# Supplementary material for: Whole blood RNA sequencing identifies transcriptional differences between primary sclerosing cholangitis and ulcerative colitis
Source: JHEP Rep. 2023 Dec 19;6(2):100988. doi: 10.1016/j.jhepr.2023.100988 (PMC10832281; doi:10.1016/j.jhepr.2023.100988)
Supplement: Multimedia component 4 [file mmc4.xlsx]

## Sheet: S1
Supplementary Table 1: Demographic and clinical information on the German UC cohort and Norwegian PSC cohort
	Norwegian cohort			German cohort
	Control PSC (N=77)	PSC alone (N=43)	PSC/UC (N=177)	Control UC (N=243)	UC (N=495)
sex
female	26 (33.8%)	17 (39.5%)	37 (20.9%)	126 (51.9%)	266 (53.7%)
male	51 (66.2%)	26 (60.5%)	140 (79.1%)	117 (48.1%)	229 (46.3%)
mean duration of disease, years
missing		3	3		96
Mean (SD)		7.8 (8.1)	12.3 (9.7)		8.7 (9.8)
Range		0.0 - 35.0	0.0 - 38.0		0.0 - 50.0
age at sampling, years
missing	0	0	0	0	194
Mean (SD)	41.7 (6.9)	48.0 (13.1)	48.4 (13.8)	49.8 (12.6)	44.9 (14.2)
Range	28.0 - 59.0	23.0 - 78.0	17.0 - 79.0	25.0 - 76.0	15.0 - 78.0
Liver malignancy
none	77 (100.0%)	41 (95.3%)	139 (78.5%)	0 (0%)	0 (0%)
Unknown	0 (0.0%)	0 (0.0%)	1 (0.6%)	243 (100%)	495 (100%)
Cholangiocarcinom	0 (0.0%)	2 (4.7%)	23 (13.0%)	0 (0%)	0 (0%)
Bile duct dysplasia	0 (0.0%)	0 (0.0%)	5 (2.8%)	0 (0%)	0 (0%)
Gallbladder cancer	0 (0.0%)	0 (0.0%)	5 (2.8%)	0 (0%)	0 (0%)
Hepatocellular cancer	0 (0.0%)	0 (0.0%)	4 (2.3%)	0 (0%)	0 (0%)

## Sheet: S2
Supplementary Table 2: Differential expression results (DESeq2) of ulcerative colitis patients vs healthy controls. (i) UC vs CON)
row	baseMean	log2FoldChange	lfcSE	stat	pvalue	padj
S100A12	2063.58	1.898	0.121715	15.5937	8.03004e-55	9.13577e-51
S100A9	21341.2	1.20205	0.0848658	14.1641	1.52746e-45	8.68895e-42
C19orf59	331.437	1.7744	0.128846	13.7715	3.7842e-43	1.4351e-39
COX5B	683.884	0.384246	0.0283985	13.5305	1.03303e-41	2.93818e-38
S100A6	5980.01	0.628406	0.048308	13.0083	1.09726e-38	2.08058e-35
ACLY	189.809	-0.472516	0.0363108	-13.0131	1.0308e-38	2.08058e-35
VPS9D1	115.189	0.886137	0.0694628	12.757	2.84981e-37	4.63175e-34
BLOC1S1	177.766	0.664013	0.0522673	12.7042	5.60627e-37	7.97281e-34
UPP1	222.018	0.853506	0.0675239	12.6401	1.26966e-36	1.60499e-33
SNORA76.1	749.371	0.899885	0.0723165	12.4437	1.51325e-35	1.72162e-32
ZFP36L2	2145.18	-0.441868	0.0357028	-12.3763	3.51264e-35	3.63303e-32
MEMO1	160.692	0.666419	0.0540473	12.3303	6.22229e-35	5.89925e-32
MYL6	3773.4	0.73509	0.0598435	12.2835	1.11033e-34	9.71713e-32
HNRNPA0	706.662	-0.484793	0.0394866	-12.2774	1.19768e-34	9.73287e-32
ATP6V0E1	1069.43	0.353457	0.0288337	12.2585	1.51362e-34	1.14803e-31
PGLYRP1	144.601	1.34847	0.110595	12.1929	3.39071e-34	2.411e-31
TSPO	2104.96	0.674864	0.0558652	12.0802	1.34379e-33	8.99312e-31
TAGAP	1055.01	-0.553768	0.0461138	-12.0087	3.19749e-33	2.02099e-30
RNU7.45P	157.193	0.940915	0.0785591	11.9772	4.68023e-33	2.80247e-30
COX6B1	831.827	0.440446	0.0368332	11.9579	5.90711e-33	3.36026e-30
IL1R2	1016.89	1.62488	0.136069	11.9416	7.18006e-33	3.88988e-30
UBL5	645.413	0.585971	0.0491185	11.9297	8.28438e-33	4.28416e-30
TLR5	116.604	1.0403	0.0889292	11.698	1.30419e-31	6.45122e-29
ARHGAP24	122.574	0.842888	0.0724737	11.6303	2.89225e-31	1.37105e-28
MT.TL1	3176.41	1.19268	0.102765	11.6059	3.84528e-31	1.74991e-28
S100A4	4995.53	0.385482	0.0334086	11.5384	8.44782e-31	3.69657e-28
RP11.296O14.3	78.1399	0.892605	0.0776375	11.4971	1.3645e-30	5.68027e-28
CYSTM1	537.832	1.04405	0.0908267	11.495	1.39797e-30	5.68027e-28
STX10	247.258	0.459501	0.0400985	11.4593	2.11187e-30	8.00892e-28
RNF181	393.373	0.365785	0.0319132	11.4619	2.05021e-30	8.00892e-28
ROMO1	237.191	0.49585	0.0433086	11.4492	2.37251e-30	8.70711e-28
GMFG	1411.95	0.558415	0.0488783	11.4246	3.15072e-30	1.12018e-27
RP11.51F16.5	251.69	0.649208	0.0570254	11.3846	4.99251e-30	1.7212e-27
MT.TH	112.62	1.18089	0.104118	11.3419	8.13973e-30	2.7237e-27
KHDRBS1	565.834	-0.40408	0.035802	-11.2865	1.52983e-29	4.97283e-27
PPM1M	324.87	0.415983	0.0368818	11.2788	1.67025e-29	5.27844e-27
FOXJ3	177.18	-0.46124	0.0409561	-11.2618	2.02568e-29	6.06479e-27
JAK3	563.892	0.527386	0.0468283	11.2621	2.01836e-29	6.06479e-27
MMP9	1121.65	1.41268	0.12596	11.2153	3.42829e-29	1.00009e-26
NFAT5	123.768	0.637166	0.0569719	11.1839	4.89113e-29	1.39116e-26
HNRNPU	738.901	-0.32971	0.0295468	-11.1589	6.47653e-29	1.75437e-26
RP11.212I21.4	89.6022	0.840961	0.0753558	11.1599	6.40873e-29	1.75437e-26
ARG1	59.9197	1.9361	0.174053	11.1237	9.62496e-29	2.54658e-26
BTG2	515.206	-0.472194	0.0425722	-11.0916	1.37796e-28	3.56296e-26
C9orf16	78.0262	0.540984	0.0490317	11.0334	2.63849e-28	6.54248e-26
MT.TF	363.726	1.04819	0.0950036	11.0331	2.64529e-28	6.54248e-26
FOXP1.IT1	105.254	0.73092	0.0665386	10.9849	4.51683e-28	1.09336e-25
ZMIZ1	288.922	-0.470875	0.042969	-10.9585	6.05082e-28	1.43417e-25
N4BP2L2	1887.74	0.355076	0.0325288	10.9157	9.69586e-28	2.25122e-25
S100A8	14451.5	1.33883	0.123672	10.8257	2.60209e-27	5.92079e-25
FAM157C	225.379	0.886202	0.0819584	10.8128	2.99315e-27	6.67708e-25
ATHL1	418.245	0.552407	0.0511073	10.8088	3.12777e-27	6.84321e-25
C19orf43	415.126	0.329269	0.0305306	10.7849	4.05703e-27	8.70883e-25
RETN	65.3587	1.37133	0.127179	10.7827	4.15479e-27	8.75354e-25
CST7	607.487	1.05962	0.0982904	10.7806	4.25304e-27	8.7976e-25
NEDD8	430.711	0.336039	0.0311825	10.7765	4.44409e-27	9.02865e-25
GRAMD1A	537.092	0.581183	0.0539964	10.7634	5.12668e-27	1.02327e-24
ACAP1	405.928	0.41981	0.039285	10.6863	1.18029e-26	2.3152e-24
RNU4.62P	320.73	0.551394	0.0516167	10.6825	1.22951e-26	2.37087e-24
NCOA6	163.853	-0.507418	0.0475533	-10.6705	1.3985e-26	2.65178e-24
RGL4	260.534	0.920053	0.0863468	10.6553	1.64678e-26	3.07139e-24
LSMD1	205.796	0.503947	0.0475047	10.6084	2.7247e-26	4.99864e-24
TMEM165	344.373	0.467372	0.0440631	10.6069	2.76799e-26	4.99864e-24
RABAC1	283.102	0.469894	0.0443189	10.6026	2.89911e-26	5.15363e-24
EEF1DP3	108.928	0.784189	0.0740167	10.5948	3.15157e-26	5.51621e-24
ARPC4	1300.67	0.477168	0.0452171	10.5528	4.92929e-26	8.49705e-24
ARPC2	4969.16	0.277804	0.0264049	10.5209	6.91899e-26	1.17489e-23
LILRA5	762.967	0.822847	0.0782426	10.5166	7.2433e-26	1.21187e-23
TMEM120A	477.549	0.612159	0.0583586	10.4896	9.64374e-26	1.57984e-23
MT.ND4L	740.65	0.616994	0.0588238	10.4889	9.72039e-26	1.57984e-23
ANXA3	85.4624	1.3571	0.129458	10.4829	1.03486e-25	1.65825e-23
SLC37A3	192.893	0.768336	0.0734914	10.4548	1.39339e-25	2.20175e-23
RP11.690G19.3	272.201	0.61214	0.0585634	10.4526	1.42546e-25	2.22157e-23
CTB.31N19.3	161.083	0.790681	0.0757025	10.4446	1.5512e-25	2.38486e-23
PTGER4	181.312	-0.762656	0.0731156	-10.4308	1.79332e-25	2.72035e-23
C19orf38	616.392	0.513561	0.0493739	10.4015	2.44144e-25	3.65477e-23
IER5	423.693	-0.486042	0.0468265	-10.3796	3.06984e-25	4.53579e-23
WDR82	876.45	-0.2657	0.0256514	-10.3581	3.84432e-25	5.60729e-23
CTCF	331.111	-0.317746	0.0308112	-10.3127	6.1755e-25	8.8935e-23
SLC26A8	33.2972	1.30465	0.126806	10.2885	7.94185e-25	1.12943e-22
C17orf62	634.546	0.449468	0.0437947	10.2631	1.03373e-24	1.45194e-22
CLIC1	390.759	0.505475	0.0492987	10.2533	1.14366e-24	1.58677e-22
FAM157B	297.628	0.911767	0.0889365	10.2519	1.16055e-24	1.59079e-22
TMEM91	243.444	0.626838	0.0614908	10.194	2.10881e-24	2.85618e-22
DUSP6	940.9	-0.585262	0.0574463	-10.188	2.24381e-24	2.99286e-22
MT.TT	197.154	1.13477	0.111392	10.1872	2.26234e-24	2.99286e-22
LINC00694	78.6433	1.04215	0.102427	10.1746	2.57442e-24	3.36658e-22
GPLD1	20.3864	1.9868	0.195556	10.1598	2.9983e-24	3.83748e-22
PDK4	109.066	-0.852687	0.0839289	-10.1596	3.00198e-24	3.83748e-22
ORMDL2	162.749	0.329797	0.0324921	10.1501	3.31155e-24	4.18616e-22
RAD21	814.279	-0.46062	0.0454769	-10.1287	4.1224e-24	5.1539e-22
LINC00152	107.749	0.617966	0.0610662	10.1196	4.52192e-24	5.59194e-22
DDT	402.229	0.34747	0.0344478	10.0869	6.31503e-24	7.72538e-22
MCTP2	444.221	0.739141	0.0733544	10.0763	7.03233e-24	8.51136e-22
KLF13	526.222	-0.37889	0.037612	-10.0737	7.2238e-24	8.65107e-22
NUP214	701.377	0.401241	0.0398522	10.0682	7.63406e-24	9.04716e-22
BCL6	3945.96	0.828898	0.0823432	10.0664	7.77821e-24	9.12295e-22
MIR4435.1HG	137.168	0.690761	0.0687259	10.051	9.09773e-24	1.05617e-21
EBLN2	87.7051	0.60942	0.0606468	10.0487	9.31152e-24	1.07007e-21
Y_RNA.734	240.049	0.725433	0.0722339	10.0428	9.88043e-24	1.12164e-21
MT.TM	315.245	0.98547	0.0981342	10.0421	9.95746e-24	1.12164e-21
LPAR2	426.156	0.554663	0.0554545	10.0021	1.49148e-23	1.66359e-21
NBEAL2	781.147	0.51307	0.051342	9.99319	1.63241e-23	1.78576e-21
SSR4.1	527.384	0.36335	0.036359	9.99338	1.6293e-23	1.78576e-21
PRNP	125.912	-0.793295	0.0795979	-9.96628	2.14087e-23	2.31969e-21
MKNK1	640.788	0.595818	0.0598427	9.95641	2.36444e-23	2.53776e-21
NUDT22	111.064	0.430244	0.0432191	9.95494	2.39975e-23	2.55158e-21
FLOT2	1605.14	0.651518	0.0654674	9.95179	2.47688e-23	2.60921e-21
RNF44	758.912	-0.40043	0.0403242	-9.93025	3.07493e-23	3.20949e-21
FCER1G	1356.77	0.60875	0.0613533	9.92204	3.33878e-23	3.45321e-21
Y_RNA.337	203.088	0.835947	0.0843379	9.91188	3.69616e-23	3.7884e-21
MZB1	61.0829	1.08808	0.110301	9.86465	5.9239e-23	6.01752e-21
POMP	451.084	0.344669	0.0349488	9.86212	6.07502e-23	6.11642e-21
MSRB1	1591.11	0.63152	0.0640475	9.86018	6.194e-23	6.14142e-21
TTN.AS1	113.844	0.512008	0.0519281	9.85995	6.20782e-23	6.14142e-21
SLC12A6	238.897	0.577495	0.0586287	9.85004	6.85199e-23	6.72027e-21
MT.TS2	68.1325	1.01701	0.103291	9.84607	7.12783e-23	6.93105e-21
MT.TP	388.239	0.97464	0.0991434	9.83061	8.31177e-23	8.01381e-21
GRB10	66.3472	1.35936	0.138346	9.82578	8.71937e-23	8.33616e-21
RFTN1	191.088	-0.491982	0.0501083	-9.81837	9.38527e-23	8.89802e-21
FLI1	574.666	-0.398767	0.0406518	-9.80934	1.02641e-22	9.65084e-21
POLR2B	321.977	-0.404323	0.041233	-9.80582	1.06285e-22	9.83091e-21
FLOT1	524.437	0.564337	0.0575494	9.80613	1.05954e-22	9.83091e-21
TYMP	1153.42	0.519273	0.0529696	9.80322	1.09058e-22	1.0006e-20
PYCARD	500.904	0.452395	0.0461767	9.79704	1.15928e-22	1.05513e-20
EXOSC4	61.5896	0.702266	0.0716967	9.79495	1.18361e-22	1.06873e-20
FCAR	41.9946	1.08986	0.111335	9.789	1.25533e-22	1.12456e-20
RP11.83A24.2	143.003	0.514651	0.0526213	9.78027	1.36846e-22	1.20911e-20
ATP5J2	162.885	0.454664	0.0464888	9.78008	1.37097e-22	1.20911e-20
TP53I11	335.363	0.717257	0.0734322	9.76761	1.55063e-22	1.35704e-20
HSPA5	438.004	-0.322649	0.0330663	-9.75762	1.71126e-22	1.48618e-20
RP11.83A24.1	45.6696	0.905971	0.0930025	9.74137	2.00835e-22	1.73098e-20
TFCP2	254.468	-0.429491	0.04416	-9.72578	2.341e-22	2.00252e-20
NLRC5	596.552	0.391501	0.0402888	9.71738	2.54246e-22	2.15862e-20
COX6A1	193.227	0.391975	0.0404109	9.69973	3.02288e-22	2.5475e-20
NPEPL1	130.521	0.409933	0.0422869	9.6941	3.19439e-22	2.67225e-20
ALPL	538.079	1.09442	0.113151	9.67216	3.95932e-22	3.28797e-20
MT.RNR2	63946.8	0.574763	0.0594397	9.66968	4.05637e-22	3.34415e-20
NTNG2	202.516	0.748621	0.0774422	9.66684	4.17055e-22	3.41355e-20
LSM14B	148.729	-0.399488	0.0414612	-9.63522	5.67692e-22	4.61331e-20
HIST1H4C	249.027	0.784198	0.0814283	9.63054	5.94181e-22	4.79432e-20
MDM4	1125.28	0.286758	0.0297976	9.62351	6.36198e-22	5.0972e-20
UQCR10	207.036	0.371313	0.038742	9.58425	9.31302e-22	7.40939e-20
SUPT4H1	785.928	0.314709	0.0329164	9.56085	1.16791e-21	9.2273e-20
CTAGE5	53.0861	0.696109	0.0728181	9.55956	1.18259e-21	9.27881e-20
CKAP4	1232.12	0.638418	0.0669407	9.53707	1.46928e-21	1.14493e-19
HNRNPM	687.931	-0.280906	0.0294652	-9.53346	1.52122e-21	1.17734e-19
TCEB2	826.896	0.529996	0.0556007	9.53218	1.54011e-21	1.18391e-19
S1PR4	964.197	0.479568	0.0503345	9.52762	1.60929e-21	1.22878e-19
AGER	74.5292	0.567737	0.0596464	9.51838	1.75902e-21	1.33416e-19
NOLC1	95.9415	-0.516335	0.0542538	-9.51702	1.78212e-21	1.34273e-19
S1PR1	248.243	-0.704554	0.0740461	-9.51508	1.81576e-21	1.35877e-19
RNASEH2C	164.534	0.386278	0.0405993	9.51442	1.8273e-21	1.35877e-19
WDR45B	253.58	-0.357629	0.0376375	-9.50193	2.06034e-21	1.52211e-19
GAPDH	1697.42	0.415708	0.0437609	9.49954	2.10812e-21	1.53744e-19
SMARCD3	79.9899	0.647338	0.0681441	9.49955	2.10798e-21	1.53744e-19
RP11.380G5.3	230.519	0.660742	0.0695882	9.49504	2.2013e-21	1.59517e-19
GSTO1	406.079	0.369141	0.0388808	9.49418	2.21957e-21	1.59823e-19
SDE2	62.9644	-0.623641	0.0657551	-9.4843	2.44006e-21	1.74595e-19
TXN	239.81	0.706913	0.0746101	9.47477	2.67361e-21	1.9011e-19
HTATSF1	87.5211	-0.630806	0.0666803	-9.46015	3.07498e-21	2.17292e-19
AC084018.1	105.21	0.514998	0.0544467	9.45876	3.11631e-21	2.18853e-19
AC009951.1	228.258	0.656871	0.0694554	9.45746	3.15523e-21	2.20227e-19
CHERP	168.17	-0.344196	0.0364169	-9.45153	3.33904e-21	2.31635e-19
ARHGEF3	213.532	-0.522806	0.0553347	-9.44807	3.45138e-21	2.37978e-19
NARF	252.913	0.502097	0.0531649	9.44414	3.58333e-21	2.45588e-19
DEFA3	440.084	1.95083	0.207071	9.42104	4.46663e-21	3.04293e-19
MT.TI	178.866	0.911398	0.09676	9.41916	4.54706e-21	3.06106e-19
PHKA2	231.943	0.393717	0.041798	9.4195	4.53225e-21	3.06106e-19
GATA3	361.392	-0.521481	0.0554114	-9.41107	4.91093e-21	3.28657e-19
RNY1	24.0302	1.1229	0.119327	9.41023	4.95064e-21	3.29377e-19
IL4R	1451.05	0.57318	0.0611534	9.37282	7.06174e-21	4.67102e-19
TBCB	338.957	0.280725	0.0299622	9.36928	7.30314e-21	4.80276e-19
AC092620.2	156.919	0.616318	0.0659575	9.34416	9.26219e-21	6.05609e-19
RPS11	5521.94	0.379187	0.0405847	9.34308	9.35688e-21	6.08304e-19
KIAA0101	25.1346	1.27237	0.136509	9.32077	1.15495e-20	7.46583e-19
SLC12A9	633.906	0.467062	0.0501443	9.31435	1.22705e-20	7.88707e-19
JTB	829.28	0.306821	0.0329925	9.29975	1.40782e-20	8.99816e-19
WBP11	232.98	-0.389281	0.0419284	-9.28442	1.62593e-20	1.03342e-18
NSD1	348.081	0.364286	0.0392433	9.28276	1.6514e-20	1.04378e-18
SMC3	231.883	-0.460221	0.0495992	-9.27879	1.71409e-20	1.07149e-18
RP11.51J9.5	54.2124	0.660231	0.0711509	9.2793	1.7059e-20	1.07149e-18
ERCC5	178.017	-0.476497	0.0513707	-9.27566	1.7652e-20	1.09741e-18
TRABD	445.979	0.294129	0.0317351	9.26824	1.89239e-20	1.16875e-18
HIST1H2BK	415.684	0.567686	0.0612537	9.26779	1.90049e-20	1.16875e-18
HOOK3	385.935	0.319442	0.034484	9.26348	1.97867e-20	1.21029e-18
GOLGA4	441.361	-0.486735	0.0525789	-9.25724	2.09794e-20	1.26322e-18
LST1	1860.9	0.354976	0.0383437	9.25774	2.08808e-20	1.26322e-18
MT.TY	43.5832	0.977403	0.105583	9.25721	2.09852e-20	1.26322e-18
TTLL3	92.2349	0.583874	0.0631072	9.2521	2.20131e-20	1.31812e-18
AGTRAP	395.362	0.448355	0.0485574	9.23351	2.61901e-20	1.56003e-18
OST4	924.657	0.482646	0.052331	9.22294	2.8907e-20	1.71289e-18
CTR9	232.79	-0.29011	0.0314833	-9.2147	3.12146e-20	1.84005e-18
CAMP	193.231	1.19893	0.130402	9.19413	3.7803e-20	2.21693e-18
CSTA	449.059	0.73871	0.0803764	9.19063	3.90541e-20	2.27856e-18
RRN3	65.7782	-0.738994	0.0804438	-9.18646	4.05975e-20	2.35652e-18
OPLAH	19.1411	1.26145	0.137341	9.18477	4.12414e-20	2.38174e-18
HNRNPD	1052.73	-0.277291	0.0302198	-9.17581	4.48177e-20	2.5752e-18
TAF1	217.627	-0.451329	0.0492137	-9.1708	4.69501e-20	2.68418e-18
SMARCA2	607.676	-0.258526	0.0282503	-9.15128	5.62641e-20	3.20059e-18
DPYSL2	180.624	-0.464937	0.0508908	-9.13598	6.48175e-20	3.6688e-18
SETD5	1168.48	0.351648	0.0385024	9.13315	6.65324e-20	3.74722e-18
RNU4ATAC	681.092	0.904659	0.099058	9.13261	6.68647e-20	3.74739e-18
NBR1	570.143	-0.281727	0.0308679	-9.12684	7.05299e-20	3.93343e-18
GYG1	237.445	0.814499	0.0892854	9.12242	7.34662e-20	4.07719e-18
RTN1	75.0596	-0.62138	0.0681585	-9.11669	7.74531e-20	4.27759e-18
TIMM17B.1	73.6187	0.431357	0.0473476	9.11043	8.20542e-20	4.50981e-18
DEFA4	228.736	1.76193	0.193791	9.09192	9.73058e-20	5.32235e-18
UQCR11.1	430.669	0.544783	0.0599418	9.08852	1.00397e-19	5.46518e-18
RNASE2	141.382	0.912085	0.100433	9.08151	1.07082e-19	5.80131e-18
CD63	1964.37	0.434059	0.0478367	9.07377	1.14974e-19	6.19932e-18
MT.TL2	262.669	0.926327	0.102104	9.07238	1.16443e-19	6.24891e-18
RP13.516M14.1	108.955	0.504962	0.0556827	9.06857	1.20594e-19	6.44129e-18
HNRNPUL2	466.528	-0.277007	0.0306134	-9.04853	1.449e-19	7.70342e-18
AGPAT2	166.398	0.457377	0.0505813	9.04241	1.53252e-19	8.10952e-18
RPS9	708.093	0.451836	0.049993	9.03798	1.59587e-19	8.40566e-18
S100P	1148.57	1.0066	0.111451	9.03184	1.68813e-19	8.85065e-18
CMTM2	977.678	0.613273	0.0679454	9.02597	1.78116e-19	9.29552e-18
MICAL1	207.108	0.385923	0.0427931	9.01834	1.90957e-19	9.92015e-18
SNORD45	41.4045	1.03031	0.114357	9.00954	2.06921e-19	1.07007e-17
RP11.925D8.5	181.792	0.763899	0.0848069	9.0075	2.10803e-19	1.08521e-17
ZBTB20	287.118	0.47826	0.0531693	8.99504	2.36143e-19	1.21018e-17
APBB3	95.2075	0.485132	0.053959	8.99074	2.45572e-19	1.25286e-17
F5	259.404	0.715194	0.0795774	8.98741	2.53136e-19	1.28568e-17
LCN2	87.9885	1.34398	0.149559	8.98629	2.55707e-19	1.29297e-17
LINC00173	221.649	0.600752	0.0669052	8.97916	2.72837e-19	1.37348e-17
SOX6	58.7971	1.33292	0.148488	8.97659	2.79289e-19	1.39976e-17
SF3A1	480.922	-0.316048	0.0352264	-8.97191	2.91411e-19	1.45411e-17
HNRNPH3	474.487	-0.376617	0.0419846	-8.97036	2.95549e-19	1.46535e-17
PSENEN	253.497	0.413244	0.0460691	8.9701	2.96239e-19	1.46535e-17
CTD.2349P21.10	43.9143	0.721062	0.0804554	8.96226	3.18102e-19	1.56669e-17
ASAP1	1601.56	0.406848	0.0454213	8.95722	3.32979e-19	1.63289e-17
CCT6A	264.703	-0.425412	0.0474998	-8.95609	3.36381e-19	1.64249e-17
RN7SL172P	124.806	0.620164	0.0692498	8.95546	3.38334e-19	1.64497e-17
GRK6	506.887	0.329194	0.0367634	8.95441	3.41555e-19	1.65356e-17
TAF10	327.466	0.265763	0.0296828	8.95344	3.44586e-19	1.66117e-17
SLC11A1	1177.83	0.64847	0.072449	8.95072	3.53164e-19	1.69533e-17
FTL	6943.67	0.496521	0.0554797	8.9496	3.56776e-19	1.70548e-17
ATXN7	1052.73	0.327591	0.0366061	8.94907	3.585e-19	1.70655e-17
GPS2	76.9736	0.56162	0.0627739	8.94671	3.66226e-19	1.73606e-17
AC104451.2	20.9015	0.991077	0.110857	8.94017	3.88564e-19	1.83431e-17
HNRNPR	367.895	-0.382219	0.0427745	-8.93567	4.04704e-19	1.90261e-17
PLIN5	141.346	0.716785	0.0803103	8.92519	4.44921e-19	2.08307e-17
MLTK	154.752	0.583819	0.0654434	8.92097	4.62236e-19	2.14987e-17
FAM193B	86.3027	0.572357	0.0641599	8.92079	4.62968e-19	2.14987e-17
CR1	102.077	0.758775	0.0850858	8.91777	4.75773e-19	2.20035e-17
CYBA	246.168	0.434567	0.0487898	8.90691	5.24732e-19	2.41696e-17
RP11.443B7.1	69.7825	0.74002	0.0831287	8.90211	5.47957e-19	2.51375e-17
PPP2R2A	389.008	0.343273	0.0385764	8.89853	5.65919e-19	2.58573e-17
HMBOX1.IT1	35.1551	0.858241	0.0964567	8.89768	5.70261e-19	2.59514e-17
HRH2	525.531	0.646156	0.0726271	8.89691	5.7423e-19	2.60279e-17
MT.RNR1	6378.82	0.533803	0.0600255	8.89294	5.95151e-19	2.68692e-17
SLBP	130.801	-0.501175	0.0563909	-8.88751	6.24912e-19	2.81013e-17
AL512428.1	1822.11	0.490312	0.0552048	8.8817	6.58462e-19	2.93778e-17
TMEM66	1296.67	-0.526518	0.0592791	-8.88201	6.56616e-19	2.93778e-17
IL2RB	279.788	-0.654639	0.0737145	-8.88074	6.64181e-19	2.95172e-17
NDUFB11.1	267.407	0.350377	0.039474	8.87616	6.92089e-19	3.06377e-17
RPS5	2486.36	0.45225	0.0510393	8.86082	7.94284e-19	3.50255e-17
GPSM3	1225.21	0.48637	0.0549345	8.85363	8.47175e-19	3.72135e-17
ALKBH7	128.34	0.408787	0.0461805	8.85194	8.6012e-19	3.76369e-17
NCF4	1078.16	0.550211	0.0622564	8.83782	9.76043e-19	4.25457e-17
UBC	4583.17	0.28558	0.0323674	8.82307	1.11359e-18	4.83561e-17
WSB1	1477.83	0.421054	0.0477278	8.82197	1.12462e-18	4.86494e-17
RP11.169K16.9	163.761	0.41304	0.0468268	8.82058	1.1387e-18	4.90718e-17
RP11.373D23.2	61.4502	0.814563	0.0923904	8.81653	1.18061e-18	5.06859e-17
CFLAR	2380.69	0.373298	0.0423852	8.80727	1.28232e-18	5.48456e-17
CA4	74.3352	1.00893	0.114615	8.80276	1.3349e-18	5.66684e-17
DDAH2	150.396	0.483405	0.0549129	8.80312	1.33062e-18	5.66684e-17
CARS2	294.011	0.383082	0.0435935	8.78761	1.52775e-18	6.46143e-17
SSR2	787.773	0.244714	0.0278806	8.77721	1.67584e-18	7.06149e-17
NDUFA11	281.416	0.315511	0.0360021	8.76367	1.88988e-18	7.934e-17
MAP2K6	95.9017	0.613361	0.0700546	8.75547	2.03248e-18	8.50129e-17
NSUN5	251.471	0.290205	0.0331745	8.74784	2.17468e-18	9.06277e-17
RP11.229P13.20	50.1069	0.555668	0.0635597	8.74247	2.28076e-18	9.47015e-17
SLC39A6	100.382	-0.534562	0.0611503	-8.74177	2.2948e-18	9.4938e-17
COX8A	600.483	0.250586	0.0286826	8.73652	2.40398e-18	9.90944e-17
BRK1	367.503	0.292995	0.0335519	8.7326	2.48874e-18	1.02218e-16
PRKCH	275.438	-0.47273	0.054167	-8.72727	2.60902e-18	1.06773e-16
NF1	149.825	0.356905	0.0409422	8.7173	2.84922e-18	1.16185e-16
YTHDC1	582.305	-0.252314	0.0289545	-8.71415	2.92959e-18	1.19036e-16
TRAPPC10	197.301	-0.34587	0.0397011	-8.71185	2.98944e-18	1.21035e-16
CBLL1	119.413	-0.454996	0.0522508	-8.70792	3.09511e-18	1.24869e-16
ETS1	952.941	-0.510751	0.0586606	-8.70688	3.12344e-18	1.25567e-16
RP11.242C19.2	36.9177	0.947815	0.109018	8.69413	3.49504e-18	1.40011e-16
FKBP5	747.574	0.869739	0.100128	8.68631	3.744e-18	1.49458e-16
GIMAP8	184.96	-0.406546	0.0468783	-8.67236	4.23237e-18	1.68363e-16
LPCAT1	214.855	-0.363175	0.0419145	-8.66467	4.52823e-18	1.79504e-16
RP11.651L5.2	23.3236	0.884379	0.102142	8.6583	4.78837e-18	1.89157e-16
SLAIN2	138.567	-0.371998	0.0429733	-8.6565	4.86469e-18	1.91507e-16
LIMD2	1121.91	0.253642	0.0293045	8.65541	4.91163e-18	1.92688e-16
S100A11	2283.48	0.598065	0.0691176	8.65287	5.02206e-18	1.96344e-16
OTUB1	219.936	0.356372	0.0412023	8.64933	5.18024e-18	2.01834e-16
ANKRD12	1254.08	-0.500764	0.0579124	-8.64692	5.29065e-18	2.05432e-16
RNU6.469P	41.1976	0.922024	0.10667	8.6437	5.44227e-18	2.10601e-16
IFI30	25.6895	0.814174	0.0942009	8.64296	5.47773e-18	2.11255e-16
VCP	359.29	-0.253109	0.0292917	-8.64098	5.57331e-18	2.14215e-16
IRF9	83.4569	0.680084	0.0787555	8.63539	5.85291e-18	2.24204e-16
PABPC1L	125.651	0.444135	0.0515278	8.61932	6.73531e-18	2.5714e-16
CTB.131B5.2	98.9314	0.905258	0.105081	8.61486	7.00288e-18	2.66461e-16
RP11.701P16.5	81.6033	0.909447	0.105659	8.60741	7.47314e-18	2.83406e-16
ZNF787	160.858	0.491391	0.0571565	8.59728	8.16282e-18	3.08533e-16
MPEG1	864.901	-0.361009	0.0420063	-8.59416	8.38756e-18	3.15978e-16
SPG20	129.278	-0.537326	0.0625663	-8.58811	8.84119e-18	3.31968e-16
TAF15	401.798	-0.327486	0.0381372	-8.58703	8.92437e-18	3.33989e-16
GSTK1	670.915	0.249004	0.0290038	8.58521	9.06684e-18	3.38208e-16
MT.TV	2412.77	0.965582	0.11253	8.58065	9.4335e-18	3.50735e-16
RAP1GAP2	257.101	-0.354739	0.0413466	-8.57966	9.5156e-18	3.52635e-16
CNIH4	264.721	0.487462	0.0568813	8.5698	1.03661e-17	3.81754e-16
NDUFA2	300.496	0.305154	0.0356081	8.56978	1.03685e-17	3.81754e-16
KCNE1	78.4264	0.874501	0.102149	8.56103	1.11862e-17	4.10535e-16
HK3	219.52	0.694492	0.0812231	8.55043	1.22627e-17	4.48594e-16
ZNHIT1	127.379	0.359529	0.0420538	8.54926	1.23877e-17	4.51716e-16
RP11.215P8.3	88.7591	0.62369	0.0730107	8.54245	1.3141e-17	4.77653e-16
FCGR1A	42.7287	1.07861	0.12631	8.53941	1.34907e-17	4.85706e-16
DYNLL1	623.68	0.369502	0.0432673	8.53997	1.34254e-17	4.85706e-16
IGHG3	70.598	1.30665	0.153011	8.53961	1.34674e-17	4.85706e-16
SF3B5	515.564	0.289481	0.0339263	8.53264	1.43046e-17	5.13385e-16
RPN2	249.721	-0.310565	0.0364121	-8.52919	1.47382e-17	5.27284e-16
AC007382.1	49.3627	0.610163	0.0715502	8.52775	1.49216e-17	5.32174e-16
PUM2	465.111	-0.360228	0.0422507	-8.52597	1.51536e-17	5.38759e-16
FAU	4007.8	0.402883	0.0472601	8.52481	1.53064e-17	5.42496e-16
ATOX1	119.307	0.385241	0.0452649	8.51082	1.72706e-17	6.10209e-16
UVSSA	205.197	0.475681	0.0559012	8.50931	1.74968e-17	6.16287e-16
RABGAP1L	381.872	-0.370258	0.0435235	-8.50707	1.78378e-17	6.26359e-16
ARRB2	2455.97	0.363863	0.0427815	8.50516	1.8135e-17	6.34835e-16
RP11.138A9.1	250.053	0.552703	0.0650398	8.49791	1.93029e-17	6.73648e-16
PPBP	728.14	0.861577	0.101427	8.49458	1.98648e-17	6.91136e-16
PTK2B	1497.24	0.303857	0.0357774	8.49299	2.01388e-17	6.98533e-16
RP11.44F14.5	75.1303	0.602255	0.0709212	8.49189	2.0331e-17	7.03058e-16
AL627309.1	345.232	0.625766	0.0737461	8.48541	2.1496e-17	7.4109e-16
SNIP1	85.9349	-0.341684	0.0402824	-8.48223	2.20912e-17	7.5931e-16
AC009961.3	30.3013	0.879405	0.103693	8.48082	2.23605e-17	7.66252e-16
RP1.90J20.12	23.3581	0.999347	0.117874	8.47808	2.28941e-17	7.8218e-16
BRD1	54.1035	-0.525535	0.062003	-8.47596	2.3315e-17	7.94177e-16
SMNDC1	190.386	-0.417836	0.0493258	-8.47094	2.43417e-17	8.26672e-16
BPI	73.9459	1.29574	0.153376	8.44813	2.96007e-17	1.00228e-15
COLGALT1	530.9	0.303149	0.0359231	8.43883	3.20534e-17	1.08211e-15
LNPEP	186.2	0.451841	0.0535681	8.4349	3.31473e-17	1.11573e-15
AHSP	711.356	1.2078	0.143359	8.425	3.60765e-17	1.21074e-15
ATG16L2	3091.01	0.436002	0.0517539	8.42453	3.62209e-17	1.21202e-15
KDM3A	166.921	-0.432132	0.0513473	-8.41588	3.89962e-17	1.30105e-15
UXT	332.429	0.325208	0.0386767	8.40837	4.15747e-17	1.38303e-15
WDR13.1	153.189	0.462343	0.0550111	8.40454	4.29535e-17	1.42473e-15
AC132872.2	21.2661	1.12398	0.133856	8.39696	4.58177e-17	1.51531e-15
BAHD1	88.8203	-0.483526	0.0576621	-8.3855	5.05124e-17	1.66574e-15
RHOG	1752.82	0.433212	0.0518341	8.35766	6.39762e-17	2.10363e-15
MYL6B	18.2888	0.945901	0.113229	8.35388	6.60542e-17	2.1657e-15
NEAT1	9595.92	0.583388	0.0698415	8.35303	6.65321e-17	2.1751e-15
COX7A2	349.724	0.494806	0.0592688	8.34851	6.913e-17	2.25356e-15
NOL12	107.085	0.354629	0.0424813	8.34788	6.94969e-17	2.25905e-15
MT.TC	86.2517	0.973524	0.116684	8.34325	7.22747e-17	2.34265e-15
FGD5.AS1	260.324	-0.386693	0.0463741	-8.33855	7.52045e-17	2.43069e-15
TMEM258	454.123	0.297084	0.0356294	8.33815	7.54587e-17	2.43199e-15
SNRK	321.519	-0.492092	0.0590271	-8.33671	7.63883e-17	2.455e-15
MEX3C	61.03	-0.71897	0.0862639	-8.33454	7.77991e-17	2.4933e-15
NDUFS6	313.034	0.289086	0.034687	8.33414	7.80652e-17	2.4948e-15
DUSP22	437.025	0.27478	0.0329937	8.32823	8.20602e-17	2.61512e-15
THOC5	148.962	0.475055	0.057111	8.3181	8.93838e-17	2.84056e-15
TAZ.1	175.888	0.281122	0.0338038	8.31627	9.07767e-17	2.87679e-15
SETX	724.382	-0.235267	0.0282982	-8.31386	9.2639e-17	2.92765e-15
CDKN1B	636.557	-0.412313	0.0496132	-8.31054	9.52645e-17	3.00228e-15
HIVEP2	155.434	-0.387369	0.0466958	-8.29559	1.08048e-16	3.39575e-15
ST8SIA4	393.91	-0.466641	0.0563111	-8.28684	1.16299e-16	3.64501e-15
DYSF	441.264	0.746907	0.0901511	8.28506	1.18048e-16	3.68964e-15
RP1.90J20.11	14.4799	1.09302	0.132007	8.28003	1.23141e-16	3.8383e-15
NAA50	123.484	-0.48519	0.0586023	-8.27938	1.23821e-16	3.84894e-15
KAZN	58.9901	0.987483	0.119327	8.27543	1.27992e-16	3.96776e-15
SFXN5	94.9876	0.432758	0.0523328	8.26935	1.34689e-16	4.164e-15
ADAM12	22.5371	1.61335	0.195119	8.26854	1.35607e-16	4.18102e-15
RALGAPA2	341.906	0.466175	0.0563979	8.26581	1.38749e-16	4.26634e-15
SIRT7	312.3	0.254075	0.0307415	8.26489	1.39827e-16	4.28789e-15
BHLHE40	52.6814	-0.590423	0.0714689	-8.26125	1.44159e-16	4.40886e-15
RCSD1	777.386	-0.242437	0.0293677	-8.25524	1.51603e-16	4.62411e-15
TOB2	136.474	-0.367292	0.0445114	-8.25163	1.56244e-16	4.7529e-15
ENTPD1	563.446	0.420423	0.050984	8.24617	1.63553e-16	4.96198e-15
IL10RA	888.498	-0.313723	0.0380598	-8.24291	1.68067e-16	5.07188e-15
TSPYL1	285.921	-0.400872	0.0486314	-8.24308	1.67834e-16	5.07188e-15
CTD.2020K17.1	197.632	0.371225	0.045077	8.23535	1.79034e-16	5.38855e-15
Y_RNA.417	108.939	0.470796	0.0571805	8.23351	1.81813e-16	5.45776e-15
MTMR1.1	150.62	-0.354545	0.0430767	-8.23054	1.86374e-16	5.57995e-15
UQCRH	402.98	0.469986	0.0571507	8.22364	1.97425e-16	5.89528e-15
RPS14	5356.43	0.461306	0.0561969	8.20876	2.23486e-16	6.65602e-15
NUP133	70.8762	-0.426262	0.051962	-8.20333	2.33809e-16	6.94528e-15
DSCR3	124.799	-0.371834	0.0453599	-8.19742	2.45606e-16	7.27672e-15
MSRB2	130.637	0.496443	0.0605977	8.19244	2.55987e-16	7.56458e-15
ATP6V1F	385.697	0.24947	0.0304563	8.19108	2.58882e-16	7.63032e-15
WDR83OS	425.541	0.263571	0.0321816	8.19011	2.60995e-16	7.67271e-15
PIN1	156.86	0.299923	0.0366217	8.18977	2.61735e-16	7.67465e-15
ARID1B	246.488	-0.317254	0.0387448	-8.18829	2.64959e-16	7.74919e-15
CARHSP1	156.344	0.400779	0.0489793	8.18263	2.77722e-16	8.10165e-15
FAM157A	60.334	0.821488	0.100541	8.17069	3.06622e-16	8.92183e-15
SERF2	4780.22	0.521799	0.063956	8.15872	3.38592e-16	9.82695e-15
VAMP5	98.1845	0.519262	0.063659	8.15693	3.43654e-16	9.94849e-15
AC104653.1	23.7989	0.859258	0.105378	8.15407	3.51889e-16	1.0161e-14
IL10RB.AS1	22.8194	0.918711	0.11283	8.14246	3.87332e-16	1.11561e-14
ARHGAP4.1	442.305	0.257835	0.0316772	8.13946	3.9706e-16	1.14075e-14
PRKAR1A	1217.48	-0.477221	0.0586348	-8.13887	3.98977e-16	1.14336e-14
SH2B3	82.9724	-0.414	0.0508967	-8.13411	4.14962e-16	1.1842e-14
RN7SL832P	16.9567	0.970356	0.119296	8.13401	4.15306e-16	1.1842e-14
RSBN1	354.82	0.299967	0.0369242	8.12385	4.51607e-16	1.28448e-14
PGS1	295.325	0.536441	0.0660587	8.12068	4.63598e-16	1.3153e-14
RUNX2	122.223	-0.467222	0.0575856	-8.11351	4.91787e-16	1.39181e-14
SBF2	256.215	0.410599	0.0506203	8.11135	5.00595e-16	1.41322e-14
C19orf53	204.16	0.32069	0.0395477	8.10896	5.10553e-16	1.43776e-14
CCNG2	193.959	-0.591801	0.0730206	-8.10458	5.29283e-16	1.48683e-14
ZNF524	81.2213	0.412945	0.0509731	8.10123	5.44079e-16	1.52463e-14
TMUB2	295.732	0.290244	0.0358483	8.09646	5.65831e-16	1.58169e-14
FBXW5	224.844	0.345979	0.0427388	8.09521	5.71671e-16	1.59409e-14
JUN	61.1749	-0.531329	0.0656635	-8.0917	5.88379e-16	1.63508e-14
KLF10	49.2008	-0.671915	0.0830394	-8.09152	5.89244e-16	1.63508e-14
FAM168B	152.612	-0.324215	0.0400817	-8.08885	6.02321e-16	1.6673e-14
GALK1	94.8182	0.439361	0.0543305	8.08682	6.12448e-16	1.69122e-14
NDUFB1	347.297	0.566601	0.070202	8.07101	6.97186e-16	1.92055e-14
HDAC10	45.1668	0.587025	0.0727734	8.06649	7.23496e-16	1.98821e-14
ZNF146	96.2238	-0.640625	0.0794665	-8.06157	7.53181e-16	2.06481e-14
ARID3A	771.377	0.477819	0.0592766	8.06082	7.57822e-16	2.07253e-14
NOP10	445.47	0.414542	0.0514524	8.05681	7.83091e-16	2.13651e-14
SLTM	684.403	-0.30383	0.0377559	-8.04722	8.4696e-16	2.30523e-14
BACH1	349.458	-0.474021	0.0589219	-8.0449	8.63145e-16	2.34367e-14
MZT2B	551.367	0.436405	0.0542491	8.04445	8.6632e-16	2.3467e-14
TYROBP	3846.49	0.402918	0.0500888	8.04408	8.68993e-16	2.34834e-14
SRPK1	343.978	0.537628	0.066841	8.04339	8.73848e-16	2.35587e-14
RNF24	1658.18	0.5344	0.0664758	8.03902	9.05626e-16	2.43577e-14
MZT2A	167.506	0.465133	0.0578693	8.03764	9.15833e-16	2.45741e-14
ATP5L	1250.78	0.433565	0.0539466	8.03692	9.21211e-16	2.46024e-14
ATXN2	275.236	0.327326	0.0407271	8.03706	9.20199e-16	2.46024e-14
AURKAIP1	275.447	0.27207	0.0338566	8.03595	9.2855e-16	2.47376e-14
TRPS1	155.268	0.403574	0.0502227	8.03568	9.30624e-16	2.47376e-14
LDOC1L	59.786	-0.498914	0.0620902	-8.03532	9.33382e-16	2.47531e-14
RNF20	202.108	-0.262615	0.0326869	-8.03426	9.41441e-16	2.49088e-14
MBD6	505.351	0.383828	0.0478176	8.02692	9.99523e-16	2.63842e-14
GATA2	60.9862	-1.02303	0.127492	-8.02425	1.02148e-15	2.69013e-14
ANKRD22	28.0105	1.29132	0.160952	8.02303	1.03166e-15	2.71068e-14
FGD3	916.435	0.315246	0.0393028	8.02095	1.0493e-15	2.75066e-14
ROPN1L	40.7917	0.802861	0.100133	8.01798	1.07501e-15	2.81158e-14
GPR97	462.906	0.692045	0.0863401	8.01534	1.09836e-15	2.86606e-14
PGD	763.66	0.489216	0.0610371	8.01505	1.10089e-15	2.86609e-14
AIM2	67.4423	0.828874	0.103442	8.01294	1.11996e-15	2.90908e-14
MT.TG	46.7703	0.857372	0.107032	8.0104	1.14341e-15	2.96322e-14
MAPK14	1239.21	0.497461	0.0621061	8.00985	1.14852e-15	2.96971e-14
ZMYND8	359.54	-0.233665	0.0291743	-8.00929	1.15375e-15	2.97647e-14
NOSIP	558.454	0.364036	0.045497	8.00133	1.23087e-15	3.16823e-14
DDX6	172.691	0.361399	0.0451791	7.99924	1.25191e-15	3.21511e-14
LGALS1	626.53	0.390379	0.0488042	7.99889	1.25543e-15	3.2169e-14
PDCD4	424.902	-0.299177	0.0374078	-7.99772	1.2674e-15	3.23808e-14
PSMB3	348.074	0.332819	0.0416152	7.99753	1.26939e-15	3.23808e-14
METAP1	120.011	-0.432589	0.0541155	-7.99381	1.30835e-15	3.33e-14
B3GNT8	62.5648	0.646439	0.0808762	7.99294	1.31758e-15	3.34601e-14
RNU7.41P	63.6849	0.606248	0.0758522	7.99249	1.32242e-15	3.35083e-14
RAB32	225.807	0.392593	0.0491305	7.99081	1.3406e-15	3.38934e-14
CUX1	677.771	0.347722	0.043566	7.98149	1.44572e-15	3.647e-14
FUT7	28.6995	0.75145	0.0941833	7.97859	1.48013e-15	3.72554e-14
TSC22D4	541.68	0.349149	0.0437648	7.97786	1.48896e-15	3.73948e-14
SECISBP2L	126.745	-0.402242	0.0504322	-7.97589	1.5129e-15	3.79125e-14
SEC23B	132.343	-0.332065	0.041649	-7.97293	1.54955e-15	3.87457e-14
MIIP	142.036	0.440006	0.0552278	7.96711	1.62431e-15	4.05259e-14
OGFRL1	535.989	-0.477317	0.0599213	-7.96573	1.64258e-15	4.08919e-14
RABGAP1L.IT1	22.5011	1.01935	0.128017	7.9626	1.68457e-15	4.18458e-14
SLC23A2	88.804	-0.372841	0.0468475	-7.95862	1.73974e-15	4.31221e-14
SELL	4040.75	0.402753	0.0506208	7.95628	1.7729e-15	4.38485e-14
LINC00562	29.7351	0.951432	0.119622	7.95363	1.81128e-15	4.47005e-14
ALDH9A1	124.32	-0.327954	0.0412559	-7.94926	1.87626e-15	4.61042e-14
TFG	234.663	-0.266056	0.0334684	-7.94946	1.87327e-15	4.61042e-14
MPST	104.1	0.444118	0.0558753	7.94839	1.88954e-15	4.62307e-14
RNY4	23.6235	1.08511	0.136518	7.94848	1.88816e-15	4.62307e-14
EXOC8	96.6132	-0.581693	0.0732132	-7.94519	1.93896e-15	4.7338e-14
SCNM1	187.656	0.274985	0.0346493	7.93623	2.08426e-15	5.07765e-14
RP11.1113L8.6	17.7056	0.926365	0.116812	7.93041	2.18426e-15	5.29859e-14
U2AF1	1361.16	0.206589	0.0260497	7.93059	2.18114e-15	5.29859e-14
VPS4B	468.754	-0.331135	0.0417772	-7.92623	2.25906e-15	5.46836e-14
IFI27L2	83.216	0.466833	0.0589003	7.9258	2.26677e-15	5.47537e-14
SMIM7	221.379	0.287802	0.0363354	7.92072	2.36144e-15	5.69197e-14
LSM10	202.836	0.28826	0.0364203	7.91482	2.47607e-15	5.95564e-14
BCOR	105.07	-0.398826	0.0504641	-7.90315	2.71943e-15	6.5272e-14
CHMP3	778.777	0.254533	0.0322207	7.89966	2.79666e-15	6.69844e-14
CYTH3	27.4644	-0.584611	0.0740159	-7.89846	2.82379e-15	6.7492e-14
ATP6V0B	1281.4	0.373313	0.0472927	7.89367	2.93433e-15	6.99872e-14
KIAA1919	70.5834	0.642408	0.081436	7.8885	3.05848e-15	7.27956e-14
PTGS2	146.756	-0.631189	0.0800186	-7.88803	3.06999e-15	7.29171e-14
PSMA6	17.4834	0.787944	0.0999441	7.88384	3.17474e-15	7.52481e-14
ZC3H7A	168.112	-0.282419	0.0358317	-7.8818	3.22693e-15	7.6326e-14
ARL11	304.75	0.396398	0.0502988	7.88086	3.25148e-15	7.6747e-14
DAZAP2	3418.92	-0.286835	0.0364112	-7.87766	3.33577e-15	7.85736e-14
KREMEN1	97.311	0.949987	0.120663	7.87309	3.46e-15	8.13316e-14
FIS1	590.418	0.590636	0.0750471	7.8702	3.54076e-15	8.30581e-14
ZBTB2	40.3951	-0.53093	0.0674796	-7.86801	3.60315e-15	8.43478e-14
HIF1A	373.639	-0.429197	0.054555	-7.86723	3.62575e-15	8.47026e-14
SCAF8	100.702	-0.366375	0.0465809	-7.86536	3.68046e-15	8.58044e-14
C1QA	36.7825	0.951532	0.121	7.86389	3.72396e-15	8.6641e-14
RAB5A	207.404	-0.409278	0.0520477	-7.86351	3.73512e-15	8.67234e-14
STRN3	229.417	0.372907	0.047457	7.85778	3.91003e-15	9.05996e-14
SPNS1	11.3459	1.2039	0.153502	7.84289	4.40284e-15	1.01811e-13
CNBP	422.273	-0.384063	0.0489963	-7.8386	4.55606e-15	1.05141e-13
TRIM4	185.055	-0.345594	0.0440935	-7.83775	4.58684e-15	1.05471e-13
FBXL13	29.4706	0.887256	0.113204	7.8377	4.5889e-15	1.05471e-13
NDUFB8.1	321.939	0.25867	0.0330366	7.82979	4.88683e-15	1.12092e-13
DHX38	126.285	-0.284574	0.0363509	-7.82852	4.93646e-15	1.13002e-13
snoU13.346	120.444	0.467449	0.0597276	7.82636	5.02202e-15	1.1473e-13
RP11.2J18.1	113.661	0.550756	0.0704083	7.82231	5.18632e-15	1.18246e-13
MTOR	83.0382	-0.37094	0.047471	-7.81402	5.53937e-15	1.26043e-13
GPANK1	145.428	0.276378	0.0354081	7.80551	5.92629e-15	1.34578e-13
CSF2RB	764.797	-0.553242	0.0709113	-7.80188	6.09923e-15	1.38229e-13
MSL3	265.636	0.39541	0.0507452	7.79207	6.59184e-15	1.49096e-13
MSL2	290.011	-0.296525	0.0381119	-7.78038	7.23072e-15	1.63222e-13
HEATR5B	72.4575	-0.442028	0.0568186	-7.77963	7.27377e-15	1.63869e-13
SPTY2D1	108.332	-0.366741	0.0472432	-7.76283	8.30528e-15	1.86369e-13
DHRS13	144.081	0.675014	0.0869544	7.76285	8.30399e-15	1.86369e-13
RPPH1	16.1877	0.96202	0.123975	7.75976	8.50872e-15	1.90559e-13
ADCY7	396.244	-0.415061	0.0534941	-7.75901	8.55972e-15	1.91324e-13
ATP6AP2	469.385	-0.354594	0.0457064	-7.75809	8.62202e-15	1.92339e-13
FKBP1A	1881.4	0.281909	0.0363411	7.7573	8.67552e-15	1.93153e-13
FAM160B2	14.8795	1.17082	0.151029	7.75225	9.02769e-15	2.00602e-13
STX4	255.662	0.21449	0.0276816	7.74848	9.29972e-15	2.06244e-13
MYBL2	16.2511	1.11252	0.143647	7.74483	9.5712e-15	2.11851e-13
ATP9A	46.9569	0.85987	0.111053	7.74291	9.71641e-15	2.14648e-13
RBX1	362.702	0.603854	0.0781078	7.73103	1.06678e-14	2.35208e-13
RPS6KB2	206.03	0.376071	0.0486506	7.73003	1.07523e-14	2.36229e-13
CTDSP1	861.847	0.249258	0.0322456	7.72999	1.07556e-14	2.36229e-13
LIMK2	674.086	0.556831	0.0720845	7.72471	1.12111e-14	2.4576e-13
IGJ	417.926	1.01344	0.131213	7.72367	1.13028e-14	2.47293e-13
CDC42SE2	786.56	-0.328351	0.042515	-7.72317	1.13469e-14	2.47781e-13
FADD	240.776	0.354868	0.0459523	7.72252	1.14049e-14	2.48013e-13
Y_RNA.196	29.0225	0.660314	0.0855072	7.72232	1.1423e-14	2.48013e-13
KIAA0196	65.4825	-0.427513	0.0553579	-7.7227	1.1389e-14	2.48013e-13
NUP153	108.162	-0.397468	0.0514942	-7.71869	1.17535e-14	2.54704e-13
MYCL	117.528	-0.46993	0.0608908	-7.71758	1.18561e-14	2.56439e-13
TADA3	231.596	0.255455	0.0331029	7.71701	1.19091e-14	2.57097e-13
ZNF330	86.0015	-0.430621	0.055806	-7.71638	1.19676e-14	2.5787e-13
GNG5	530.263	0.30245	0.0392147	7.71265	1.23231e-14	2.65027e-13
LAMTOR4	874.978	0.286071	0.0370979	7.71125	1.24593e-14	2.67451e-13
MCFD2	85.8415	-0.458996	0.0595707	-7.70506	1.30785e-14	2.79689e-13
CNNM4	32.7936	-0.567821	0.0736944	-7.70508	1.30765e-14	2.79689e-13
NDUFA3	199.909	0.315814	0.0410189	7.69923	1.36887e-14	2.92189e-13
MXD3	60.6182	0.486358	0.0631772	7.69831	1.37879e-14	2.93755e-13
RASA3	392.719	-0.34673	0.0450478	-7.69694	1.3936e-14	2.96354e-13
ZDHHC20	23.6121	0.903346	0.117381	7.69585	1.40561e-14	2.97796e-13
DLEU1	27.3284	0.803889	0.104457	7.69588	1.40522e-14	2.97796e-13
MT.ND6	337.192	0.628099	0.0816517	7.69242	1.44377e-14	3.05312e-13
CTSD	1737.78	0.466964	0.0607311	7.68905	1.48233e-14	3.12884e-13
PRRT2	14.8846	1.19073	0.154906	7.68681	1.5085e-14	3.17819e-13
FES	181.675	0.40468	0.0526686	7.68351	1.54791e-14	3.25518e-13
ISY1	166.671	0.260763	0.033946	7.68172	1.5697e-14	3.29492e-13
ATXN3	159.823	0.396515	0.0516622	7.67514	1.65233e-14	3.45854e-13
TRERF1	103.492	-0.361751	0.0471335	-7.67504	1.65373e-14	3.45854e-13
DEF8	162.43	0.324617	0.0423009	7.674	1.66714e-14	3.48019e-13
GIMAP6	365.868	-0.393472	0.0512789	-7.67317	1.678e-14	3.49644e-13
CSTF2T	88.498	-0.427023	0.0556544	-7.67277	1.68321e-14	3.50089e-13
PIK3R4	39.5648	-0.50909	0.0663698	-7.67051	1.71313e-14	3.55663e-13
AHNAK	1078.44	-0.365274	0.0476849	-7.66016	1.85697e-14	3.84823e-13
RBCK1	584.65	0.257695	0.0336883	7.64939	2.0193e-14	4.17702e-13
FIP1L1	219.5	-0.256397	0.0335238	-7.64821	2.03797e-14	4.20799e-13
ZNF831	94.0999	-0.496825	0.0649669	-7.64735	2.0516e-14	4.22845e-13
RP11.147I3.1	28.5529	0.743966	0.0973181	7.64468	2.0947e-14	4.30948e-13
RP11.77H9.8	46.4375	0.842688	0.110259	7.64277	2.12594e-14	4.36585e-13
TP53BP2	73.1913	-0.402348	0.052658	-7.64078	2.15917e-14	4.42611e-13
snoU13.170	69.2458	0.53676	0.0702602	7.6396	2.17899e-14	4.4587e-13
TPR	648.744	-0.259285	0.0339426	-7.63892	2.19053e-14	4.47426e-13
MED4	214.332	-0.311791	0.040829	-7.63649	2.23221e-14	4.55123e-13
TMEM11	141.383	0.305597	0.0400332	7.63359	2.28309e-14	4.64663e-13
NCKAP5L	49.7858	0.475737	0.0623388	7.63148	2.32079e-14	4.71493e-13
RP5.1043L13.1	12.7523	1.10993	0.14562	7.62211	2.49566e-14	5.06116e-13
RP3.508I15.21	50.2557	0.600223	0.0787634	7.62059	2.52529e-14	5.11213e-13
RP11.290F24.6	50.9201	0.567361	0.07447	7.61864	2.56355e-14	5.17119e-13
LINC00106	28.5403	0.786351	0.103212	7.61877	2.56097e-14	5.17119e-13
AC009404.2	27.0468	0.847675	0.111367	7.61155	2.70823e-14	5.45337e-13
ELANE	26.5086	1.55654	0.204591	7.60808	2.78188e-14	5.59178e-13
HECA	754.426	-0.449619	0.0591019	-7.60753	2.79388e-14	5.60599e-13
HN1	742.467	0.364397	0.0479126	7.60545	2.83924e-14	5.68698e-13
ARHGAP9	1725.85	0.316872	0.0416706	7.60421	2.86652e-14	5.73153e-13
TMEM109	382.022	-0.33116	0.0435768	-7.59947	2.97337e-14	5.93474e-13
PGLS	154.948	0.297699	0.0391823	7.59779	3.01237e-14	6.00205e-13
KCNQ1OT1	62.4596	0.677675	0.0891998	7.59727	3.02435e-14	6.01538e-13
XIAP	383.531	0.288929	0.038053	7.5928	3.13061e-14	6.21587e-13
PGRMC2	122.321	-0.35491	0.0467454	-7.5924	3.14029e-14	6.22423e-13
MAP2K1	101.431	-0.531086	0.0699616	-7.59111	3.17173e-14	6.2756e-13
PQLC1	414.87	0.509775	0.0671809	7.5881	3.2464e-14	6.4011e-13
YEATS2	67.3927	-0.382591	0.0504187	-7.58827	3.24193e-14	6.4011e-13
FAM104B	51.1849	0.576021	0.0759812	7.5811	3.42645e-14	6.74441e-13
ATP5G1	248.452	0.328346	0.0433279	7.57818	3.5044e-14	6.88594e-13
IRF3	170.185	0.317877	0.0419748	7.57305	3.64551e-14	7.13856e-13
ABTB1	905.227	0.494513	0.0652986	7.5731	3.64433e-14	7.13856e-13
CYTH4	1643.08	0.337282	0.0445501	7.57085	3.70788e-14	7.2482e-13
IRAK3	436.655	0.675012	0.0891756	7.56948	3.74735e-14	7.31279e-13
MAML1	180.548	-0.300106	0.0396704	-7.56499	3.87904e-14	7.55683e-13
NCAPH	23.143	0.943158	0.124744	7.56072	4.00848e-14	7.79564e-13
CTD.2555A7.2	18.9151	1.12464	0.148839	7.55612	4.15279e-14	8.06251e-13
TRAPPC11	66.3498	-0.435356	0.0576243	-7.55508	4.18605e-14	8.11323e-13
TPI1	500.233	0.234637	0.0310912	7.54672	4.46349e-14	8.63625e-13
MYBPC3	36.0102	0.680175	0.0902561	7.53606	4.84374e-14	9.35606e-13
SETD1A	52.3156	-0.414292	0.054988	-7.53423	4.9122e-14	9.47222e-13
MCTP1	201.111	0.429492	0.0570287	7.53116	5.02907e-14	9.68116e-13
UBL3	204.083	-0.444871	0.0591412	-7.52219	5.38664e-14	1.0352e-12
CD1D	140.39	-0.446567	0.0593795	-7.52055	5.45444e-14	1.04646e-12
PPIB	98.0657	0.409508	0.0544725	7.5177	5.57483e-14	1.06776e-12
PPTC7	228.094	-0.29266	0.03894	-7.51566	5.66244e-14	1.08271e-12
ACER3	145.88	0.351113	0.0467324	7.51327	5.76702e-14	1.10086e-12
PLAC8	689.904	0.386657	0.0514732	7.51181	5.83136e-14	1.11128e-12
SFPQ	834.968	-0.214657	0.0285855	-7.5093	5.9444e-14	1.13093e-12
COX4I1	1374.52	0.249558	0.0332358	7.50871	5.97119e-14	1.13413e-12
IFITM2	17397	0.518512	0.0690846	7.50547	6.12078e-14	1.1606e-12
C9orf139	32.4542	0.685071	0.0912912	7.50424	6.17883e-14	1.16966e-12
RP11.47A8.5	20.4543	0.69477	0.0925889	7.50382	6.19862e-14	1.17146e-12
ACAP3	43.2707	0.493013	0.0657042	7.50352	6.21265e-14	1.17216e-12
C1RL.AS1	30.0165	0.619766	0.0826464	7.499	6.43047e-14	1.21125e-12
FCGR1B	19.9424	1.03526	0.138106	7.49611	6.57411e-14	1.23626e-12
HSBP1	226.005	0.395272	0.0527626	7.49152	6.80801e-14	1.27813e-12
CKLF	685.258	0.435913	0.0581908	7.4911	6.82998e-14	1.28014e-12
SLC4A8	20.237	0.955611	0.127753	7.48014	7.42424e-14	1.38924e-12
FASTKD5	88.4	-0.368185	0.0492299	-7.47889	7.49517e-14	1.40021e-12
WHAMM	141.776	-0.297404	0.0397712	-7.47787	7.55372e-14	1.40883e-12
RP3.449O17.1	42.1778	0.573568	0.0767656	7.47168	7.91766e-14	1.47429e-12
Y_RNA.202	48.0347	0.548501	0.073413	7.47144	7.9319e-14	1.47453e-12
ANAPC11	233.943	0.228899	0.0306645	7.46462	8.35422e-14	1.5505e-12
EXOC6	148.343	0.393011	0.0526565	7.46369	8.41356e-14	1.55897e-12
CTA.357J21.1	24.9722	0.727127	0.0974322	7.46291	8.46344e-14	1.56567e-12
USF2	881.676	0.213366	0.0285954	7.46156	8.55011e-14	1.57827e-12
ATG7	132.957	0.356164	0.0477341	7.46142	8.55931e-14	1.57827e-12
NUP93	203.427	-0.341276	0.0457541	-7.4589	8.72447e-14	1.60353e-12
CREB5	1762.45	0.487775	0.0653934	7.45908	8.7127e-14	1.60353e-12
CHMP1A	241.536	0.287144	0.038511	7.45616	8.90774e-14	1.63457e-12
RP1.12G14.7	17.1145	1.05793	0.141893	7.45581	8.93148e-14	1.63629e-12
TOP2A	58.3815	0.749381	0.100524	7.45477	9.00274e-14	1.64669e-12
TOP2B	354.302	-0.327317	0.0439628	-7.44532	9.67107e-14	1.7661e-12
LINC01094	36.6246	0.767217	0.10321	7.43354	1.05728e-13	1.92549e-12
MSRA	114.186	0.40671	0.0547133	7.43348	1.05778e-13	1.92549e-12
NFIA	134.853	0.566091	0.0762009	7.42893	1.09481e-13	1.98971e-12
PDE4B	165.757	-0.351094	0.047264	-7.42836	1.09955e-13	1.99515e-12
ARHGDIB	5287.86	0.234662	0.0316142	7.42268	1.14777e-13	2.07932e-12
NFATC3	243.203	-0.273128	0.036806	-7.42076	1.16449e-13	2.10626e-12
HERPUD1	435.268	-0.252384	0.0340351	-7.41539	1.21266e-13	2.18991e-12
CA1	676.166	1.32373	0.178535	7.41442	1.22155e-13	2.20247e-12
H2AFJ	107.219	0.506197	0.0682954	7.41188	1.24521e-13	2.24157e-12
RNASE3	29.8469	1.26956	0.171303	7.41118	1.25185e-13	2.24996e-12
RPS15	1103.75	0.295926	0.0399532	7.4068	1.29379e-13	2.32167e-12
ACOT8	66.6498	0.354896	0.047919	7.40615	1.3002e-13	2.32951e-12
ORAI2	479.021	0.383385	0.0517894	7.40277	1.33377e-13	2.38589e-12
DNAJC4	115.418	0.346479	0.046825	7.39945	1.36752e-13	2.44243e-12
UBR4	106.587	0.521559	0.0705103	7.39692	1.39378e-13	2.48543e-12
CTD.2179L22.1	24.1595	0.69546	0.0940261	7.39646	1.39867e-13	2.49025e-12
TMEM141	102.715	0.372926	0.0504215	7.39617	1.40168e-13	2.49171e-12
MIR142	219.484	0.341582	0.0462006	7.39345	1.43071e-13	2.53933e-12
C11orf48	99.1172	0.306389	0.041466	7.38892	1.48026e-13	2.6232e-12
PABPN1	200.698	0.27211	0.0368312	7.38804	1.49012e-13	2.63656e-12
PGP	90.0318	0.31434	0.0425488	7.38774	1.49344e-13	2.63833e-12
SCN1B	31.1814	0.83971	0.113679	7.38666	1.50562e-13	2.65572e-12
PHRF1	207.102	-0.286979	0.0388563	-7.38564	1.51723e-13	2.67207e-12
VASP	2645.24	0.391441	0.0530172	7.38329	1.54428e-13	2.71551e-12
TBC1D10C	839.374	0.230359	0.0312044	7.38227	1.55612e-13	2.7321e-12
ZNF438	124.625	0.497222	0.0673578	7.38179	1.56171e-13	2.73495e-12
DCXR	114.958	0.35283	0.0477978	7.38172	1.56255e-13	2.73495e-12
EEF1D	1236.34	0.29788	0.040363	7.38003	1.58258e-13	2.76575e-12
PFKFB2	76.0145	0.901759	0.122227	7.37771	1.61035e-13	2.80996e-12
NDUFB9	352.203	0.24354	0.0330476	7.36936	1.71448e-13	2.98708e-12
P2RX1	122.478	0.509724	0.0692254	7.36325	1.79489e-13	3.12239e-12
DOCK10	192.922	-0.455587	0.0619007	-7.35996	1.83965e-13	3.19537e-12
HNRNPK	967.049	-0.275464	0.0374344	-7.35857	1.85889e-13	3.22387e-12
CITED4	27.4812	0.64304	0.0874133	7.35632	1.89052e-13	3.27373e-12
STXBP5.AS1	22.7594	0.979242	0.133141	7.3549	1.91069e-13	3.30364e-12
DHX15	214.034	-0.398427	0.0541777	-7.35408	1.92241e-13	3.31886e-12
CHCHD2	1296.24	0.279978	0.0381048	7.34757	2.01842e-13	3.47933e-12
ABCA1	116.607	0.6094	0.0829433	7.34719	2.02424e-13	3.48407e-12
ENTHD2	262.623	0.233381	0.0317712	7.34568	2.04718e-13	3.51824e-12
PPP2CB	155.236	-0.397333	0.0541428	-7.33861	2.15825e-13	3.70354e-12
TMED10	591.783	-0.288626	0.0393725	-7.33066	2.29019e-13	3.92402e-12
VPS28	679.738	0.356682	0.0486584	7.33032	2.29602e-13	3.9281e-12
MTRNR2L3	93.3747	0.512566	0.0699396	7.32869	2.32406e-13	3.97009e-12
RP11.295G20.2	36.1595	0.672093	0.0917139	7.32815	2.33354e-13	3.98031e-12
RP11.649A18.5	14.1819	0.926951	0.126536	7.32559	2.37857e-13	4.05104e-12
RRM2	19.8335	1.06163	0.144942	7.32451	2.39773e-13	4.07757e-12
TMCC2	287.426	0.907922	0.123982	7.32304	2.42412e-13	4.11629e-12
CX3CR1	535.113	-0.507173	0.0692836	-7.32025	2.47515e-13	4.19669e-12
AC008982.2	62.8793	0.468055	0.0639523	7.31881	2.5018e-13	4.23192e-12
ADAP1	147.318	0.355389	0.0485589	7.31873	2.50337e-13	4.23192e-12
MRPL52	132.919	0.341963	0.0467287	7.31805	2.51599e-13	4.24694e-12
SCARNA9	248.605	0.498587	0.068171	7.31377	2.59744e-13	4.37794e-12
ZFAND2B	162.147	0.266924	0.0364988	7.31321	2.60829e-13	4.38971e-12
RN7SL230P	14.6832	0.780679	0.106787	7.31062	2.65903e-13	4.46851e-12
ST6GAL1	546.335	-0.349425	0.0478025	-7.30976	2.67617e-13	4.49068e-12
USP32	263.436	0.383932	0.052535	7.30813	2.70891e-13	4.53892e-12
RNU6.268P	47.667	0.588288	0.0805556	7.30288	2.81666e-13	4.70931e-12
PIGX	212.915	-0.32927	0.0450883	-7.30278	2.81888e-13	4.70931e-12
CDA	502.237	0.53736	0.0736074	7.30035	2.87018e-13	4.78798e-12
HMBS	164.492	0.715822	0.0980583	7.29997	2.87839e-13	4.79465e-12
ADSS	142.286	-0.346657	0.0475047	-7.29732	2.93548e-13	4.87546e-12
TXNRD1	144.896	-0.353562	0.0484501	-7.29744	2.9329e-13	4.87546e-12
DLEU2	132.498	0.459813	0.0630161	7.29675	2.94797e-13	4.88908e-12
HOMER3	112.24	0.437732	0.0599964	7.29596	2.96532e-13	4.91068e-12
ALOX5AP	2334.44	0.509875	0.0698994	7.29442	2.99946e-13	4.96001e-12
CLEC4D	53.6408	0.937427	0.128524	7.29381	3.01319e-13	4.97547e-12
IGLC3	34.7972	0.888567	0.121924	7.28788	3.14872e-13	5.19174e-12
NCL	928.226	-0.270082	0.0370676	-7.28619	3.18838e-13	5.24953e-12
ARIH1	182.848	-0.276362	0.0379401	-7.28419	3.23621e-13	5.32057e-12
EMC6	215.865	0.264213	0.0362811	7.28239	3.2795e-13	5.38396e-12
TRIM25	1025.57	0.422814	0.0580662	7.28158	3.29941e-13	5.40885e-12
GDPD3	64.4909	0.438182	0.0601817	7.28099	3.31387e-13	5.42474e-12
PRR11	57.0681	0.554236	0.076235	7.2701	3.5921e-13	5.87173e-12
ATP1B3	110.942	-0.395318	0.0544163	-7.2647	3.73864e-13	6.10252e-12
GLIPR2	1164.52	0.280104	0.0385722	7.26181	3.81946e-13	6.2255e-12
CELF1	1916.88	0.195326	0.0269005	7.26103	3.84142e-13	6.25234e-12
LRCH4	397.399	0.326363	0.0449906	7.25403	4.04551e-13	6.57511e-12
ZNF217	404.302	-0.362881	0.0500591	-7.24905	4.19697e-13	6.81155e-12
SH2D1B	56.5155	-0.788783	0.108836	-7.24742	4.24799e-13	6.88453e-12
RAB31	2139.42	0.408818	0.0564426	7.24308	4.386e-13	7.09809e-12
TMEM180	41.9324	0.490512	0.0678096	7.23366	4.70138e-13	7.59767e-12
SURF1	183.981	0.230657	0.0318957	7.23161	4.77295e-13	7.70239e-12
LAT	24.0082	0.76399	0.10566	7.23064	4.80735e-13	7.74691e-12
RPL27A	11249.4	0.383752	0.0530912	7.22816	4.89568e-13	7.8781e-12
RP11.434C1.1	17.4127	1.26998	0.175721	7.22728	4.92777e-13	7.89531e-12
ELOVL5	634.159	-0.347755	0.0481182	-7.2271	4.93413e-13	7.89531e-12
PTP4A1	356.882	-0.412414	0.0570641	-7.2272	4.93064e-13	7.89531e-12
HNRNPA2B1	1304.97	-0.306423	0.042396	-7.22764	4.91468e-13	7.89531e-12
UBALD2	1671.16	0.39519	0.0546891	7.22612	4.96971e-13	7.94106e-12
ATP5I	305.739	0.421569	0.05837	7.22236	5.10946e-13	8.15292e-12
CXCR4	1524.86	-0.366198	0.0507294	-7.21866	5.25005e-13	8.36553e-12
AC093157.1	12.1303	0.957325	0.132636	7.21771	5.28702e-13	8.41264e-12
ATP6V0D1	528.464	0.351486	0.0487022	7.21705	5.31284e-13	8.44192e-12
TMSB10	2816.31	0.27224	0.0377428	7.21303	5.4719e-13	8.68254e-12
MYL9	161.961	0.911496	0.126382	7.21224	5.50388e-13	8.72113e-12
NFE2	1526.65	0.488766	0.0677756	7.21154	5.53235e-13	8.75404e-12
RP11.290F20.3	412.54	0.454361	0.0630118	7.21073	5.56544e-13	8.79417e-12
PAPOLG	106.839	-0.375604	0.0520926	-7.21032	5.58211e-13	8.79608e-12
ZDHHC3	264.415	0.291337	0.0404045	7.2105	5.57462e-13	8.79608e-12
COPZ1	264.534	0.233563	0.032419	7.20452	5.82498e-13	9.16608e-12
GK.IT1	26.5988	0.804028	0.111671	7.19997	6.02279e-13	9.46426e-12
MT.TR	35.5741	0.790559	0.109811	7.19929	6.05267e-13	9.4981e-12
RANBP2	172.556	-0.395446	0.0549379	-7.19806	6.10744e-13	9.57084e-12
SGK1	137.893	-0.438253	0.0609447	-7.191	6.43203e-13	1.00656e-11
ZNF770	181.497	-0.519675	0.0722793	-7.18982	6.48789e-13	1.01391e-11
HMGCR	149.362	-0.411766	0.0572943	-7.18685	6.63041e-13	1.03476e-11
ARPC1B	3172.72	0.24131	0.0335849	7.18509	6.71648e-13	1.04676e-11
ABHD15	47.9444	-0.441369	0.0614324	-7.18463	6.73894e-13	1.04882e-11
SAP30	51.4109	0.69839	0.0973162	7.1765	7.15174e-13	1.11155e-11
ZNF581	104.948	0.307719	0.0428871	7.1751	7.22568e-13	1.12151e-11
TMEM169	26.537	0.705165	0.0983543	7.16964	7.51942e-13	1.16551e-11
GYPA	33.3033	1.08554	0.151458	7.16722	7.65383e-13	1.18473e-11
METTL22	37.7925	0.526268	0.0734312	7.16681	7.67638e-13	1.18661e-11
ST3GAL4	52.6859	0.642873	0.0897345	7.16417	7.826e-13	1.20809e-11
RP11.549J18.1	112.788	0.395331	0.0552148	7.15988	8.07491e-13	1.24483e-11
HDAC2	171.287	-0.354978	0.049588	-7.15854	8.15384e-13	1.25529e-11
RP11.212P7.2	48.5075	0.482422	0.0674085	7.1567	8.2641e-13	1.27055e-11
RP11.402J6.3	10.8856	1.10345	0.154201	7.15591	8.31181e-13	1.27616e-11
VAMP8	241.704	0.344134	0.0481033	7.15407	8.42418e-13	1.29167e-11
POLR2L	292.248	0.252159	0.035261	7.1512	8.60215e-13	1.31718e-11
SPATA13	236.388	-0.383345	0.0536321	-7.14767	8.82634e-13	1.34969e-11
AP001189.4	126.713	0.774167	0.10832	7.14702	8.86795e-13	1.35424e-11
TM9SF3	330.686	-0.346421	0.0484846	-7.14497	9.00138e-13	1.37277e-11
RAB22A	148.363	-0.300367	0.0420411	-7.14461	9.02545e-13	1.3746e-11
NUSAP1	47.5568	0.624246	0.0873797	7.14406	9.06131e-13	1.37822e-11
FBXL20	69.0574	0.402229	0.0563206	7.14177	9.21364e-13	1.39951e-11
NSRP1P1	30.8607	-0.681208	0.0954111	-7.13971	9.3527e-13	1.41874e-11
DHX9	243.928	-0.252778	0.0354095	-7.13869	9.42228e-13	1.42739e-11
FRY.AS1	28.9901	0.689962	0.0966753	7.1369	9.54605e-13	1.4423e-11
PNKP	93.4142	0.377986	0.0529613	7.13702	9.53765e-13	1.4423e-11
MAFG	211.045	0.338116	0.0474117	7.13149	9.92869e-13	1.49813e-11
UROD	183.491	0.41089	0.0576266	7.13021	1.00218e-12	1.51017e-11
MAP2K2	455.662	0.32839	0.046068	7.12837	1.01561e-12	1.52839e-11
FAM89B	289.114	0.261821	0.0367809	7.11841	1.09181e-12	1.64089e-11
CDK5RAP2	189.923	0.382672	0.0538006	7.11279	1.1372e-12	1.70686e-11
LINC00341	211.256	-0.312775	0.0439815	-7.11151	1.14784e-12	1.72055e-11
PLIN4	23.4239	0.78714	0.110727	7.10884	1.17021e-12	1.75178e-11
MEF2BNB	93.0915	0.376883	0.0530452	7.10495	1.20367e-12	1.7995e-11
CAPG	405.873	0.35652	0.050181	7.10467	1.20608e-12	1.80072e-11
ANKRD30BL	33.1167	1.00855	0.142037	7.1006	1.24216e-12	1.85217e-11
PAG1	955.658	0.281729	0.039682	7.09965	1.25071e-12	1.86248e-11
SNRPD2	399.668	0.473554	0.0667274	7.09684	1.27644e-12	1.89831e-11
GADD45A	54.4653	0.724506	0.102103	7.09582	1.28591e-12	1.9099e-11
REC8	120.767	0.380223	0.053606	7.09292	1.31314e-12	1.9478e-11
CCND2	457.76	-0.374679	0.0528385	-7.09102	1.33123e-12	1.97206e-11
IFIH1	100.487	-0.581416	0.0820384	-7.08712	1.36932e-12	2.02585e-11
TMEM8A	322.043	0.286058	0.0403849	7.0833	1.40764e-12	2.07714e-11
AL133245.2	22.6211	0.704054	0.0993942	7.08345	1.40609e-12	2.07714e-11
AASDHPPT	73.5389	-0.477096	0.0673849	-7.08017	1.4398e-12	2.12183e-11
RPS29	9857.41	0.601336	0.0849386	7.07966	1.44514e-12	2.12695e-11
CCDC142	60.4099	0.458674	0.0648127	7.07692	1.47389e-12	2.16646e-11
KCNJ14	17.4044	0.989528	0.139851	7.0756	1.48806e-12	2.18448e-11
CEACAM1	81.4583	0.635275	0.0898459	7.07072	1.54132e-12	2.25974e-11
ACRBP	213.044	0.531499	0.0751713	7.07051	1.54369e-12	2.2603e-11
AP001631.1	11.1616	1.1732	0.165972	7.06868	1.56414e-12	2.28731e-11
GPBP1L1	304.12	-0.289555	0.040983	-7.06524	1.60336e-12	2.34164e-11
AC010150.1	59.4498	0.52315	0.0740791	7.06204	1.64075e-12	2.39319e-11
FNTA	202.657	-0.303326	0.0429611	-7.0605	1.65907e-12	2.41681e-11
MRPL54	113.5	0.341351	0.0483589	7.0587	1.68067e-12	2.44506e-11
NUP62	240.873	-0.288103	0.0408163	-7.05853	1.68277e-12	2.44506e-11
GADD45GIP1	87.8413	0.372323	0.0527549	7.0576	1.69407e-12	2.45835e-11
MAPK3	375.644	0.404667	0.057355	7.05549	1.71996e-12	2.49274e-11
THAP5	108.812	-0.550581	0.0780543	-7.05381	1.74081e-12	2.51975e-11
PRKAR2A	536.84	0.247976	0.0351643	7.05194	1.76438e-12	2.55061e-11
RPS19P3	99.8024	0.334022	0.0473716	7.05111	1.775e-12	2.56271e-11
LILRA6	326.389	0.481348	0.0682895	7.04864	1.80675e-12	2.60524e-11
ITIH4	18.8037	0.876389	0.124358	7.04731	1.82405e-12	2.62354e-11
ARAF	212.688	0.283937	0.0402897	7.04739	1.82301e-12	2.62354e-11
ANO10	77.0211	0.416011	0.0590402	7.04623	1.83825e-12	2.64063e-11
PET100	43.9475	0.518882	0.0736687	7.04345	1.87535e-12	2.69052e-11
DDX42	214.611	-0.224675	0.0319006	-7.04296	1.88197e-12	2.69662e-11
RP11.263C24.1	25.5836	0.67036	0.0952769	7.03592	1.97951e-12	2.83282e-11
TCIRG1	118.571	0.417796	0.0594222	7.03097	2.05099e-12	2.93143e-11
SGPP1	84.1029	-0.608558	0.0865899	-7.02805	2.0944e-12	2.98971e-11
FUCA1	70.3985	-0.39776	0.0566122	-7.02604	2.12473e-12	3.02921e-11
C4orf48	72.4293	0.406778	0.0579096	7.02437	2.15034e-12	3.06188e-11
PPP1R12C	299.351	0.196457	0.0279686	7.02418	2.15324e-12	3.06218e-11
SH3BP2	442.648	0.213974	0.0304672	7.02308	2.17029e-12	3.08258e-11
RHOA.IT1	24.5772	0.672032	0.0957017	7.02215	2.18485e-12	3.09938e-11
RN7SL674P	10.5306	1.08544	0.154715	7.01572	2.2877e-12	3.24124e-11
RAB13	22.3452	0.802184	0.114349	7.01523	2.29565e-12	3.24846e-11
USO1	100.49	-0.37262	0.0531494	-7.0108	2.36951e-12	3.34881e-11
TRAPPC3L	20.2032	1.16016	0.165495	7.01022	2.37936e-12	3.35856e-11
NPDC1	55.3856	0.550045	0.0785097	7.00607	2.45097e-12	3.45535e-11
RNU7.40P	10.4289	0.877223	0.125255	7.00352	2.49614e-12	3.51467e-11
FGD4	283.233	0.438045	0.062555	7.00256	2.51329e-12	3.53445e-11
TCN1	45.9798	0.909645	0.129943	7.00032	2.55373e-12	3.58689e-11
GPR155	294.602	0.309722	0.0442518	6.99909	2.57633e-12	3.61281e-11
ADNP	170.131	-0.272601	0.0389488	-6.99897	2.57854e-12	3.61281e-11
CHD7	315.914	0.342993	0.0490085	6.99863	2.58469e-12	3.61698e-11
C19orf24	130.772	0.315182	0.0450604	6.99465	2.65921e-12	3.71669e-11
ADCK4	45.5513	0.469651	0.0671487	6.9942	2.6677e-12	3.72398e-11
WDFY3	273.14	0.479029	0.0685122	6.99188	2.71236e-12	3.78168e-11
CAMKK2	596.674	0.374726	0.0536251	6.98787	2.79084e-12	3.88634e-11
XPC	240.619	-0.274895	0.0393418	-6.98736	2.80112e-12	3.89589e-11
MAD2L2	63.6264	0.342415	0.0490386	6.98255	2.89861e-12	4.02656e-11
LENG8	207.087	0.35379	0.0506915	6.97927	2.96708e-12	4.11664e-11
TSR3	213.053	0.244731	0.0350782	6.97673	3.02133e-12	4.1868e-11
PIK3CG	176.384	0.300081	0.0430168	6.9759	3.03914e-12	4.20636e-11
ACA64.3	9.86795	0.849375	0.121771	6.97517	3.055e-12	4.22317e-11
MAX	1476.4	0.227119	0.0325652	6.97429	3.07416e-12	4.24451e-11
RAB3IP	107.628	0.376824	0.0540318	6.97411	3.0781e-12	4.24479e-11
GNG11	225.819	0.597126	0.0857533	6.9633	3.32396e-12	4.57829e-11
RP11.1407O15.2	34.1026	0.53958	0.0775014	6.9622	3.34991e-12	4.60846e-11
NDRG1	595.837	-0.26583	0.0381875	-6.96119	3.374e-12	4.63599e-11
MTF1	287.706	0.336265	0.0483116	6.96032	3.39492e-12	4.65911e-11
MYCBP	101.245	-0.333337	0.0479105	-6.9575	3.46376e-12	4.74785e-11
CYHR1	187.47	0.248876	0.0357768	6.95635	3.49198e-12	4.78078e-11
FOLR3	294.575	1.07101	0.153974	6.95576	3.50657e-12	4.79498e-11
NDUFB10	224.679	0.223708	0.0321724	6.95343	3.5652e-12	4.8693e-11
PFDN5	1014.88	0.596479	0.0858166	6.95063	3.63661e-12	4.96087e-11
MST4	125.666	-0.538567	0.0774931	-6.94987	3.65611e-12	4.98151e-11
GRIPAP1	324.801	0.25022	0.0360056	6.94946	3.66677e-12	4.99005e-11
DYRK1A	327.624	-0.379831	0.0546914	-6.94499	3.78492e-12	5.14468e-11
SLC9A8	193.474	0.396725	0.0571307	6.94416	3.80707e-12	5.16862e-11
RP11.1C1.7	25.3761	0.714419	0.102941	6.94008	3.9188e-12	5.31396e-11
RGL2	334.981	0.272915	0.0393407	6.93721	3.99927e-12	5.41663e-11
DYNLRB1	257.956	0.243284	0.0350747	6.93617	4.02868e-12	5.44998e-11
RP11.140L24.3	9.69383	1.10983	0.160028	6.93522	4.05589e-12	5.48027e-11
CD59	186.744	0.472229	0.0680949	6.93486	4.06614e-12	5.4876e-11
RP11.3K24.1	106.252	0.44471	0.064138	6.93364	4.10161e-12	5.52891e-11
DPM3	127.133	0.302527	0.0436452	6.93151	4.16364e-12	5.60588e-11
RC3H1	482.627	0.26643	0.0384396	6.93114	4.17464e-12	5.60742e-11
DYNLT1	345.98	0.356052	0.0513698	6.93114	4.17454e-12	5.60742e-11
ALG2	100.085	-0.39606	0.0571461	-6.93067	4.18865e-12	5.61961e-11
DDX24	425.717	-0.283711	0.0409419	-6.92961	4.21994e-12	5.65492e-11
RPL7P24	15.7435	0.956917	0.138102	6.92908	4.23594e-12	5.66968e-11
PPIL4	96.4186	-0.459163	0.0662828	-6.92733	4.2886e-12	5.73342e-11
HVCN1	269.367	-0.305388	0.044097	-6.92536	4.34883e-12	5.80712e-11
DNMT1	341.048	-0.304493	0.0439776	-6.92383	4.39609e-12	5.86334e-11
SYPL1	122.29	-0.39229	0.0566651	-6.92296	4.42309e-12	5.89245e-11
CTD.3184A7.4	112.48	0.372926	0.0538719	6.92246	4.43865e-12	5.90625e-11
BAD	58.3789	0.372477	0.0538209	6.92069	4.49456e-12	5.97367e-11
MAN2B2	238.48	-0.264301	0.0382065	-6.9177	4.5903e-12	6.0938e-11
POLE4	122.75	0.391715	0.0566284	6.9173	4.60345e-12	6.10413e-11
RNU6.482P	37.6748	0.48799	0.0705554	6.91642	4.63205e-12	6.13491e-11
SHKBP1	659.836	0.451773	0.0653265	6.91561	4.65841e-12	6.15888e-11
DOK1	242.253	0.268149	0.0387749	6.91554	4.66098e-12	6.15888e-11
IGHG1	38.1902	0.965802	0.139697	6.91357	4.72619e-12	6.23781e-11
RP11.490K7.4	53.0628	0.539998	0.0781255	6.91193	4.78105e-12	6.29649e-11
FBXL3	147.943	-0.446055	0.0645343	-6.91191	4.78172e-12	6.29649e-11
SERTAD2	208.042	-0.246813	0.0357161	-6.91041	4.83272e-12	6.35628e-11
PDLIM7	142.662	0.507469	0.0734445	6.90956	4.86144e-12	6.38667e-11
snoU13.342	79.8197	0.603075	0.0873569	6.90357	5.07105e-12	6.65437e-11
SPN	1062.32	-0.30006	0.0434826	-6.90069	5.17519e-12	6.78319e-11
RPL32P3	196.819	0.25102	0.0363855	6.89889	5.24088e-12	6.86139e-11
MAP4K4	1070.01	0.312029	0.0452988	6.88824	5.64882e-12	7.38697e-11
RN7SL37P	17.2743	0.949473	0.137862	6.88715	5.69197e-12	7.43485e-11
LPCAT3	156.27	0.34386	0.0499298	6.88687	5.70353e-12	7.44141e-11
SLC26A6	48.5277	0.420594	0.061106	6.88302	5.85965e-12	7.63633e-11
TUBA4A	1285.51	0.361452	0.0525219	6.88192	5.90492e-12	7.68653e-11
HEXB	185.182	-0.326495	0.0474503	-6.88078	5.95263e-12	7.73977e-11
RNU4.2	19.0372	0.820009	0.119209	6.87876	6.03771e-12	7.84144e-11
TRMT112	453.675	0.24492	0.0356165	6.8766	6.1298e-12	7.95197e-11
HIST1H3D	18.183	0.820752	0.119364	6.87605	6.15349e-12	7.97361e-11
KIAA0947	105.34	-0.34055	0.0495367	-6.8747	6.21204e-12	8.04031e-11
ITGB2.AS1	331.639	0.314635	0.0457802	6.87273	6.29834e-12	8.14275e-11
KIAA0754	39.8161	0.54589	0.0794862	6.86773	6.52297e-12	8.41529e-11
RBM22	369.039	-0.183383	0.0267022	-6.86771	6.52394e-12	8.41529e-11
PLP2.1	812.36	0.377901	0.0550272	6.86752	6.53259e-12	8.41691e-11
RENBP.1	53.9893	0.555012	0.0808377	6.86575	6.61414e-12	8.51234e-11
GTF2E1	46.8663	-0.52262	0.07613	-6.86484	6.65646e-12	8.55713e-11
NRGN	3035.93	0.630247	0.0918347	6.86284	6.75056e-12	8.6683e-11
HEXDC	112.523	0.293706	0.042806	6.86133	6.82245e-12	8.75073e-11
PPP1R15B	234.141	-0.275804	0.0401996	-6.86087	6.84413e-12	8.76865e-11
MYO15B	80.3563	0.409689	0.0597159	6.86064	6.85534e-12	8.77313e-11
ATF1	76.7588	-0.494266	0.0720503	-6.86001	6.88568e-12	8.80207e-11
PID1	68.7318	-0.555598	0.0810016	-6.8591	6.92981e-12	8.84854e-11
SRA1	116.73	0.301653	0.0440001	6.85574	7.09465e-12	9.04886e-11
LYPLA2	377.352	0.228605	0.0333497	6.8548	7.14141e-12	9.0983e-11
SH3BGRL3	2810.92	0.309996	0.0452255	6.85445	7.15868e-12	9.1101e-11
PRF1	427.717	-0.549225	0.0801364	-6.85363	7.20011e-12	9.1437e-11
CDK17	94.0323	-0.562661	0.0820971	-6.85361	7.20115e-12	9.1437e-11
USB1	271.261	0.403483	0.0588837	6.85219	7.27266e-12	9.21393e-11
TBKBP1	99.2727	0.495987	0.0723834	6.85222	7.27111e-12	9.21393e-11
GAS7	357.515	0.426807	0.0622994	6.8509	7.33883e-12	9.28742e-11
RN7SL1	96.4843	0.583408	0.0851995	6.84755	7.5124e-12	9.49651e-11
SAMHD1	953.909	-0.290056	0.0423617	-6.84712	7.5351e-12	9.51463e-11
SNORD89	61.9811	0.976865	0.142975	6.83241	8.35e-12	1.05319e-10
ELF2	299.745	0.24353	0.0356501	6.83112	8.42538e-12	1.06152e-10
snoU13.141	77.0589	0.475779	0.0696684	6.8292	8.5391e-12	1.07466e-10
PPP1R8	124.149	-0.321546	0.0471115	-6.82522	8.77929e-12	1.10367e-10
CARD11	109.886	-0.402859	0.0590324	-6.82437	8.83109e-12	1.10895e-10
SEC23A	91.0731	-0.390375	0.0572073	-6.82387	8.86171e-12	1.11157e-10
ECHDC3	23.9317	1.02405	0.150085	6.82308	8.91089e-12	1.11651e-10
DUSP18	222.934	0.333583	0.0489007	6.82164	9.00079e-12	1.12653e-10
KLF7	391.669	0.299295	0.0438917	6.81894	9.17162e-12	1.14665e-10
POLR2J	203.424	0.326434	0.0478837	6.81723	9.28152e-12	1.15912e-10
Y_RNA.96	78.6037	0.457021	0.0670599	6.81511	9.41884e-12	1.17498e-10
ZNF335	146.162	0.322824	0.04737	6.81495	9.42947e-12	1.17502e-10
ATP5EP2	32.6771	0.66794	0.0980391	6.813	9.55862e-12	1.18981e-10
CSF2RA	173.805	0.424942	0.0623829	6.81183	9.63629e-12	1.19816e-10
ZBTB38	145.606	-0.409277	0.060091	-6.81096	9.69505e-12	1.20416e-10
CAPN2	359.625	-0.30361	0.0445783	-6.81073	9.71067e-12	1.20478e-10
IGSF6	861.058	0.372987	0.0547706	6.80999	9.76083e-12	1.20968e-10
SLC8A1	165.133	0.455996	0.0669684	6.80913	9.81934e-12	1.21561e-10
LSM14A	343.165	-0.245871	0.0361206	-6.80694	9.96985e-12	1.2329e-10
AC011899.9	48.4147	0.60324	0.0886896	6.8017	1.03392e-11	1.27718e-10
PLXNA2	41.5679	0.806981	0.118668	6.80034	1.04375e-11	1.28793e-10
C2orf68	221.635	0.239253	0.0352154	6.79398	1.09081e-11	1.34455e-10
ERV3.1	332.619	0.411002	0.0605333	6.78968	1.12386e-11	1.38378e-10
LIPA	216.99	-0.365445	0.0538266	-6.7893	1.12677e-11	1.38587e-10
NEK9	225.314	-0.234547	0.0345537	-6.78791	1.13772e-11	1.39783e-10
NECAP1	51.8699	-0.460164	0.0678006	-6.78702	1.1447e-11	1.40337e-10
ACVR1B	82.8952	0.432481	0.0637207	6.78713	1.14388e-11	1.40337e-10
PSTPIP2	431.659	0.485524	0.0715408	6.78667	1.14753e-11	1.40533e-10
GPX4	270.169	0.326609	0.0481279	6.78628	1.15065e-11	1.40763e-10
ASPH	123.578	0.67678	0.0997404	6.78542	1.15748e-11	1.41447e-10
LEO1	43.2332	-0.441121	0.065034	-6.78293	1.1776e-11	1.4375e-10
CRLF3	275.693	-0.321347	0.0473821	-6.78202	1.18504e-11	1.44504e-10
SLC35B1	173.907	0.219079	0.0323087	6.78079	1.19519e-11	1.45586e-10
SCO2	82.418	0.477176	0.0703802	6.77997	1.20202e-11	1.4626e-10
MOAP1	59.3618	-0.38954	0.0574683	-6.77836	1.21551e-11	1.47744e-10
DDX21	598.675	-0.219166	0.0323429	-6.77632	1.23279e-11	1.49684e-10
NADSYN1	163.508	0.222713	0.0328678	6.77603	1.23524e-11	1.49822e-10
RNF103	88.6349	-0.348123	0.0513928	-6.77377	1.25469e-11	1.52019e-10
SMAD7	15.5325	-0.70982	0.104794	-6.77349	1.25715e-11	1.52155e-10
PTPN7	167.361	0.345913	0.051078	6.77225	1.26791e-11	1.53295e-10
ATP2B1	771.972	-0.233847	0.034532	-6.77189	1.2711e-11	1.53517e-10
CDKN2AIP	83.6611	-0.503449	0.0743608	-6.77036	1.2846e-11	1.54983e-10
UBTD1	39.6681	0.539247	0.0797112	6.76501	1.33304e-11	1.60657e-10
SLPI	127.944	0.728838	0.107741	6.76472	1.33563e-11	1.60798e-10
RP11.326I11.3	22.4722	0.542989	0.0802737	6.76422	1.34031e-11	1.61191e-10
THBD	68.2294	-0.581845	0.0860342	-6.76295	1.35209e-11	1.62436e-10
ARHGAP35	68.2309	-0.356098	0.0526895	-6.75843	1.39498e-11	1.67412e-10
TPD52L2	704.441	0.325719	0.0482092	6.75637	1.41489e-11	1.69623e-10
ROGDI	202.816	0.439159	0.0650504	6.75106	1.4677e-11	1.75769e-10
IL17RA	1923.88	0.348996	0.0517244	6.74723	1.50695e-11	1.8028e-10
PYGM	13.6553	0.679463	0.100722	6.7459	1.52083e-11	1.81749e-10
ABCA7	200.252	0.413925	0.061364	6.7454	1.5261e-11	1.82187e-10
SRSF4	433.331	-0.203439	0.0301752	-6.74191	1.5632e-11	1.86421e-10
FKBP11	41.7604	0.447659	0.0664013	6.74173	1.56517e-11	1.8646e-10
RBM33	596.161	-0.207554	0.0307962	-6.73959	1.58832e-11	1.8902e-10
FAM214A	122.317	-0.457005	0.0678153	-6.73897	1.59517e-11	1.89636e-10
NDUFS4	88.3224	0.502303	0.0745886	6.73431	1.64708e-11	1.95604e-10
NQO2	154.059	0.580581	0.0862272	6.73315	1.66027e-11	1.96964e-10
PRDX5	397.752	0.496133	0.0736926	6.73247	1.66804e-11	1.9768e-10
TRIM52.AS1	64.8066	0.405707	0.0603563	6.72186	1.79417e-11	2.12407e-10
TMEM256	67.3081	0.542424	0.0806982	6.72165	1.79683e-11	2.12501e-10
LY75	111.913	-0.428033	0.0636861	-6.72098	1.80504e-11	2.1325e-10
AC005306.3	74.1522	0.393782	0.058626	6.71684	1.85705e-11	2.19166e-10
CTB.152G17.6	26.1804	0.602595	0.0897552	6.71376	1.89678e-11	2.23623e-10
PPOX	50.3797	0.421586	0.0628107	6.71202	1.9195e-11	2.26068e-10
GMCL1	232.826	-0.266628	0.039728	-6.71133	1.92853e-11	2.26897e-10
YTHDF2	226.577	-0.257574	0.0383813	-6.71094	1.93381e-11	2.27065e-10
POLR2I	95.9051	0.316499	0.0471618	6.71092	1.93395e-11	2.27065e-10
USP3	525.757	0.192995	0.0287602	6.7105	1.93963e-11	2.27445e-10
IST1	465.183	-0.164593	0.0245281	-6.71038	1.94119e-11	2.27445e-10
GRK5	102.602	-0.266824	0.0397642	-6.71017	1.94394e-11	2.27454e-10
SP110	1873.75	0.291481	0.0434394	6.71007	1.94527e-11	2.27454e-10
TNFRSF14	490.058	0.19156	0.0285491	6.70984	1.94839e-11	2.27585e-10
CREB1	429.967	-0.243565	0.0363247	-6.70521	2.01115e-11	2.34675e-10
UBXN1	559.541	0.182577	0.0272313	6.70468	2.01853e-11	2.35295e-10
C1orf228	60.1957	0.427837	0.0638197	6.70384	2.03009e-11	2.36401e-10
CD47	482.611	-0.29487	0.0440151	-6.69928	2.09442e-11	2.43642e-10
RPS19BP1	128.178	0.268059	0.0400198	6.69814	2.11083e-11	2.453e-10
RPL35	1130.6	0.491755	0.0734509	6.69501	2.15656e-11	2.50359e-10
LUCAT1	687.518	0.463667	0.0692946	6.69124	2.21292e-11	2.56641e-10
GNG2	524.34	-0.381655	0.0570642	-6.68816	2.25995e-11	2.61828e-10
ADAM17	322.159	0.258961	0.038727	6.68684	2.28043e-11	2.63931e-10
GABBR1	118.562	0.375193	0.0561191	6.68565	2.29897e-11	2.65807e-10
RP11.452D12.1	52.9142	-0.708108	0.105933	-6.68452	2.31685e-11	2.67602e-10
RP11.43D4.2	78.3039	0.643966	0.0964411	6.67729	2.43393e-11	2.8084e-10
HIAT1	86.876	-0.447223	0.0669931	-6.67565	2.46136e-11	2.8347e-10
GLOD4	104.277	-0.386791	0.0579407	-6.67563	2.46171e-11	2.8347e-10
UQCRQ	312.396	0.4847	0.072626	6.67392	2.49054e-11	2.865e-10
RP11.611L7.1	247.032	0.294364	0.0441236	6.67135	2.53454e-11	2.91268e-10
TAOK1	576.363	0.195387	0.0292892	6.67096	2.54143e-11	2.91765e-10
ZC3H13	463.564	-0.215576	0.0323189	-6.67029	2.55305e-11	2.92803e-10
TXN2	214.454	0.245585	0.0368352	6.66713	2.60846e-11	2.98857e-10
PHF3	580.765	-0.191704	0.0287562	-6.66651	2.61952e-11	2.99822e-10
CINP	57.6256	0.355891	0.0534162	6.66261	2.69008e-11	3.07588e-10
PTGER2	90.1454	-0.444638	0.0667406	-6.66218	2.6979e-11	3.08173e-10
SAMD3	185.015	-0.508537	0.0763775	-6.65821	2.77185e-11	3.16302e-10
FOXK1	179.204	-0.310856	0.0467042	-6.65583	2.81701e-11	3.21134e-10
ENPP4	36.6502	-0.75447	0.113423	-6.65182	2.89489e-11	3.29681e-10
PSTPIP1	219.201	0.266749	0.0401225	6.64837	2.96353e-11	3.37161e-10
DOK4	18.0259	0.76856	0.115634	6.64647	3.00206e-11	3.41203e-10
RPS11P5	9.71691	0.982902	0.147984	6.64196	3.09542e-11	3.51463e-10
CHMP4A	84.3008	0.424198	0.0638691	6.64167	3.10142e-11	3.51793e-10
VPS25	74.2604	0.304058	0.0457835	6.64121	3.11124e-11	3.52555e-10
IRF2BP2	569.002	-0.231962	0.0349408	-6.63872	3.16425e-11	3.58206e-10
ANKRD27	92.6452	-0.345309	0.0520177	-6.6383	3.17317e-11	3.58859e-10
BAG3	29.5485	-0.567078	0.0854807	-6.63399	3.26732e-11	3.69139e-10
DENND3	720.804	0.366454	0.0552443	6.63334	3.2818e-11	3.70407e-10
ZNF281	472.655	0.358672	0.0540752	6.63284	3.29283e-11	3.71283e-10
KCNJ15	791.624	0.526541	0.0793949	6.63193	3.31335e-11	3.73101e-10
RRS1	58.537	-0.412251	0.0621624	-6.63183	3.31551e-11	3.73101e-10
RPLP1	11023.3	0.258302	0.038961	6.62977	3.36219e-11	3.77981e-10
BRI3	777.793	0.299207	0.045133	6.62943	3.36977e-11	3.78459e-10
TMEM38A	25.095	0.581442	0.0877223	6.62821	3.39776e-11	3.81226e-10
BIK	13.1131	0.825147	0.124509	6.62722	3.42061e-11	3.83412e-10
CASP4	831.936	0.309718	0.0467366	6.6269	3.42817e-11	3.83881e-10
INO80B	80.8473	0.326495	0.0492787	6.62548	3.46115e-11	3.87193e-10
AP1G2	146.589	0.287794	0.0434495	6.62364	3.50466e-11	3.91675e-10
IARS2	76.3687	-0.394281	0.0595433	-6.62176	3.54951e-11	3.96298e-10
KCTD10	88.6078	-0.303618	0.0458567	-6.62101	3.5675e-11	3.97526e-10
BMX	40.8787	0.848329	0.128124	6.62114	3.56444e-11	3.97526e-10
RP11.468E2.4	22.0985	0.66048	0.0997898	6.61871	3.62346e-11	4.03367e-10
KCNMB1	40.7527	0.673407	0.101795	6.61532	3.7075e-11	4.12319e-10
GPX1	2149.89	0.563835	0.0852533	6.61364	3.74991e-11	4.16628e-10
GOPC	136.884	-0.357754	0.0541171	-6.61073	3.82428e-11	4.24477e-10
BRMS1	110.291	0.283434	0.0429183	6.60405	4.00064e-11	4.43618e-10
C17orf99	20.8261	1.04726	0.158608	6.60277	4.03542e-11	4.4704e-10
RP11.464D20.6	14.8429	0.78057	0.118232	6.60201	4.05607e-11	4.4889e-10
ZFAND5	500.051	-0.329103	0.0498499	-6.60187	4.06007e-11	4.48897e-10
ATXN2L	194.601	0.440085	0.0666844	6.59953	4.12477e-11	4.55481e-10
DHX34	106.995	0.389203	0.0589754	6.59942	4.12763e-11	4.55481e-10
SLC2A3	1558.69	0.440533	0.0667567	6.59908	4.13718e-11	4.56092e-10
PHF6	101.501	-0.427413	0.0647784	-6.59807	4.16533e-11	4.58751e-10
TRA2A	428.895	-0.309401	0.0469335	-6.59232	4.33005e-11	4.76431e-10
SLC15A4	715.19	-0.32599	0.0494532	-6.59189	4.34256e-11	4.77346e-10
TNKS2	110.88	-0.301353	0.0457501	-6.58694	4.48977e-11	4.93051e-10
TGFBR2	663.316	-0.234285	0.0355814	-6.58448	4.56474e-11	5.00801e-10
ZBTB11	129.44	-0.428816	0.0651389	-6.5831	4.60725e-11	5.04978e-10
MAZ	224.551	0.255678	0.0388411	6.58265	4.62134e-11	5.06034e-10
ARSG	121.383	0.362437	0.0550612	6.58244	4.62794e-11	5.06269e-10
RP11.40C6.2	111.475	0.646875	0.0983038	6.58037	4.69283e-11	5.12876e-10
IL7R	2383.37	-0.38959	0.0592398	-6.57649	4.81685e-11	5.25924e-10
MTND6P3	9.93193	1.04192	0.158512	6.57317	4.92562e-11	5.37285e-10
CIPC	31.3749	-0.567345	0.0863314	-6.57171	4.97408e-11	5.42051e-10
CNOT8	237.52	-0.379124	0.0576945	-6.57122	4.99036e-11	5.43305e-10
PMF1	117.9	0.255401	0.0388845	6.56821	5.09241e-11	5.53355e-10
MRPL27	70.736	0.357497	0.0544278	6.56827	5.09035e-11	5.53355e-10
ATP5E	2087.38	0.450173	0.0685606	6.56605	5.16673e-11	5.60896e-10
RN7SL329P	18.1337	0.825612	0.125751	6.56544	5.18796e-11	5.62664e-10
MEF2D	241.469	-0.256814	0.0391222	-6.5644	5.22439e-11	5.66075e-10
TMEM208	92.1571	0.287718	0.0438447	6.56221	5.30166e-11	5.73901e-10
RFFL	427.495	-0.239003	0.036427	-6.56114	5.33983e-11	5.77483e-10
CEACAM8	59.3039	1.26356	0.192624	6.55974	5.39018e-11	5.82375e-10
HP1BP3	646.976	-0.234505	0.0357562	-6.55845	5.43714e-11	5.86891e-10
AP2S1	611.031	0.342885	0.0522985	6.5563	5.5158e-11	5.94818e-10
HNRNPF	1002.93	-0.278904	0.0425498	-6.55477	5.57287e-11	6.00403e-10
SMARCA5	205.81	-0.420945	0.0642305	-6.55366	5.61425e-11	6.04289e-10
NSUN2	213.548	-0.360074	0.0549592	-6.55166	5.6901e-11	6.11874e-10
WRNIP1	79.8662	-0.447109	0.0682541	-6.55066	5.72848e-11	6.15419e-10
ADAP2	127.768	0.377134	0.0575798	6.54976	5.76309e-11	6.18554e-10
PSMB8	577.972	0.237799	0.0363275	6.54598	5.91068e-11	6.33796e-10
RAB21	279.272	-0.271778	0.0415309	-6.54401	5.98908e-11	6.41598e-10
UHRF2	150.069	-0.386612	0.0590973	-6.54197	6.07141e-11	6.49807e-10
RNU6ATAC27P	18.2163	0.771144	0.117889	6.54128	6.0994e-11	6.51576e-10
UBE2M	180.567	0.396848	0.0606677	6.54133	6.09742e-11	6.51576e-10
BST2	299.327	0.366977	0.0561218	6.53893	6.19585e-11	6.61259e-10
CEACAM4	209.712	0.513214	0.078492	6.53843	6.21693e-11	6.62887e-10
HDAC4	238.874	0.287218	0.0439704	6.53209	6.4859e-11	6.90919e-10
AC004893.11	24.7631	0.634827	0.0972024	6.53098	6.53413e-11	6.95405e-10
CERK	184.099	-0.2436	0.0373006	-6.53071	6.5458e-11	6.95996e-10
DUSP5	45.0217	-0.526399	0.0806198	-6.5294	6.60344e-11	7.01469e-10
PYGL	812.669	0.472596	0.0723825	6.52915	6.61438e-11	7.01959e-10
TBC1D2B	115.835	0.287262	0.0439977	6.52901	6.62039e-11	7.01959e-10
RN7SL336P	33.6561	0.551204	0.0844883	6.52402	6.84467e-11	7.25063e-10
VHL	210.275	0.322392	0.0494295	6.52226	6.92571e-11	7.32966e-10
AC131571.2	14.191	0.776181	0.119029	6.52096	6.98567e-11	7.38391e-10
MYEOV2	217.568	0.359533	0.0551357	6.52087	6.98995e-11	7.38391e-10
AP000347.2	67.5988	0.428333	0.0657218	6.51736	7.15564e-11	7.55192e-10
C1orf122	86.5877	0.304589	0.0467441	6.5161	7.21605e-11	7.60862e-10
PPP1R11	340.797	0.221466	0.0339884	6.51594	7.22379e-11	7.60973e-10
HSPA4	136.686	-0.22796	0.0349884	-6.51531	7.25387e-11	7.62784e-10
YWHAG	237.35	-0.272359	0.0418029	-6.5153	7.25439e-11	7.62784e-10
SAMD4B	362.906	0.283225	0.0435091	6.50956	7.53713e-11	7.91781e-10
TJP2	69.584	0.522942	0.0803366	6.50938	7.54602e-11	7.91984e-10
SNRNP200	415.201	-0.183781	0.0282357	-6.50881	7.57468e-11	7.94259e-10
PARP1	251.867	-0.279712	0.0429817	-6.5077	7.63089e-11	7.96483e-10
CISD1	111.566	0.351404	0.0539959	6.50797	7.61707e-11	7.96483e-10
DDX23	237.177	-0.19814	0.0304452	-6.50807	7.61235e-11	7.96483e-10
CTB.61M7.2	215.618	0.55498	0.0852796	6.50777	7.62723e-11	7.96483e-10
ARRDC3	572.588	-0.386761	0.0594301	-6.50783	7.62443e-11	7.96483e-10
NDUFA1	392.406	0.355292	0.0546096	6.50603	7.71639e-11	8.04669e-10
NPTN	540.495	-0.397285	0.0610834	-6.50397	7.82264e-11	8.15001e-10
WDR47	31.4991	-0.469105	0.0721312	-6.5035	7.8475e-11	8.16844e-10
ANKRD13D	336.388	0.21846	0.03363	6.49597	8.2502e-11	8.57975e-10
SNTB2	144.842	0.303974	0.0467992	6.49529	8.28721e-11	8.61038e-10
GOLGB1	332.704	-0.215932	0.0332469	-6.49478	8.31526e-11	8.63163e-10
RALGDS	227.296	-0.305616	0.0470831	-6.49099	8.52746e-11	8.84383e-10
TOX	47.2574	-0.471884	0.0727072	-6.4902	8.57247e-11	8.88242e-10
MPRIP	195.212	-0.281242	0.0433503	-6.48766	8.71779e-11	9.02477e-10
PRMT5	136.558	0.32476	0.0500802	6.4848	8.88493e-11	9.18944e-10
RFNG	79.8082	0.339961	0.0524385	6.48304	8.98914e-11	9.28878e-10
ACBD5	56.9112	-0.421969	0.0651032	-6.48154	9.07912e-11	9.37324e-10
IK	409.457	-0.189847	0.0293028	-6.47881	9.24459e-11	9.53542e-10
RP5.882C2.2	50.3843	0.431674	0.0666339	6.4783	9.27592e-11	9.55908e-10
PLCB2	759.009	0.227624	0.0351457	6.47658	9.38255e-11	9.6602e-10
RP11.175B9.2	8.584	0.811694	0.125519	6.46669	1.00175e-10	1.03046e-09
UBE2Q1	347.588	-0.170664	0.0264122	-6.46157	1.03619e-10	1.06492e-09
RP1.102H19.8	32.9335	0.582844	0.0902507	6.45806	1.06054e-10	1.08897e-09
EAF1	91.5608	-0.382753	0.059273	-6.45746	1.06474e-10	1.0923e-09
CAMK2B	11.5454	0.902961	0.139888	6.45488	1.08304e-10	1.11007e-09
AL590452.1	63.9357	0.59422	0.092061	6.45464	1.08479e-10	1.11086e-09
CDYL	435.309	0.403766	0.0625667	6.45337	1.0939e-10	1.11918e-09
TAF5L	46.3077	-0.452581	0.0701389	-6.45265	1.09912e-10	1.1225e-09
RNU6.1300P	24.9777	0.742529	0.115073	6.45267	1.09894e-10	1.1225e-09
CBL	771.404	0.298128	0.0462119	6.45134	1.10868e-10	1.13125e-09
PTBP3	847.538	-0.301421	0.0467277	-6.45058	1.11422e-10	1.13589e-09
ACAA1	245.627	0.229739	0.035637	6.44666	1.14345e-10	1.16464e-09
NIPA1	26.4691	-0.63623	0.0986951	-6.44642	1.14523e-10	1.16541e-09
MAPKAPK2	868.067	0.307965	0.0478354	6.43801	1.21051e-10	1.23074e-09
NPC1	51.9342	-0.399234	0.0620341	-6.43572	1.22893e-10	1.24835e-09
IRF8	183.879	-0.439674	0.0683338	-6.4342	1.24123e-10	1.25972e-09
ADRBK1	1795.74	0.232273	0.0361006	6.43403	1.2426e-10	1.25999e-09
SIAH1	48.5397	-0.47196	0.0733844	-6.43133	1.2649e-10	1.28146e-09
RBM6	289.54	0.249426	0.038789	6.43034	1.27319e-10	1.28871e-09
APOPT1	60.4184	0.37793	0.0587757	6.43004	1.27572e-10	1.29012e-09
ALDOA	1112.45	0.30445	0.0473515	6.42958	1.27954e-10	1.29284e-09
LRIF1	104.148	-0.343661	0.0534593	-6.42845	1.28908e-10	1.30132e-09
CEACAM3	304.68	0.390834	0.0608434	6.42359	1.33094e-10	1.34238e-09
TOP3A	119.148	0.32338	0.050348	6.4229	1.337e-10	1.3473e-09
CTD.2047H16.2	36.8438	0.645207	0.100461	6.42244	1.34107e-10	1.35021e-09
DKFZP761J1410	158.01	0.395004	0.0615488	6.41773	1.38317e-10	1.39137e-09
SEC23IP	84.0546	-0.334456	0.0521218	-6.41682	1.39154e-10	1.39854e-09
RPL18AP3	208.438	0.388848	0.0606142	6.41513	1.407e-10	1.41284e-09
XYLT1	51.1876	-0.38037	0.0593048	-6.41381	1.41924e-10	1.42387e-09
TBCA	189.324	0.364544	0.0568419	6.41329	1.42408e-10	1.42746e-09
MXI1	1894.19	0.642687	0.10022	6.41275	1.42915e-10	1.43038e-09
GADD45G	18.0892	0.634383	0.0989257	6.41272	1.4295e-10	1.43038e-09
UBA52	9091.48	0.381719	0.0595329	6.41191	1.4371e-10	1.43672e-09
METTL12	36.8104	0.553436	0.0863207	6.4114	1.4419e-10	1.43899e-09
ATP5L2	22.0509	0.52016	0.08113	6.41143	1.44157e-10	1.43899e-09
CHST7	45.3401	-0.459974	0.0717449	-6.41125	1.44333e-10	1.43915e-09
RN7SL76P	16.4405	0.832728	0.129913	6.40991	1.45609e-10	1.45061e-09
HNRNPL	581.357	0.236042	0.0368671	6.40252	1.52832e-10	1.52123e-09
SUPT16H	258.873	-0.203907	0.0318767	-6.39675	1.5872e-10	1.57846e-09
SRSF2	389.879	-0.330713	0.0517148	-6.39495	1.60601e-10	1.59577e-09
PLIN3	406.324	0.337056	0.0527224	6.39303	1.62627e-10	1.61449e-09
BCLAF1	567.574	-0.258305	0.0404112	-6.39193	1.63808e-10	1.6248e-09
C20orf24	377.729	0.280997	0.0439691	6.39078	1.65039e-10	1.63558e-09
STIM2	244.387	-0.235706	0.036883	-6.39063	1.65203e-10	1.63578e-09
VPS37B	292.604	0.281104	0.044002	6.38844	1.67591e-10	1.65799e-09
RANBP6	62.295	-0.599915	0.0939192	-6.38757	1.68542e-10	1.66594e-09
SMG7	200.808	0.261733	0.040997	6.38421	1.72288e-10	1.7015e-09
RP11.115H15.2	21.6226	0.738932	0.115772	6.38265	1.74053e-10	1.71743e-09
PADI4	509.786	0.491921	0.0770914	6.38102	1.75916e-10	1.73431e-09
CRNKL1	128.628	-0.25229	0.0395627	-6.37696	1.80632e-10	1.77926e-09
RP5.1065J22.8	28.3049	0.587369	0.0921457	6.37435	1.83745e-10	1.80836e-09
VNN1	78.683	0.802179	0.125931	6.37	1.89026e-10	1.85873e-09
DAPK2	329.591	0.41146	0.0646087	6.36849	1.909e-10	1.87554e-09
FEM1B	91.2478	-0.404567	0.0635392	-6.3672	1.92511e-10	1.8881e-09
PLEKHA2	404.987	-0.163872	0.0257369	-6.36721	1.92491e-10	1.8881e-09
DLAT	28.9717	-0.55284	0.0868657	-6.3643	1.96179e-10	1.92242e-09
RARS2	113.487	0.322908	0.0507579	6.36172	1.99508e-10	1.95336e-09
BOD1L1	1773.45	-0.265628	0.0417555	-6.36151	1.99776e-10	1.9543e-09
TMEM30A	493.363	-0.358917	0.0564277	-6.36066	2.00886e-10	1.96347e-09
SYVN1	165.863	-0.289999	0.0455956	-6.36023	2.01451e-10	1.9673e-09
NGFRAP1	193.293	0.401558	0.0631492	6.35888	2.0323e-10	1.98298e-09
UNC13D	248.363	0.283712	0.0446178	6.35872	2.03445e-10	1.98337e-09
CFL1	4784.22	0.189189	0.0297569	6.3578	2.0466e-10	1.99351e-09
CPNE5	117.922	0.409777	0.064455	6.35757	2.04968e-10	1.9948e-09
ZNF674	22.392	-0.620708	0.0976581	-6.35593	2.0717e-10	2.0145e-09
SYMPK	290.387	0.328048	0.0516202	6.35504	2.08367e-10	2.02442e-09
HIST1H3PS1	49.9835	0.496007	0.0780701	6.35335	2.10678e-10	2.04512e-09
METTL9	490.705	0.470725	0.074134	6.34965	2.15807e-10	2.09313e-09
TIMM13	148.397	0.2639	0.0415644	6.34919	2.16458e-10	2.09765e-09
U2AF2	537.056	-0.203585	0.0320879	-6.3446	2.22998e-10	2.15919e-09
TAB2	338.02	-0.387989	0.0611623	-6.3436	2.24454e-10	2.17144e-09
OSCAR	334.268	0.362285	0.057144	6.33986	2.29975e-10	2.22296e-09
CMPK1	268.54	-0.492157	0.0776308	-6.33971	2.30194e-10	2.22319e-09
ZYG11B	292.108	0.244294	0.0385391	6.33886	2.31467e-10	2.23359e-09
TACC3	657.821	0.292974	0.0462261	6.33785	2.32999e-10	2.24646e-09
TUBGCP3	118.307	-0.258554	0.0407973	-6.33753	2.33477e-10	2.24917e-09
ATG9A	199.759	0.385591	0.0608876	6.33284	2.40695e-10	2.31674e-09
EIF5B	542.536	-0.259078	0.0409123	-6.33254	2.41165e-10	2.3193e-09
MPO	37.0765	1.01895	0.160914	6.33222	2.41654e-10	2.32204e-09
FAM174A	71.9532	-0.462766	0.0731131	-6.32945	2.46036e-10	2.36216e-09
DEF6	377.963	0.202631	0.0320164	6.32899	2.46764e-10	2.36715e-09
RNF6	47.0212	-0.549643	0.0868543	-6.32833	2.47826e-10	2.37533e-09
RPL30P7	45.1328	0.597101	0.0943652	6.32755	2.49082e-10	2.38536e-09
ADAL	48.4561	0.602807	0.0953354	6.32301	2.56514e-10	2.45447e-09
SLFN12L	181.617	-0.39053	0.0618014	-6.31911	2.63072e-10	2.5151e-09
KIAA0825	21.6275	0.627698	0.099365	6.3171	2.66525e-10	2.54598e-09
VPS26A	87.2336	-0.329042	0.0520999	-6.31559	2.69126e-10	2.56867e-09
SEPT7	256.379	-0.219228	0.0347359	-6.31129	2.76725e-10	2.63898e-09
OSBPL1A	43.6423	0.519855	0.0823951	6.30929	2.80322e-10	2.66972e-09
RPS21	3161.8	0.490078	0.0776763	6.30924	2.80418e-10	2.66972e-09
MESDC1	116.106	-0.348514	0.0552736	-6.30525	2.87722e-10	2.73697e-09
AP1G1	177.266	-0.216347	0.0343164	-6.30447	2.89186e-10	2.7486e-09
PRR7.AS1	12.1469	0.904295	0.143443	6.30421	2.89674e-10	2.75094e-09
RPL30	5969.17	0.412999	0.0655148	6.3039	2.90242e-10	2.75403e-09
MGAT2	60.0092	-0.414368	0.0657487	-6.30231	2.9325e-10	2.77563e-09
PLB1	45.2892	0.555995	0.0882203	6.30235	2.93169e-10	2.77563e-09
PRDM8	50.3012	-0.454539	0.0721205	-6.30249	2.92909e-10	2.77563e-09
G3BP2	241.664	-0.236034	0.0374789	-6.29777	3.0196e-10	2.85387e-09
MT.ND5	2087.27	0.345335	0.0548348	6.29774	3.02018e-10	2.85387e-09
ATXN1L	79.3826	-0.288447	0.0458248	-6.29455	3.08285e-10	2.91067e-09
CLPP	202.091	0.230391	0.0366036	6.29421	3.08973e-10	2.91475e-09
FGL2	1478.41	-0.29128	0.0462835	-6.29339	3.10616e-10	2.92782e-09
POLR2F	127.722	0.216119	0.0343536	6.29101	3.15399e-10	2.97044e-09
RPL24	520.028	0.398561	0.0633606	6.29035	3.16746e-10	2.98066e-09
LRG1	526.278	0.523762	0.0832662	6.29022	3.17021e-10	2.98078e-09
RP1.22N22.1	22.8843	0.510675	0.0811958	6.28943	3.18641e-10	2.99354e-09
snoU13.69	31.3502	0.509688	0.0810534	6.28831	3.20946e-10	3.01271e-09
NR3C1	1105.75	0.185419	0.0295003	6.28533	3.27165e-10	3.06855e-09
CD46	727.068	-0.384192	0.0611298	-6.28485	3.28166e-10	3.07541e-09
YIPF6	255.878	0.345749	0.0550245	6.28354	3.30945e-10	3.09889e-09
NDUFB7	202.088	0.306088	0.0487186	6.28277	3.32601e-10	3.11184e-09
UTP3	146.915	-0.314834	0.0501135	-6.28242	3.33336e-10	3.11616e-09
JAK1	1391.94	-0.159813	0.0254394	-6.28209	3.34046e-10	3.12023e-09
PTBP1	636.409	-0.177793	0.0283044	-6.28148	3.35363e-10	3.1274e-09
SAT1	3129.46	0.298946	0.0475908	6.28158	3.35154e-10	3.1274e-09
GORASP2	131.265	-0.277169	0.04413	-6.28073	3.36981e-10	3.13991e-09
EIF3A	791.773	-0.25581	0.0407332	-6.28014	3.38278e-10	3.14942e-09
TOB1	114.081	-0.381612	0.0608052	-6.27598	3.47432e-10	3.23131e-09
NDUFA4	225.612	0.540628	0.0861436	6.27589	3.47642e-10	3.23131e-09
SESN1	120.883	-0.495324	0.0789346	-6.27512	3.49368e-10	3.2447e-09
CD37	1960.81	0.216998	0.0346147	6.26896	3.63462e-10	3.37284e-09
NR1D2	75.4336	-0.434172	0.0693214	-6.26318	3.77206e-10	3.49754e-09
PPP6R2	120.984	0.274299	0.0438113	6.26092	3.82704e-10	3.54562e-09
RBM15B	139.137	-0.257321	0.0411016	-6.26061	3.83478e-10	3.5499e-09
MCM3	104.686	-0.324872	0.0519001	-6.25956	3.86061e-10	3.57091e-09
SPOP	1201.5	0.180363	0.0288159	6.25915	3.87086e-10	3.57748e-09
VPS8	236.462	0.272592	0.0435677	6.25676	3.93063e-10	3.62977e-09
VPS33A	130.394	-0.227559	0.0363921	-6.25299	4.02667e-10	3.71545e-09
AP001469.9	17.4422	0.741525	0.118635	6.25046	4.09248e-10	3.77311e-09
LAMTOR1	1081.49	0.214629	0.0343427	6.24961	4.11466e-10	3.79049e-09
EXOC1	202.217	-0.28518	0.0456518	-6.24686	4.1879e-10	3.85483e-09
HMGA1	321.806	0.26802	0.0429104	6.24603	4.2103e-10	3.87232e-09
BECN1	449.797	-0.225537	0.0361147	-6.24502	4.23748e-10	3.89417e-09
HSPA9	136.135	-0.305391	0.0489072	-6.2443	4.25705e-10	3.909e-09
RTN2	25.2572	0.591114	0.0946876	6.24279	4.29846e-10	3.94384e-09
DCAF11	430.839	0.338092	0.0541733	6.24094	4.34956e-10	3.9875e-09
C2CD3	45.172	-0.33627	0.053888	-6.24016	4.37111e-10	4.00404e-09
TIMM8B	93.1708	0.498147	0.0798369	6.23956	4.38808e-10	4.01635e-09
PAFAH2	106.066	-0.313514	0.0502641	-6.23734	4.45083e-10	4.07051e-09
TMEM40	56.9665	0.54606	0.0875799	6.23499	4.51806e-10	4.12867e-09
TSTD1	294.396	0.229835	0.0368717	6.23338	4.56485e-10	4.16808e-09
C14orf2	355.514	0.567895	0.0911179	6.23253	4.5896e-10	4.18732e-09
CCNK	212.936	-0.187868	0.0301522	-6.23067	4.6445e-10	4.23401e-09
RASGRP4	186.249	0.390161	0.0626352	6.22911	4.69105e-10	4.27302e-09
ADAM10	278.399	-0.405287	0.0650776	-6.22775	4.73177e-10	4.30667e-09
IGHA1	887.095	0.772485	0.124051	6.22718	4.74913e-10	4.31902e-09
DCAF7	446.741	-0.185579	0.0298076	-6.22591	4.78768e-10	4.35059e-09
PDK1	261.65	0.26017	0.0418189	6.22136	4.92873e-10	4.4752e-09
ATP5SL	94.0578	0.28429	0.0456991	6.22091	4.94295e-10	4.48453e-09
BASP1	4696.78	0.481159	0.07737	6.21894	5.0052e-10	4.53739e-09
SERPINB1	976.785	0.321326	0.0516721	6.21856	5.01754e-10	4.54495e-09
RB1	138.594	-0.385349	0.0619787	-6.21743	5.05348e-10	4.57386e-09
FOPNL	95.2913	-0.482544	0.0776276	-6.21613	5.09554e-10	4.60826e-09
DHRS12	115.676	0.398152	0.0640571	6.21558	5.11356e-10	4.62089e-09
IFFO2	62.8847	-0.415707	0.0668873	-6.21503	5.13148e-10	4.6334e-09
IL18R1	55.4696	0.85368	0.137516	6.20785	5.37139e-10	4.84618e-09
MARCH2	369.912	0.487636	0.0785744	6.20604	5.43349e-10	4.89832e-09
RP11.598D12.4	22.607	0.784453	0.126443	6.20398	5.50524e-10	4.95908e-09
FMNL1	926.243	0.304221	0.0490579	6.20126	5.60126e-10	5.04158e-09
PHF21A	440.056	0.301181	0.0485692	6.20106	5.60836e-10	5.04398e-09
ELMSAN1	202.795	-0.216352	0.0349203	-6.19559	5.80679e-10	5.21831e-09
SNW1	251.393	-0.179863	0.0290326	-6.19519	5.82137e-10	5.22728e-09
RPL41	238.267	0.557445	0.0900132	6.19292	5.90598e-10	5.29908e-09
LTB4R	459.582	0.340259	0.054949	6.19227	5.9302e-10	5.31662e-09
KIAA0319L	599.979	0.287156	0.0463959	6.18927	6.04439e-10	5.41473e-09
PLCL2	305.672	-0.26754	0.0432306	-6.18868	6.06705e-10	5.43075e-09
MAPK1IP1L	286.265	-0.232424	0.0375575	-6.18847	6.07503e-10	5.43362e-09
BBS2	52.3372	-0.439518	0.0710517	-6.18589	6.17542e-10	5.51907e-09
ZXDB	22.1384	-0.57644	0.0932008	-6.18492	6.21323e-10	5.54851e-09
PLEKHB2	355.844	-0.199164	0.0322052	-6.18424	6.24029e-10	5.5683e-09
RNA5SP207	36.5558	0.748815	0.121222	6.17722	6.524e-10	5.81689e-09
IKZF1	1412.75	-0.148641	0.0240663	-6.17631	6.56162e-10	5.84585e-09
MORF4L2	226.388	-0.344094	0.0557214	-6.17526	6.60534e-10	5.8802e-09
PNRC2	160.826	-0.418094	0.0677199	-6.17388	6.66332e-10	5.92717e-09
STXBP2	130.938	0.39385	0.0637949	6.1737	6.67108e-10	5.92945e-09
TMC4	17.3959	0.790325	0.128033	6.17283	6.70781e-10	5.95744e-09
LINC00671	10.6062	0.894262	0.144912	6.17107	6.78301e-10	6.01952e-09
MMS22L	34.9389	0.573791	0.0929837	6.17088	6.79123e-10	6.02212e-09
CTD.2267D19.2	57.48	0.476079	0.0771547	6.17045	6.80968e-10	6.03378e-09
MUC20	38.707	0.895457	0.145166	6.16849	6.89471e-10	6.10437e-09
UBP1	212.355	-0.312151	0.0506495	-6.16296	7.13971e-10	6.31637e-09
TRAF3IP1	41.6771	-0.399847	0.0648876	-6.16215	7.1765e-10	6.34398e-09
FCHSD2	85.4004	-0.275797	0.0447808	-6.15883	7.32851e-10	6.47333e-09
LMBRD1	348.073	-0.331115	0.0537693	-6.15808	7.3634e-10	6.4991e-09
MAP3K11	325.075	0.255439	0.041488	6.15693	7.41677e-10	6.54113e-09
SLC25A20	83.5176	-0.336857	0.0547133	-6.15676	7.42475e-10	6.5431e-09
STOM	533.858	0.528931	0.0859221	6.15594	7.46332e-10	6.572e-09
GLT1D1	496.331	0.398545	0.0647815	6.15215	7.64412e-10	6.726e-09
ARFIP1	137.091	-0.382457	0.0621735	-6.15144	7.67824e-10	6.7508e-09
NLRP12	220.392	0.358403	0.0582742	6.15028	7.73459e-10	6.79509e-09
RP4.717I23.3	287.667	0.353045	0.0574101	6.14953	7.77115e-10	6.82194e-09
CTDSPL	78.2799	0.581968	0.0946481	6.14876	7.80904e-10	6.84992e-09
DICER1	686.674	0.256513	0.0417201	6.14842	7.8257e-10	6.85924e-09
RP11.442P12.2	16.5536	0.823626	0.133968	6.14794	7.84937e-10	6.8747e-09
NPEPPS	403.401	0.23845	0.0387906	6.1471	7.89132e-10	6.90612e-09
RP11.501J20.5	12.565	0.845024	0.137497	6.14575	7.95852e-10	6.95958e-09
IL16	813.822	-0.16468	0.0267964	-6.14562	7.96493e-10	6.95983e-09
QSOX1	257.842	0.324401	0.0527975	6.14426	8.03383e-10	7.01465e-09
CLEC5A	17.5727	0.801032	0.130391	6.14331	8.08184e-10	7.05116e-09
MRPS21	177.459	0.37212	0.0605759	6.14303	8.09619e-10	7.05826e-09
ZNF714	40.0858	0.492459	0.0801742	6.14236	8.13043e-10	7.08269e-09
FCER1A	62.6864	-0.780851	0.127149	-6.14123	8.18867e-10	7.12797e-09
MDFIC	170.394	-0.500472	0.0815098	-6.14003	8.25065e-10	7.17643e-09
PQBP1.1	94.9081	0.250374	0.0407942	6.13748	8.38383e-10	7.2867e-09
RCBTB2	131.013	-0.375097	0.0611303	-6.13602	8.4615e-10	7.34859e-09
MIEN1	116.174	0.250381	0.0408195	6.13386	8.57709e-10	7.44329e-09
RP11.338E21.2	46.0889	0.595673	0.0971177	6.13352	8.59564e-10	7.45371e-09
L2HGDH	10.8703	0.949074	0.15478	6.13177	8.69065e-10	7.53036e-09
AUTS2	77.5687	-0.455233	0.0742524	-6.13089	8.73898e-10	7.56647e-09
NPLOC4	214.62	0.201117	0.0328113	6.12952	8.81458e-10	7.62612e-09
DUSP23	114.619	0.235438	0.0384172	6.12846	8.87342e-10	7.66537e-09
S1PR5	111.205	-0.586625	0.0957198	-6.12857	8.86708e-10	7.66537e-09
PLEKHM1P	37.6006	0.446693	0.072893	6.12806	8.89544e-10	7.67856e-09
NOV	40.5824	-0.60757	0.0991519	-6.12767	8.91746e-10	7.69173e-09
GLB1	212.239	-0.213211	0.0347964	-6.12737	8.93413e-10	7.70027e-09
DDX18	329.317	-0.26848	0.0438208	-6.12676	8.96887e-10	7.72437e-09
AC142528.1	24.3704	0.668558	0.109133	6.1261	9.00618e-10	7.75063e-09
SNX11	200.075	0.264619	0.0432011	6.12528	9.05267e-10	7.78475e-09
RPRD1B	52.4633	-0.305583	0.0498995	-6.12397	9.12729e-10	7.84299e-09
ZNF106	1036.47	0.240336	0.0392546	6.12248	9.21274e-10	7.90447e-09
MRPL41	152.856	0.285441	0.046621	6.12259	9.20668e-10	7.90447e-09
C1orf162	356.114	0.244658	0.0399622	6.12223	9.22741e-10	7.9111e-09
YIPF1	186.156	0.269403	0.0440089	6.12157	9.26573e-10	7.93797e-09
FBXO18	176.083	0.245183	0.0400629	6.11994	9.36107e-10	8.01361e-09
RN7SL448P	14.3843	0.755312	0.123428	6.11943	9.39098e-10	8.03317e-09
RPL39	483.553	0.675545	0.110412	6.11838	9.45308e-10	8.08022e-09
SERINC1	396.569	-0.348804	0.0570241	-6.11678	9.54827e-10	8.15546e-09
ETHE1	103.906	0.276538	0.0452372	6.11305	9.77423e-10	8.34219e-09
RBP7	107.498	0.392903	0.0642848	6.11191	9.84484e-10	8.39616e-09
TYK2	385.101	0.2043	0.0334281	6.11164	9.8612e-10	8.39752e-09
PILRB	81.1745	0.504123	0.0824851	6.11169	9.85818e-10	8.39752e-09
DAD1	302.62	0.186924	0.0305895	6.11072	9.91802e-10	8.42698e-09
TSHZ1	79.1261	-0.358747	0.0587074	-6.11077	9.91532e-10	8.42698e-09
IGLC2	30.6365	0.96288	0.157569	6.11084	9.91096e-10	8.42698e-09
CCDC47	87.9225	-0.295201	0.0483119	-6.11032	9.94292e-10	8.44184e-09
CLSTN1	168.158	-0.296052	0.0484522	-6.11018	9.95177e-10	8.44305e-09
SLC39A9	142.345	-0.234063	0.0383125	-6.10932	1.00054e-09	8.48226e-09
ZNF75D.1	46.7645	-0.466736	0.0764267	-6.10698	1.01536e-09	8.60148e-09
SLC2A1.AS1	16.3619	0.835982	0.136898	6.10659	1.0178e-09	8.61573e-09
HERC3	70.6753	-0.298893	0.0489691	-6.10371	1.03637e-09	8.76634e-09
HERPUD2	305.94	-0.196752	0.0322367	-6.10335	1.03869e-09	8.77951e-09
RP11.661C3.2	12.0104	0.802231	0.131476	6.10173	1.04929e-09	8.85747e-09
RBM12	146.693	-0.287312	0.0470872	-6.1017	1.04947e-09	8.85747e-09
PCMTD1	310.267	-0.329565	0.0540157	-6.10127	1.05226e-09	8.87438e-09
STK16	113.122	0.314836	0.0516146	6.09974	1.0624e-09	8.95328e-09
SMEK2	226	-0.274309	0.0449812	-6.09831	1.07194e-09	9.02699e-09
YTHDF1	162.77	-0.197538	0.0323966	-6.09751	1.07736e-09	9.06595e-09
CCND3	887.879	0.269214	0.0441594	6.09641	1.08475e-09	9.12136e-09
RPL28	2992.85	0.242267	0.0397548	6.09403	1.10105e-09	9.25162e-09
TSEN15	52.4321	-0.493637	0.0810065	-6.09379	1.10268e-09	9.25848e-09
USP1	151.964	-0.417005	0.0684404	-6.09296	1.10839e-09	9.29952e-09
RP11.1E4.1	26.9898	0.571055	0.0938369	6.08561	1.1605e-09	9.72956e-09
ZNF587	175.302	0.315225	0.0517994	6.08549	1.16139e-09	9.72983e-09
MEAF6	208.398	-0.304239	0.0500144	-6.08302	1.17939e-09	9.87341e-09
ITK	187.173	-0.385958	0.0634592	-6.08199	1.18702e-09	9.92996e-09
AUP1	386.496	0.176045	0.028949	6.08122	1.19273e-09	9.97042e-09
RP11.169K16.7	15.1319	0.685915	0.112842	6.07853	1.21287e-09	1.01313e-08
RP11.110G21.2	63.8119	0.426296	0.0701782	6.07448	1.2439e-09	1.03829e-08
ATAD3B	22.8972	0.539844	0.0888934	6.07294	1.25592e-09	1.04711e-08
KRT18P61	19.3747	0.642424	0.105786	6.07289	1.25631e-09	1.04711e-08
PSMB9	1446.95	0.260247	0.0428563	6.07255	1.25893e-09	1.04852e-08
JDP2	270.666	0.390044	0.0642492	6.0708	1.27274e-09	1.05925e-08
OGFR	273.329	0.252146	0.041544	6.06937	1.28414e-09	1.06796e-08
KLHL24	213.376	-0.223546	0.0368429	-6.06754	1.29888e-09	1.07943e-08
ATG10	28.8232	0.600643	0.0990065	6.06671	1.30559e-09	1.08421e-08
R3HDM4	4844.71	0.498524	0.0822021	6.06461	1.32277e-09	1.09767e-08
AP001462.6	19.8519	0.589595	0.0972542	6.06241	1.34099e-09	1.11198e-08
AC093323.3	41.458	-0.480949	0.0793425	-6.06168	1.34709e-09	1.11623e-08
ISOC1	46.3439	-0.450521	0.0743296	-6.06113	1.35172e-09	1.11925e-08
SPAST	106.133	-0.381151	0.0629155	-6.05814	1.37707e-09	1.13941e-08
PHF2	159.032	-0.233282	0.03851	-6.05769	1.38087e-09	1.14173e-08
Y_RNA.448	23.7302	0.558317	0.092206	6.0551	1.40328e-09	1.15941e-08
SLC30A5	40.6726	-0.448326	0.0740433	-6.05492	1.40484e-09	1.15986e-08
PPM1N	37.5238	0.431978	0.0713517	6.05421	1.41104e-09	1.16414e-08
AFG3L1P	91.1563	-0.340535	0.0562738	-6.0514	1.43593e-09	1.18381e-08
ATXN7L3B	122.235	-0.256536	0.0424147	-6.04828	1.46398e-09	1.20606e-08
MDM1	36.787	-0.515881	0.085311	-6.04706	1.47509e-09	1.21434e-08
GPR68	32.0261	-0.541183	0.0895083	-6.04618	1.48321e-09	1.22014e-08
SLC25A24	104.463	-0.499098	0.0825582	-6.0454	1.49037e-09	1.22514e-08
ENY2	165.239	0.305605	0.0505556	6.04493	1.49475e-09	1.22785e-08
INSIG1	169.785	-0.298734	0.0494233	-6.04441	1.49962e-09	1.23096e-08
RP11.274B18.2	98.3077	0.633248	0.104777	6.04376	1.50565e-09	1.23502e-08
NDUFS5	96.8643	0.448402	0.0742009	6.04308	1.51201e-09	1.23935e-08
ANKRD10	255.473	-0.287852	0.0476351	-6.04285	1.51415e-09	1.24021e-08
C4orf3	541.398	0.243582	0.0403208	6.04109	1.53074e-09	1.25207e-08
DOCK11	331.105	-0.23074	0.0381951	-6.04108	1.53083e-09	1.25207e-08
RPA2	215.346	-0.235158	0.0389441	-6.03833	1.55715e-09	1.27268e-08
UFM1	148.734	-0.413657	0.0685185	-6.03715	1.56856e-09	1.28108e-08
KMT2D	89.4705	0.332539	0.0550834	6.037	1.57005e-09	1.28138e-08
PDCD6IP	279.064	-0.251597	0.0416782	-6.03667	1.57332e-09	1.28313e-08
IFITM1	62.6234	0.537801	0.0891074	6.03543	1.58543e-09	1.29208e-08
PRMT2	1248.03	0.169508	0.0280932	6.03378	1.60173e-09	1.30443e-08
NDUFA6	148.042	0.389312	0.0645245	6.03355	1.60401e-09	1.30535e-08
ARHGEF2	531.831	0.223669	0.037076	6.03271	1.61236e-09	1.31121e-08
DAPK1.IT1	17.5916	0.764701	0.126779	6.03178	1.62167e-09	1.31784e-08
GPR137	41.6125	0.406473	0.0674131	6.02958	1.6439e-09	1.33495e-08
FAM98C	104.742	0.244697	0.0405847	6.02929	1.64684e-09	1.33638e-08
TFAM	122.769	-0.322781	0.0535557	-6.02701	1.67024e-09	1.3544e-08
EIF2AK2	513.233	0.421874	0.0700257	6.02456	1.69573e-09	1.3741e-08
WIPI1	107.908	0.356547	0.0592244	6.02028	1.74114e-09	1.40989e-08
EIF3J.AS1	96.7603	0.302734	0.0503024	6.01829	1.76265e-09	1.42629e-08
RBM23	310.368	0.273786	0.0455121	6.01567	1.79139e-09	1.44852e-08
PDS5A	209.548	-0.286664	0.0476832	-6.01186	1.83411e-09	1.48201e-08
MTRNR2L2	13.2263	0.792832	0.131908	6.01048	1.8498e-09	1.49362e-08
CTD.2031P19.4	45.0106	0.728361	0.121238	6.00771	1.88157e-09	1.5182e-08
NDFIP1	442.833	-0.256316	0.0426658	-6.00754	1.88363e-09	1.51878e-08
ARL3	68.8023	0.313014	0.052134	6.00403	1.92475e-09	1.55084e-08
CLC	680.699	0.711126	0.118454	6.00338	1.93249e-09	1.55598e-08
PURB	117.745	-0.262923	0.043824	-5.99952	1.97904e-09	1.59233e-08
PFKFB4	201.192	0.376092	0.0627201	5.99635	2.01801e-09	1.62253e-08
CRY1	35.5953	-0.574823	0.0959021	-5.99385	2.04926e-09	1.6465e-08
C20orf112	209.228	-0.222213	0.0370748	-5.99364	2.05193e-09	1.64748e-08
ZMAT1	132.763	-0.491825	0.0821141	-5.98953	2.10447e-09	1.68847e-08
BIN3	247.022	0.240333	0.0401274	5.98924	2.10819e-09	1.69026e-08
ATG4D	48.957	0.342248	0.05715	5.98858	2.11676e-09	1.69594e-08
ARMCX3.1	133.978	-0.278232	0.0464753	-5.98665	2.14205e-09	1.71499e-08
CDV3	355.592	-0.19105	0.0319161	-5.98599	2.15075e-09	1.72075e-08
PDXK	280.577	0.237454	0.0396983	5.98147	2.21134e-09	1.76798e-08
RNF4	84.2124	-0.28707	0.0479981	-5.98086	2.21967e-09	1.7734e-08
POLM	133.408	0.295078	0.0493458	5.97979	2.23419e-09	1.78374e-08
BROX	286.784	-0.332383	0.055586	-5.97962	2.23665e-09	1.78446e-08
MSH6	114.43	-0.288122	0.0481875	-5.97918	2.24259e-09	1.78669e-08
MED14	85.6552	-0.309341	0.0517355	-5.97928	2.24127e-09	1.78669e-08
TMEM260	103.818	0.315981	0.0528528	5.9785	2.25197e-09	1.79291e-08
CTD.3088G3.8	207.215	0.486662	0.0814074	5.9781	2.25753e-09	1.79608e-08
ABCC13	54.7229	0.834741	0.139735	5.97376	2.31851e-09	1.84331e-08
PTPN9	40.916	-0.377968	0.0632743	-5.97349	2.32226e-09	1.845e-08
PRKCQ	120.58	-0.330883	0.0553954	-5.9731	2.32785e-09	1.84815e-08
TCF12	56.7157	-0.420585	0.0704354	-5.97122	2.35491e-09	1.86833e-08
CHMP1B	250.147	-0.321359	0.0538377	-5.96902	2.38677e-09	1.89228e-08
SF3B1	928.361	-0.307764	0.0515926	-5.96527	2.44233e-09	1.93499e-08
TRAPPC3	254.379	0.168118	0.028189	5.96396	2.46195e-09	1.94917e-08
TFE3.1	518.149	0.300661	0.050415	5.96373	2.46549e-09	1.95061e-08
FAM53B	332.19	-0.22636	0.0379586	-5.96334	2.4714e-09	1.95393e-08
PIK3R1	679.988	-0.209609	0.0351514	-5.96304	2.47587e-09	1.95611e-08
MDC1	65.7587	-0.333126	0.0558674	-5.9628	2.47951e-09	1.95762e-08
OXSR1	156.393	-0.265228	0.0445062	-5.95936	2.5323e-09	1.99792e-08
CBFB	180.931	-0.29736	0.0499028	-5.95878	2.54124e-09	2.00358e-08
KDM2B	165.561	-0.316762	0.053163	-5.95832	2.54847e-09	2.00789e-08
TM9SF4	107.683	-0.275213	0.0461917	-5.95806	2.55256e-09	2.00972e-08
RALGAPB	136.981	-0.216469	0.0363388	-5.95697	2.56957e-09	2.02171e-08
CMTM6	3637.45	0.274581	0.046109	5.95504	2.60008e-09	2.04431e-08
FAM120B	114.362	-0.212969	0.0357726	-5.95341	2.62615e-09	2.06338e-08
NUDT21	121.84	-0.418922	0.0704021	-5.95043	2.67443e-09	2.09842e-08
SMS	100.05	-0.309776	0.0520593	-5.95044	2.6743e-09	2.09842e-08
CYTIP	497.027	-0.225171	0.0378498	-5.94906	2.69693e-09	2.11461e-08
CPOX	40.9479	-0.516019	0.0867645	-5.94735	2.72522e-09	2.13532e-08
TTC26	37.7061	0.672714	0.113119	5.94696	2.73169e-09	2.13891e-08
RP11.111M22.2	14.1621	0.844446	0.14203	5.94556	2.75507e-09	2.15574e-08
KIAA0247	696.124	-0.292843	0.0492655	-5.94419	2.77831e-09	2.17243e-08
ZBTB1	104.442	-0.499346	0.0840163	-5.94344	2.79105e-09	2.18089e-08
ADCK3	126.443	-0.278426	0.0468543	-5.94238	2.80914e-09	2.1928e-08
SACM1L	207.743	-0.383171	0.0644818	-5.94232	2.81015e-09	2.1928e-08
BLVRB	2282.04	0.557671	0.0938541	5.9419	2.81745e-09	2.19699e-08
PRR5L	123.033	-0.416577	0.0701129	-5.94152	2.82399e-09	2.20058e-08
RBPJ	962.569	0.221061	0.0372124	5.94051	2.84131e-09	2.21257e-08
NCOA5	72.18	-0.345508	0.0581678	-5.93986	2.85263e-09	2.21986e-08
TSPAN13	22.6739	-0.706289	0.118967	-5.93683	2.90584e-09	2.25972e-08
PARVG	352.075	0.187211	0.0315352	5.93656	2.91063e-09	2.2619e-08
TAS2R12	20.6985	0.643397	0.10841	5.93486	2.94097e-09	2.28392e-08
MBD1	147.645	-0.222624	0.0375259	-5.93255	2.98274e-09	2.31478e-08
ZNF12	112.717	-0.392513	0.0661842	-5.93062	3.0179e-09	2.34047e-08
Y_RNA.295	25.1979	0.529289	0.0892639	5.92949	3.03881e-09	2.35508e-08
RREB1	226.685	0.208954	0.0352421	5.92909	3.04627e-09	2.35925e-08
RNU4.38P	15.7685	0.801519	0.135195	5.92862	3.05489e-09	2.36432e-08
CHTOP	368.709	-0.161135	0.0271911	-5.92603	3.1035e-09	2.40031e-08
RIN2	46.5717	-0.511633	0.0863384	-5.9259	3.10592e-09	2.40055e-08
NSFL1C	424.219	0.260536	0.043987	5.92302	3.16082e-09	2.44132e-08
SPIN4.1	25.7021	-0.689825	0.11647	-5.92279	3.1652e-09	2.44305e-08
RETSAT	120.934	-0.266723	0.0450487	-5.92076	3.2045e-09	2.4717e-08
PUM1	356.436	-0.185959	0.0314175	-5.91896	3.23983e-09	2.49559e-08
EOGT	18.0304	-0.615215	0.10394	-5.91896	3.23986e-09	2.49559e-08
DNAJC13	69.159	-0.321771	0.0543693	-5.91825	3.25392e-09	2.50472e-08
RPS2	633.649	0.230127	0.0388974	5.91626	3.29352e-09	2.53349e-08
MTM1.1	31.1117	-0.449769	0.0760472	-5.91434	3.33217e-09	2.56149e-08
PCF11	456.676	-0.233084	0.0394451	-5.90907	3.44035e-09	2.64287e-08
FUBP1	475.972	-0.296443	0.0501684	-5.90895	3.44286e-09	2.64301e-08
CD52	2233.11	0.46588	0.0788586	5.90779	3.46732e-09	2.65999e-08
ACAA2	86.5873	-0.340362	0.0576182	-5.90719	3.47986e-09	2.66602e-08
AC093495.4	28.1433	0.596638	0.101	5.90729	3.47771e-09	2.66602e-08
MPHOSPH10	104.368	-0.353478	0.0598463	-5.90644	3.49581e-09	2.67644e-08
SPSB3	290.701	0.213625	0.0361697	5.90619	3.50118e-09	2.67875e-08
TOM1	175.344	0.313399	0.0530859	5.90362	3.5562e-09	2.71901e-08
DOCK9	39.8655	-0.490981	0.0831938	-5.90165	3.59886e-09	2.74978e-08
ELK3	175.445	-0.276393	0.0468393	-5.90089	3.61554e-09	2.76067e-08
MTRNR2L8	41.3797	0.941662	0.159606	5.89992	3.63681e-09	2.77505e-08
MEA1	123.157	0.236026	0.0400067	5.89966	3.64245e-09	2.77749e-08
FUBP3	103.764	-0.385081	0.0652852	-5.89845	3.66932e-09	2.79611e-08
PF4	1904.3	0.503156	0.0853372	5.8961	3.72202e-09	2.83436e-08
ZC3H7B	85.5215	-0.340367	0.0577386	-5.89496	3.74781e-09	2.85124e-08
PRRC1	126.689	-0.312118	0.0529471	-5.8949	3.74919e-09	2.85124e-08
TLR6	212.565	0.351013	0.0595739	5.89206	3.81411e-09	2.89868e-08
NME1	41.3338	0.45235	0.07682	5.88845	3.89846e-09	2.9608e-08
FMR1.1	227.112	-0.354729	0.0602623	-5.88641	3.9468e-09	2.99551e-08
AIF1	1163.66	0.281905	0.047918	5.88307	4.0273e-09	3.05457e-08
EMC3.AS1	37.8113	0.413658	0.0703151	5.88292	4.03099e-09	3.05534e-08
C16orf13	81.2567	0.340824	0.0579411	5.88226	4.04706e-09	3.06547e-08
TSTA3	163.282	0.594482	0.10107	5.88189	4.05598e-09	3.07018e-08
RP6.109B7.3	157.109	0.290623	0.0494182	5.88088	4.08083e-09	3.08694e-08
SCAMP1	115.721	-0.344598	0.0586037	-5.88014	4.09918e-09	3.09876e-08
KLF11	46.3025	-0.412122	0.0700902	-5.87988	4.10575e-09	3.10167e-08
TTC1	298.511	0.178656	0.0303896	5.87884	4.1314e-09	3.11897e-08
GPBP1	620.068	-0.248996	0.0423573	-5.87848	4.1405e-09	3.12377e-08
TRIP6	29.6899	0.419214	0.0713243	5.87758	4.16302e-09	3.13868e-08
ARHGEF18	451.032	-0.189357	0.0322224	-5.87658	4.18838e-09	3.15571e-08
BMF	88.1161	-0.308301	0.0524788	-5.87477	4.23422e-09	3.18603e-08
SMOX	162.418	0.674927	0.114885	5.87479	4.23388e-09	3.18603e-08
Y_RNA.446	20.7975	0.594595	0.101219	5.87434	4.24524e-09	3.19221e-08
RN7SL500P	25.6627	0.599005	0.101992	5.87305	4.27845e-09	3.21505e-08
TRMT1	64.7884	0.306331	0.052171	5.87167	4.31426e-09	3.23983e-08
NME4	135.498	0.440682	0.0750658	5.8706	4.34209e-09	3.25857e-08
MSANTD4	45.4745	-0.477007	0.0812769	-5.86891	4.38661e-09	3.28981e-08
CD3D	422.583	0.439883	0.0749554	5.8686	4.39494e-09	3.29389e-08
ARRDC4	28.8971	-0.619737	0.105646	-5.86614	4.46046e-09	3.3386e-08
PTRHD1	89.4628	0.342459	0.0583787	5.86617	4.45979e-09	3.3386e-08
NDUFS8	150.044	0.271509	0.0462888	5.86556	4.4763e-09	3.34825e-08
YIPF4	558.939	0.166495	0.028401	5.86229	4.5652e-09	3.4125e-08
RP11.802E16.3	62.4459	0.338586	0.057783	5.8596	4.63979e-09	3.46598e-08
SIRT1	135.432	-0.318674	0.0543962	-5.85838	4.67391e-09	3.48918e-08
ARID5A	210.351	0.301445	0.0514563	5.85827	4.67705e-09	3.48923e-08
CSNK2A2	171.168	-0.212832	0.0363403	-5.85664	4.72337e-09	3.52148e-08
RPL32	3654.77	0.278035	0.0474765	5.85627	4.73386e-09	3.52699e-08
PDK3	110.574	0.338365	0.0577952	5.85456	4.78263e-09	3.56099e-08
FAM3A.1	81.3217	0.279839	0.0478	5.85437	4.78824e-09	3.56284e-08
IWS1	292.014	-0.193129	0.0329916	-5.85387	4.80273e-09	3.57129e-08
AD000092.3	21.1926	0.552371	0.0943673	5.85342	4.8157e-09	3.57859e-08
AKIRIN1	207.446	-0.230465	0.0393736	-5.85327	4.81989e-09	3.57936e-08
EDF1	469.322	0.178238	0.0304518	5.85314	4.82391e-09	3.58002e-08
UBAP2L	132.795	-0.213124	0.0364149	-5.85266	4.83775e-09	3.58795e-08
USP47	231.624	-0.271976	0.0464762	-5.85193	4.85901e-09	3.60137e-08
ENOPH1	59.3497	-0.517321	0.0884098	-5.8514	4.87462e-09	3.61058e-08
ANKRD44	496.522	0.207348	0.0354447	5.8499	4.91861e-09	3.6408e-08
MKRN2	43.3914	-0.397705	0.067998	-5.84878	4.9519e-09	3.66306e-08
YPEL3	2142.04	0.389978	0.0666815	5.84837	4.96418e-09	3.66975e-08
PHYKPL	113.088	0.21795	0.0372743	5.84719	4.99946e-09	3.69343e-08
FAH	42.4906	0.47054	0.0805013	5.84512	5.06205e-09	3.73724e-08
FAM220A	40.597	-0.404569	0.0692224	-5.84449	5.08125e-09	3.74899e-08
PHB2	655.598	0.186367	0.0318902	5.84403	5.09535e-09	3.75695e-08
AC093673.5	71.5807	0.318894	0.0545687	5.84389	5.09946e-09	3.75755e-08
SIPA1L2	139.974	0.573155	0.0981136	5.84175	5.1656e-09	3.80382e-08
RAB1A	242.303	-0.305958	0.0523757	-5.84161	5.16982e-09	3.80447e-08
RPL6P21	19.9019	0.741903	0.127064	5.8388	5.25787e-09	3.86676e-08
ARHGAP26	1209.84	0.313006	0.0536349	5.83588	5.35085e-09	3.9326e-08
FAM160A2	146.019	0.283484	0.0485993	5.8331	5.44084e-09	3.99615e-08
EXOG	101.628	0.336972	0.057775	5.83249	5.46054e-09	4.00803e-08
MAP3K3	1119.95	0.257888	0.0442242	5.83138	5.49717e-09	4.03232e-08
ATP6V1A	407.794	-0.232515	0.039886	-5.82948	5.55998e-09	4.07577e-08
CCDC69	345.541	0.201984	0.0346541	5.82856	5.59072e-09	4.09566e-08
H3F3A	135.032	0.371808	0.0638235	5.82557	5.6917e-09	4.16696e-08
CCT8	226.917	-0.254892	0.0437621	-5.82448	5.72891e-09	4.1915e-08
FTH1	5365.55	0.316292	0.0543198	5.82277	5.78796e-09	4.23198e-08
FBXO34	32.2981	-0.417917	0.0717989	-5.82066	5.8616e-09	4.28307e-08
MAP3K13	112.29	0.358232	0.0615513	5.82006	5.88256e-09	4.29563e-08
TNNI2	60.274	0.400375	0.0688648	5.81392	6.10266e-09	4.45349e-08
CCDC117	134.543	-0.33916	0.058371	-5.81042	6.23165e-09	4.54471e-08
RPS6KA1	792.694	0.239519	0.0412356	5.80857	6.30099e-09	4.59233e-08
RP1.68D18.2	56.2274	0.457113	0.0787269	5.80631	6.38643e-09	4.64865e-08
DOK3	625.438	0.380465	0.0655252	5.8064	6.38315e-09	4.64865e-08
TPT1.AS1	64.5905	0.315424	0.0543316	5.80554	6.41603e-09	4.66721e-08
DDX17	4546.19	-0.203446	0.0350521	-5.8041	6.47145e-09	4.70452e-08
RFC1	198.317	-0.234913	0.0404747	-5.80395	6.47721e-09	4.70569e-08
KIF1B	158.533	0.374961	0.0646187	5.80268	6.52647e-09	4.73846e-08
HPCAL1	586.431	0.260362	0.0448731	5.80218	6.54597e-09	4.74958e-08
PCED1A	178.24	0.283367	0.04887	5.79839	6.69543e-09	4.85493e-08
MYL12A	2030.73	0.22057	0.0380651	5.79453	6.85115e-09	4.96468e-08
LTF	150.399	0.969171	0.167259	5.79442	6.85595e-09	4.965e-08
AL353898.2	28.57	0.446363	0.077044	5.79361	6.88902e-09	4.98578e-08
CSNK1A1	432.397	0.224827	0.0388082	5.79328	6.90249e-09	4.99235e-08
VPS37C	163.119	-0.272111	0.0469759	-5.79258	6.93141e-09	5.01008e-08
SNF8	127.336	0.215045	0.0371284	5.79193	6.95823e-09	5.02627e-08
SH3GLB1	474.516	0.300379	0.0518638	5.7917	6.96781e-09	5.03e-08
ZSWIM4	14.3247	0.639581	0.110441	5.79117	6.98969e-09	5.0426e-08
PNMA1	38.3523	-0.508222	0.0877687	-5.79047	7.01894e-09	5.06049e-08
FAM211A.AS1	760.664	0.332691	0.0575108	5.78484	7.25822e-09	5.22968e-08
CACNA1A	26.3497	0.630514	0.10902	5.78345	7.31848e-09	5.26977e-08
SCAMP4	21.4739	0.530005	0.0916471	5.78311	7.33335e-09	5.27713e-08
UNG	59.6486	-0.343654	0.0594254	-5.78294	7.34048e-09	5.27893e-08
FAM126B	539.495	0.351904	0.0608546	5.78271	7.35085e-09	5.28304e-08
ZNF664	75.606	-0.3641	0.0629789	-5.7813	7.41275e-09	5.32417e-08
RP11.1114A5.4	24.8446	0.539504	0.0933448	5.77969	7.48381e-09	5.37182e-08
PSMB6	228.706	0.201653	0.034893	5.77918	7.50659e-09	5.38477e-08
MYBL1	104.335	-0.568261	0.0983601	-5.77735	7.58862e-09	5.44018e-08
EIF4A1	27.3308	0.541178	0.0936749	5.77719	7.59599e-09	5.44204e-08
RAD50	169.248	-0.333829	0.0577879	-5.77679	7.61375e-09	5.45133e-08
PRPF40A	895.579	-0.194183	0.033616	-5.77651	7.62678e-09	5.45723e-08
NSMCE1	154.616	0.232935	0.0403413	5.77412	7.73578e-09	5.53174e-08
SYTL2	63.6291	-0.517457	0.0896374	-5.77277	7.79776e-09	5.57256e-08
USP8	339.149	-0.176266	0.0305413	-5.77142	7.86086e-09	5.61413e-08
THYN1	124.456	0.244016	0.0422855	5.77067	7.89555e-09	5.63536e-08
C17orf89	126.92	0.346113	0.059979	5.77057	7.90053e-09	5.63538e-08
TBC1D9	51.6525	-0.464221	0.0804592	-5.76964	7.94395e-09	5.6628e-08
C12orf57	211.292	0.349368	0.0605629	5.76869	7.98911e-09	5.69143e-08
TSN	191.964	-0.283127	0.0491047	-5.76578	8.12794e-09	5.78671e-08
CTA.363E6.6	228.981	0.555771	0.0964399	5.76287	8.26949e-09	5.8838e-08
SNHG16	248.657	0.232526	0.0403553	5.76198	8.3131e-09	5.90811e-08
EML4	442.203	-0.218783	0.0379702	-5.76196	8.31404e-09	5.90811e-08
STK39	68.8839	-0.380719	0.0660772	-5.76172	8.32603e-09	5.91294e-08
ANAPC15	62.0662	0.31634	0.0549057	5.76152	8.33598e-09	5.91631e-08
KLHL12	89.1018	-0.330382	0.057349	-5.76091	8.36612e-09	5.934e-08
RP11.140K17.3	19.8898	0.488455	0.0848022	5.75994	8.4146e-09	5.96467e-08
Z97634.3	17.4129	0.564777	0.0980815	5.75824	8.49957e-09	6.02115e-08
MALAT1	40044.6	-0.480853	0.0835159	-5.75763	8.53053e-09	6.03932e-08
IER2	1715.26	0.260888	0.045329	5.75543	8.64238e-09	6.1147e-08
NLRX1	53.0398	0.406256	0.0706079	5.75368	8.73188e-09	6.17419e-08
POLR2A	562.271	-0.250841	0.0436065	-5.75238	8.79977e-09	6.21833e-08
EXOC2	70.0602	-0.308218	0.0535888	-5.75155	8.84314e-09	6.24509e-08
MFSD6	54.6395	-0.411757	0.0716132	-5.74974	8.93825e-09	6.30834e-08
LRIG1	47.4257	-0.443001	0.0770657	-5.74835	9.01205e-09	6.35648e-08
TFEB	340.655	0.279955	0.0487419	5.74361	9.26797e-09	6.53295e-08
RBL2	552.352	-0.180959	0.0315101	-5.74287	9.30862e-09	6.55753e-08
LRRC47	271.127	-0.19483	0.0339474	-5.73919	9.51328e-09	6.69756e-08
AC083799.1	85.9004	-0.463512	0.0807735	-5.73842	9.55638e-09	6.72374e-08
KLHL8	217.463	0.324605	0.0565689	5.73823	9.56686e-09	6.72696e-08
ACTR1B	151.128	-0.241352	0.0420689	-5.73708	9.63243e-09	6.76888e-08
ZNF366	13.5652	0.839152	0.146271	5.73697	9.63866e-09	6.76907e-08
MAGEF1	25.6051	-0.522966	0.0911817	-5.73543	9.72669e-09	6.82668e-08
UVRAG	141.552	-0.214796	0.0374576	-5.73439	9.78629e-09	6.86428e-08
RP11.367G6.3	69.6397	0.480888	0.0838731	5.73352	9.83682e-09	6.89547e-08
AC027307.3	11.7672	0.812044	0.141648	5.73283	9.87675e-09	6.9192e-08
ZZEF1	155.155	-0.195772	0.0341651	-5.73017	1.00331e-08	7.02442e-08
WDR44	49.0782	-0.387558	0.0676477	-5.72906	1.00986e-08	7.06595e-08
MAP2K7	343.398	0.275041	0.0480124	5.72854	1.013e-08	7.0835e-08
NINJ2	277.647	0.456493	0.0796931	5.72813	1.01541e-08	7.09604e-08
PROSC	139.981	-0.211116	0.036867	-5.72642	1.02575e-08	7.16387e-08
SMC1A.1	385.058	-0.215137	0.037572	-5.72598	1.02836e-08	7.17767e-08
RBM4	130.82	0.298807	0.052214	5.72273	1.04828e-08	7.31222e-08
NSF	116.135	-0.243104	0.042494	-5.72089	1.05965e-08	7.38702e-08
LSM7	146.748	0.347516	0.06075	5.72043	1.06254e-08	7.40264e-08
GMIP	412.081	0.271824	0.0475218	5.71998	1.06536e-08	7.41774e-08
KIF21A	35.2361	-0.539086	0.0942548	-5.71946	1.06864e-08	7.43606e-08
MID1IP1	301.819	-0.276676	0.0483762	-5.71925	1.06993e-08	7.44044e-08
RP11.4M23.4	29.1856	0.46345	0.0810408	5.71872	1.07331e-08	7.45942e-08
KB.1507C5.4	27.3204	0.569974	0.0996803	5.71802	1.07776e-08	7.48573e-08
NDUFAF3	230.731	0.254271	0.0444701	5.7178	1.07915e-08	7.49082e-08
SLC19A1	328.335	0.324356	0.0567287	5.71766	1.08e-08	7.49214e-08
LINC00570	67.6413	0.689447	0.120611	5.7163	1.08869e-08	7.54786e-08
FASTK	406.798	0.229125	0.0400971	5.71425	1.10188e-08	7.63112e-08
ERMP1	37.1408	-0.421767	0.07381	-5.71423	1.10204e-08	7.63112e-08
EXOC3	260.495	0.210364	0.0368156	5.71401	1.10346e-08	7.6363e-08
MBD5	132.132	0.257627	0.0450894	5.71369	1.10554e-08	7.64606e-08
LARP1	490.954	-0.191972	0.0336098	-5.71178	1.11802e-08	7.72763e-08
ZNF611	99.4341	0.316205	0.0553816	5.70956	1.13266e-08	7.82411e-08
MGAT4A	271.094	-0.383712	0.0672092	-5.70921	1.135e-08	7.83076e-08
KCTD9	54.8448	0.446875	0.0782721	5.70926	1.1347e-08	7.83076e-08
MFSD10	246.307	0.183587	0.0321653	5.70761	1.14575e-08	7.90014e-08
NANS	68.0001	0.297735	0.0521796	5.70597	1.15683e-08	7.9717e-08
PANX2	85.8234	0.430626	0.0754871	5.70463	1.16597e-08	8.02981e-08
MRFAP1	453.226	-0.210052	0.0368289	-5.70347	1.17393e-08	8.07971e-08
LINC00937	47.3353	0.498812	0.0874865	5.70159	1.18697e-08	8.16452e-08
CCDC88B	321.423	0.261754	0.0459117	5.70124	1.18937e-08	8.17613e-08
CYSLTR1	149.281	-0.284106	0.049863	-5.69773	1.21413e-08	8.34131e-08
WDR45.1	305.798	0.413608	0.0726478	5.69333	1.24584e-08	8.55399e-08
ZC3H4	307.39	-0.163468	0.0287256	-5.69069	1.26528e-08	8.68222e-08
CUL3	263.088	-0.19676	0.0345806	-5.6899	1.27112e-08	8.71704e-08
KBTBD2	219.18	-0.250369	0.0440125	-5.68859	1.28096e-08	8.77918e-08
CRKL	255.636	-0.184216	0.0323874	-5.6879	1.28609e-08	8.80909e-08
TMA7	122.018	0.505736	0.0889367	5.68647	1.29689e-08	8.87772e-08
SLK	350.063	-0.260102	0.0457479	-5.68556	1.30383e-08	8.91986e-08
GFM1	63.4971	-0.329037	0.0578843	-5.68439	1.31281e-08	8.97588e-08
RP11.425L10.1	58.5202	0.445219	0.0783326	5.6837	1.31809e-08	9.00658e-08
TXNL4A	240.734	0.19224	0.0338325	5.68211	1.33042e-08	9.08535e-08
ADAM15	272.427	0.297695	0.0523928	5.68198	1.33141e-08	9.08667e-08
PRRG4	213.148	0.405601	0.0713972	5.68091	1.33982e-08	9.13855e-08
CREBL2	165.721	-0.280984	0.049472	-5.67965	1.34967e-08	9.20026e-08
RP11.561P12.5	90.425	0.717872	0.126408	5.67899	1.3549e-08	9.23038e-08
PRDX3	204.637	-0.386827	0.0681266	-5.67806	1.3623e-08	9.27522e-08
ASCC3	51.1346	-0.403171	0.0710085	-5.67779	1.36449e-08	9.28459e-08
AAK1	586.75	0.302871	0.053364	5.67557	1.38225e-08	9.39982e-08
HSP90B1	468.529	-0.276262	0.048682	-5.67483	1.38822e-08	9.43479e-08
CPEB4	463.908	0.302122	0.0532443	5.67427	1.3928e-08	9.46024e-08
RN7SL2	93.624	0.471617	0.0831225	5.67376	1.39697e-08	9.48289e-08
LMAN2	405.569	0.177253	0.0312616	5.67	1.428e-08	9.68772e-08
RFXANK	89.6225	0.272771	0.0481341	5.66691	1.45398e-08	9.85812e-08
MAP3K8	68.6647	-0.343259	0.0605843	-5.66581	1.46334e-08	9.91566e-08
MTSS1	131.11	-0.375206	0.0662515	-5.66337	1.48431e-08	1.00517e-07
WASH3P	124.502	0.276836	0.048885	5.663	1.48748e-08	1.00612e-07
DCK	86.0014	-0.481147	0.0849621	-5.66308	1.48677e-08	1.00612e-07
RPS19	5953.96	0.22767	0.0402047	5.66278	1.48937e-08	1.00681e-07
SYNCRIP	393.4	-0.250926	0.044319	-5.66181	1.49782e-08	1.01192e-07
AC099048.1	8.87004	0.846881	0.149599	5.66102	1.50473e-08	1.01598e-07
P2RY8	237.17	-0.23977	0.0423704	-5.65891	1.52335e-08	1.02795e-07
COX7C	495.002	0.540785	0.0956101	5.65615	1.54803e-08	1.04398e-07
SIGLEC5	207.461	0.467965	0.0827914	5.65234	1.58276e-08	1.06677e-07
GSDMB	80.4298	0.357305	0.0632358	5.65036	1.60115e-08	1.07852e-07
MITF	29.8944	0.628663	0.111265	5.65014	1.60315e-08	1.07923e-07
TM2D3	161.543	-0.279867	0.0495404	-5.64926	1.6114e-08	1.08415e-07
RP13.638C3.4	8.85654	0.862604	0.152728	5.64799	1.62337e-08	1.09155e-07
CCDC57	54.7512	0.339804	0.0601808	5.64638	1.63862e-08	1.10116e-07
PRIM2	40.7996	0.425926	0.0754666	5.6439	1.66236e-08	1.11645e-07
UBR7	88.8261	-0.262721	0.0465519	-5.64361	1.66517e-08	1.11768e-07
TRAF3	109.669	-0.291779	0.0517163	-5.64191	1.68173e-08	1.12813e-07
TSPAN3	118.804	-0.404296	0.0716674	-5.64128	1.68795e-08	1.13164e-07
HDHD2	61.4903	-0.378402	0.0670927	-5.64	1.70054e-08	1.1394e-07
DHRS1	191.442	0.252116	0.044708	5.63916	1.70883e-08	1.14428e-07
PSMD4	368.001	0.181032	0.032105	5.63874	1.71299e-08	1.14639e-07
TADA1	28.7075	-0.551445	0.0978136	-5.63771	1.72328e-08	1.1526e-07
C7orf55.LUC7L2	241.054	-0.199786	0.035446	-5.63635	1.73692e-08	1.16104e-07
SEMA4A	300.23	0.376665	0.0668489	5.63457	1.75493e-08	1.17239e-07
NEK7	108.611	-0.436777	0.0775509	-5.63213	1.77994e-08	1.1884e-07
ST6GALNAC2	182.838	0.392023	0.0696216	5.63077	1.79412e-08	1.19717e-07
RP11.445N18.3	10.5254	0.659127	0.117064	5.63046	1.7973e-08	1.19858e-07
CNPY3	452.075	0.21889	0.038885	5.62917	1.81083e-08	1.2069e-07
FOS	221.877	-0.432277	0.0767974	-5.62879	1.81476e-08	1.20882e-07
IPO8	116.922	-0.235547	0.0418524	-5.62804	1.82272e-08	1.2134e-07
RPL29	275.796	0.26866	0.0477401	5.62756	1.82772e-08	1.21602e-07
GNL2	101.845	-0.341113	0.0606364	-5.62555	1.84917e-08	1.22957e-07
XXyac.YX65C7_A.2	21.238	0.55494	0.098678	5.62374	1.86867e-08	1.24182e-07
ERN1	195.643	-0.310522	0.0552191	-5.62346	1.87175e-08	1.24313e-07
CDK5RAP3	201.816	0.184174	0.0327542	5.62293	1.8775e-08	1.24623e-07
PRPS1	123.902	-0.28256	0.0502541	-5.62261	1.88089e-08	1.24775e-07
HSPA8	243.432	-0.347167	0.0617577	-5.62144	1.89372e-08	1.25553e-07
RNF219	44.4712	-0.510972	0.0909125	-5.62048	1.90424e-08	1.26153e-07
ZYX	1112.81	0.338604	0.0602454	5.62042	1.90499e-08	1.26153e-07
SPRY3	16.9123	0.563061	0.100192	5.61981	1.91167e-08	1.26522e-07
FYTTD1	154.926	-0.317169	0.0564422	-5.61935	1.91673e-08	1.26783e-07
YWHAQ	156.059	-0.269464	0.0479684	-5.61754	1.93699e-08	1.28049e-07
SULF2	228.573	-0.285004	0.0507376	-5.61721	1.94066e-08	1.28216e-07
COTL1	6100.83	0.233732	0.041624	5.61532	1.96193e-08	1.29547e-07
XPO6	1024.31	0.354627	0.0631587	5.61487	1.96715e-08	1.29816e-07
GEMIN7	42.6169	0.356586	0.063515	5.6142	1.9747e-08	1.30239e-07
AP5B1	20.7173	0.573517	0.102195	5.61199	2.0001e-08	1.31743e-07
GTF2A1	148.46	-0.310843	0.0553897	-5.61192	2.00099e-08	1.31743e-07
F2RL1	34.3404	-0.669873	0.119363	-5.61205	1.99948e-08	1.31743e-07
RRM1	97.4629	-0.298688	0.0532266	-5.61163	2.00432e-08	1.31886e-07
PCSK7	517.99	0.256961	0.0458271	5.60718	2.05644e-08	1.35238e-07
BMI1	63.2824	-0.470574	0.0839315	-5.60664	2.06289e-08	1.35583e-07
RNF34	223.461	-0.175671	0.0313341	-5.60639	2.06596e-08	1.35707e-07
IL18RAP	197.936	0.631189	0.112598	5.60568	2.07435e-08	1.3618e-07
TYW5	28.2979	0.48676	0.0868379	5.60539	2.07787e-08	1.36332e-07
CHAMP1	47.0774	-0.3367	0.0600734	-5.60481	2.08482e-08	1.36709e-07
AOAH	454.291	0.237182	0.0423318	5.60293	2.10763e-08	1.38125e-07
ANP32E	212.894	-0.375837	0.0671006	-5.6011	2.12993e-08	1.39506e-07
ANKMY2	44.5402	-0.420071	0.0750107	-5.60015	2.1417e-08	1.40196e-07
MGLL	95.7856	0.477262	0.0852248	5.60004	2.14304e-08	1.40203e-07
EIF4ENIF1	54.6796	-0.292939	0.0523124	-5.5998	2.14596e-08	1.40313e-07
RIPK3	68.8614	0.268567	0.0479693	5.59872	2.15939e-08	1.4111e-07
ZMAT2	792.961	0.303405	0.0541982	5.59807	2.16755e-08	1.41563e-07
SMEK1	301.095	-0.157817	0.028199	-5.59656	2.18647e-08	1.42716e-07
MTMR12	57.6363	-0.30789	0.0550196	-5.596	2.19354e-08	1.43096e-07
NENF	85.4381	0.284638	0.0509031	5.59176	2.24783e-08	1.46553e-07
UBA2	107.149	-0.344999	0.0617132	-5.59036	2.26603e-08	1.47656e-07
CLDN15	82.8537	0.247941	0.044366	5.58854	2.28991e-08	1.49126e-07
EDEM1	112.025	-0.342502	0.0612964	-5.58763	2.30184e-08	1.49817e-07
GNPTAB	251.957	-0.256737	0.0459746	-5.58433	2.34604e-08	1.52548e-07
RALB	679.731	0.338755	0.0606632	5.5842	2.34783e-08	1.52548e-07
CCDC132	43.9893	-0.449325	0.0804628	-5.58426	2.347e-08	1.52548e-07
PAX5	110.105	-0.522405	0.093562	-5.58352	2.35699e-08	1.53056e-07
EMC3	914.84	0.413634	0.0740851	5.58323	2.36097e-08	1.53228e-07
BUD31	215.052	0.171853	0.0307865	5.58208	2.37652e-08	1.54149e-07
ZDHHC12	61.4865	0.278784	0.0499506	5.5812	2.3887e-08	1.5485e-07
TNFSF14	210.793	0.316984	0.0567994	5.58075	2.39477e-08	1.55155e-07
TAF4	43.7562	-0.413275	0.0740579	-5.58043	2.3992e-08	1.55354e-07
TOPORS	401.252	-0.278935	0.050012	-5.57736	2.44193e-08	1.58031e-07
AKAP8L	67.6277	0.307082	0.0550853	5.57466	2.48007e-08	1.60408e-07
CTNNA1	154.287	-0.285213	0.0511634	-5.57456	2.4816e-08	1.60415e-07
PPIF	235.964	-0.249349	0.0447328	-5.57419	2.4868e-08	1.6066e-07
SPATA33	24.4543	0.598593	0.107404	5.57328	2.49983e-08	1.61411e-07
CCNJL	189.698	0.454894	0.0816409	5.57189	2.51996e-08	1.62618e-07
RP3.508I15.14	15.9021	0.638669	0.114655	5.57036	2.54217e-08	1.63959e-07
FZD3	45.694	0.555372	0.0997261	5.56897	2.56252e-08	1.65177e-07
ALCAM	64.8486	-0.452639	0.0812875	-5.56838	2.57126e-08	1.65646e-07
RDH11	278.834	-0.193017	0.0346658	-5.56793	2.5778e-08	1.65974e-07
PPP1CC	366.397	-0.274176	0.0492445	-5.56765	2.582e-08	1.66151e-07
SEC63	168.235	-0.21622	0.038845	-5.56622	2.60317e-08	1.67418e-07
B9D2	140.164	0.282304	0.0507264	5.56523	2.61805e-08	1.6828e-07
RAP1A	693.468	-0.291989	0.0524779	-5.56404	2.63597e-08	1.69336e-07
RP3.508I15.22	15.1059	0.677061	0.121717	5.56257	2.65832e-08	1.70675e-07
PHTF2	101.722	-0.460978	0.0829761	-5.55554	2.76747e-08	1.77583e-07
AGFG1	380.587	0.267766	0.0482047	5.55477	2.77974e-08	1.7827e-07
PREPL	91.7544	-0.407848	0.0734422	-5.55332	2.80288e-08	1.79653e-07
RNF38	167.079	-0.219493	0.0395305	-5.5525	2.81608e-08	1.80397e-07
KIF1C	114.595	0.285656	0.0514533	5.55176	2.82815e-08	1.81069e-07
HIST1H2BJ	50.7696	0.48495	0.0873539	5.55156	2.83137e-08	1.81173e-07
ZBTB14	58.0279	-0.382649	0.0689383	-5.55061	2.84676e-08	1.82055e-07
TSPAN17	59.2233	0.321351	0.0578971	5.55038	2.85057e-08	1.82196e-07
MILR1	23.208	0.514513	0.0927837	5.5453	2.93452e-08	1.87457e-07
TMEM123	635.275	-0.404459	0.072981	-5.54197	2.99084e-08	1.90947e-07
PAFAH1B2	640.312	0.130803	0.0236043	5.54148	2.99918e-08	1.91372e-07
TRAPPC1	210.871	0.229503	0.0414176	5.5412	3.00398e-08	1.91571e-07
CTB.193M12.3	81.553	0.424493	0.0766092	5.54102	3.00709e-08	1.91662e-07
ELMO2	159.627	-0.224379	0.0404958	-5.54079	3.01103e-08	1.91806e-07
CAP1	3544.08	0.202829	0.0366081	5.54055	3.01522e-08	1.91965e-07
MARK2	388.05	0.285546	0.0515387	5.54043	3.01724e-08	1.91978e-07
PIGB	80.3419	-0.360934	0.0651464	-5.54034	3.01879e-08	1.91978e-07
PCBP3	14.0599	0.818801	0.147863	5.53755	3.06728e-08	1.94952e-07
LARS2	20.6316	-0.440757	0.0796064	-5.53671	3.08209e-08	1.95784e-07
INSL3	17.0295	0.626921	0.113265	5.53501	3.1121e-08	1.9758e-07
LYL1	994.155	0.468509	0.0846727	5.53318	3.14476e-08	1.99542e-07
ATP1A1	423.946	-0.212218	0.0383765	-5.52988	3.20443e-08	2.03215e-07
USP4	504.722	0.259408	0.0469121	5.52966	3.20851e-08	2.0329e-07
GYPB	92.4126	0.909012	0.16439	5.52962	3.20918e-08	2.0329e-07
ZNF580	120.287	0.252471	0.0456684	5.52835	3.23264e-08	2.04662e-07
EFCAB14	423.648	-0.204559	0.0370028	-5.52819	3.23542e-08	2.04724e-07
PDE1B	9.39874	0.741534	0.134146	5.52783	3.24208e-08	2.05031e-07
RP1.72A23.3	26.949	0.491426	0.088921	5.52654	3.26599e-08	2.06429e-07
MED19	111.767	0.252796	0.0457614	5.52423	3.30942e-08	2.09035e-07
ABL1	65.1528	-0.300279	0.0543575	-5.52415	3.3109e-08	2.09035e-07
CCDC167	41.4318	0.433163	0.078414	5.52405	3.31279e-08	2.09038e-07
CEP120	153.999	-0.385815	0.0698454	-5.52385	3.31646e-08	2.09154e-07
ECSIT	98.5247	0.383721	0.0695109	5.52029	3.38435e-08	2.13317e-07
HADHB	202.954	-0.198254	0.0359445	-5.51556	3.47665e-08	2.19014e-07
GIMAP4	1319.79	-0.186564	0.0338268	-5.51525	3.48283e-08	2.19282e-07
KANSL1L	48.9438	0.32994	0.0598265	5.51495	3.48882e-08	2.19537e-07
OTUD1	57.3516	-0.44357	0.0804644	-5.51263	3.53512e-08	2.22205e-07
EIF4A2	519.015	-0.367134	0.0665978	-5.5127	3.53366e-08	2.22205e-07
LY96	107.519	0.647173	0.117405	5.51231	3.54157e-08	2.22487e-07
CD151	93.6528	0.398755	0.0723462	5.51176	3.55263e-08	2.23059e-07
SCARNA21.1	31.179	0.523683	0.0951127	5.50593	3.67232e-08	2.30447e-07
WDPCP	23.5604	0.607829	0.110457	5.50287	3.73648e-08	2.34344e-07
SENP2	106.858	-0.212018	0.0385313	-5.50248	3.74496e-08	2.34746e-07
KLF4	38.5994	-0.500368	0.0909458	-5.50182	3.7589e-08	2.3549e-07
CIDECP	64.2236	0.283279	0.0515049	5.50004	3.79711e-08	2.37753e-07
TECR	30.2917	0.469132	0.0853013	5.49971	3.80413e-08	2.38051e-07
OXER1	85.8191	0.396537	0.0721026	5.49962	3.80605e-08	2.38051e-07
RP3.402G11.26	15.9727	0.558256	0.101519	5.49905	3.81853e-08	2.387e-07
PRELID1	283.734	0.209922	0.0381774	5.4986	3.8281e-08	2.39167e-07
SLC25A37	17891	0.450093	0.0818757	5.49727	3.85726e-08	2.40857e-07
PHC2	963.977	0.422246	0.0768357	5.49543	3.89752e-08	2.43237e-07
RP11.90B9.2	20.7338	0.5853	0.106528	5.49433	3.92186e-08	2.44622e-07
PROK2	2026.82	0.506747	0.0922428	5.49362	3.93777e-08	2.4548e-07
GRB2	558.944	0.266507	0.0485147	5.49333	3.94428e-08	2.45747e-07
FCGRT	1286.86	0.245587	0.044708	5.49314	3.94854e-08	2.45747e-07
USP38	76.8518	-0.355391	0.0646963	-5.49322	3.94666e-08	2.45747e-07
ZNF33B.1	106.181	-0.323302	0.0588668	-5.4921	3.97188e-08	2.47065e-07
TXNDC17	112.486	0.341532	0.0621937	5.49142	3.98706e-08	2.47873e-07
FANCA	38.8588	0.49606	0.0903426	5.49088	3.99936e-08	2.48502e-07
N4BP2L1	126.945	-0.306196	0.0558022	-5.48716	4.08454e-08	2.53656e-07
TNPO3	227.603	0.265126	0.0483247	5.48634	4.10338e-08	2.54631e-07
DGAT1	126.408	0.253393	0.0461867	5.48629	4.10472e-08	2.54631e-07
CENPC	90.7543	-0.355328	0.064782	-5.48499	4.13501e-08	2.56371e-07
RNPC3	258.459	0.210091	0.0383097	5.48401	4.15795e-08	2.57653e-07
ATAD1	76.9577	-0.40348	0.0735907	-5.48277	4.18729e-08	2.59329e-07
PALLD	21.7486	-0.543919	0.0992114	-5.48243	4.19534e-08	2.59686e-07
RP5.886K2.3	17.692	0.570075	0.103987	5.48216	4.20173e-08	2.5994e-07
LIN7C	68.021	-0.359661	0.0656109	-5.48173	4.21193e-08	2.6043e-07
RNMT	158.026	-0.245858	0.0448658	-5.47985	4.25681e-08	2.63062e-07
GORAB	17.6668	-0.679761	0.124054	-5.47956	4.26378e-08	2.6335e-07
PRSS23	75.3858	-0.619687	0.113102	-5.47903	4.27661e-08	2.63999e-07
DKC1.1	247.136	-0.196538	0.0358814	-5.47744	4.31511e-08	2.66231e-07
NFAM1	913.272	0.320633	0.0585419	5.47698	4.32642e-08	2.66784e-07
SPEN	412.672	-0.172584	0.031514	-5.47642	4.34028e-08	2.67494e-07
SYTL1	182.574	0.205835	0.0375951	5.47504	4.37407e-08	2.6943e-07
ATG2B	70.16	-0.320879	0.0586545	-5.47066	4.48354e-08	2.76024e-07
ANKRD36C	192.054	-0.362373	0.0662705	-5.46809	4.54911e-08	2.7991e-07
RPS16	3534.53	0.240248	0.0439413	5.46747	4.56514e-08	2.80603e-07
FTX	29.7932	0.523507	0.0957495	5.46746	4.56533e-08	2.80603e-07
JADE1	275.869	-0.197877	0.0361969	-5.46668	4.58543e-08	2.81535e-07
MT.ND3	10532.2	0.230757	0.042211	5.46675	4.58357e-08	2.81535e-07
LRPAP1	400.747	0.215188	0.0393665	5.46628	4.59587e-08	2.82024e-07
CWC22	158.781	-0.26177	0.0478969	-5.46528	4.62185e-08	2.83465e-07
CXorf24	13.5026	0.667968	0.122231	5.46478	4.63473e-08	2.84102e-07
ZSCAN29	93.6499	-0.284906	0.0521397	-5.46428	4.64779e-08	2.84749e-07
HPS1	805.65	0.395016	0.0723092	5.46287	4.68485e-08	2.86711e-07
ZNF397	119.723	0.252274	0.046179	5.46295	4.68291e-08	2.86711e-07
CEBPZ.AS1	125.436	0.22046	0.0403636	5.46184	4.71214e-08	2.88226e-07
HPS3	64.0074	-0.307736	0.0563441	-5.46173	4.71508e-08	2.88251e-07
PPP6C	335.549	-0.153391	0.0280857	-5.46153	4.72058e-08	2.88432e-07
AP3S2	93.4279	0.272954	0.049991	5.46006	4.75982e-08	2.90673e-07
ABI1	357.534	-0.288898	0.0529358	-5.45751	4.82861e-08	2.94558e-07
RNU6.611P	18.7922	0.634567	0.116274	5.45753	4.82795e-08	2.94558e-07
BEST1	114.307	0.360546	0.0660779	5.45639	4.8592e-08	2.96265e-07
TRAPPC2L	84.9185	0.291583	0.0534487	5.45538	4.88676e-08	2.97786e-07
RBBP7	169.56	-0.253448	0.0464635	-5.45478	4.90339e-08	2.9864e-07
SCYL2	215.624	-0.245405	0.0450367	-5.44899	5.06568e-08	3.08359e-07
RPL36	1563.15	0.282105	0.051779	5.44826	5.08655e-08	3.09464e-07
IKZF5	64.2818	-0.410938	0.0754395	-5.44726	5.11516e-08	3.11038e-07
NAB2	24.713	-0.434663	0.0798062	-5.44648	5.13761e-08	3.12236e-07
RP5.827C21.1	10.846	0.785518	0.144273	5.44465	5.19081e-08	3.15301e-07
SLIRP	77.5747	0.529148	0.0971967	5.44409	5.20696e-08	3.16113e-07
PRKRA	57.3858	-0.364636	0.0669963	-5.44262	5.2502e-08	3.18568e-07
EFCAB4A	10.3322	0.695962	0.127894	5.44172	5.27692e-08	3.20019e-07
RER1	405.945	0.126751	0.0232952	5.44108	5.29577e-08	3.20991e-07
MKI67	34.2617	0.580117	0.106626	5.44069	5.30738e-08	3.21391e-07
PRKAR1B	26.6316	0.444776	0.0817501	5.44067	5.30802e-08	3.21391e-07
CTD.2587M2.1	25.7643	0.496498	0.0912593	5.44052	5.31243e-08	3.21487e-07
PHTF1	41.508	0.482236	0.0886457	5.44004	5.32691e-08	3.22192e-07
NDUFA13	44.1354	0.322294	0.0592479	5.43976	5.33535e-08	3.22531e-07
MT.ND1	3658.26	0.32621	0.0599694	5.43961	5.33963e-08	3.22618e-07
SENP3	54.2086	0.321496	0.0591044	5.43945	5.34461e-08	3.22747e-07
TREML1	107.45	0.546925	0.100572	5.43817	5.38316e-08	3.24903e-07
ZNF550	32.951	-0.51835	0.0953454	-5.43655	5.43218e-08	3.27688e-07
CA5B	104.783	-0.313936	0.0577614	-5.43505	5.47799e-08	3.30276e-07
ZNF583	26.0061	0.572301	0.105308	5.43457	5.49296e-08	3.31003e-07
C16orf98	19.6728	0.493575	0.0908321	5.43393	5.51273e-08	3.32019e-07
PEBP1	548.761	-0.234109	0.0430846	-5.4337	5.51977e-08	3.32267e-07
WIPF1	1434.14	-0.153991	0.0283431	-5.43311	5.53804e-08	3.3319e-07
C9orf41	22.8509	-0.522487	0.0961864	-5.43202	5.57194e-08	3.35052e-07
GLS	348.056	-0.350997	0.0646348	-5.43046	5.62089e-08	3.37818e-07
EFCAB4B	55.3408	-0.325627	0.0599678	-5.43002	5.63464e-08	3.38465e-07
GLYCTK	40.3107	0.308107	0.0567426	5.42991	5.63819e-08	3.38499e-07
C9orf89	278.087	0.220242	0.0405815	5.42715	5.72623e-08	3.43604e-07
SNRPD3	265.796	0.209917	0.038689	5.42576	5.77073e-08	3.46092e-07
TMEM206	19.5081	-0.528789	0.0974762	-5.42481	5.80169e-08	3.47765e-07
PYCR2	353.255	-0.235692	0.0434499	-5.42444	5.81355e-08	3.48293e-07
HMOX1	232.83	-0.312423	0.0576309	-5.4211	5.92328e-08	3.5468e-07
KLF6	2674.55	0.229055	0.0422561	5.42064	5.93849e-08	3.55403e-07
GTF2H5	91.652	0.309245	0.0570589	5.41974	5.96841e-08	3.57006e-07
ING1	70.837	-0.260143	0.0480111	-5.41839	6.01376e-08	3.5953e-07
ZW10	37.1294	-0.352016	0.0649755	-5.41768	6.0379e-08	3.60783e-07
D2HGDH	77.4715	0.355548	0.0656306	5.4174	6.04703e-08	3.61139e-07
NAA60.1	18.5061	0.512583	0.09463	5.41671	6.07046e-08	3.62158e-07
SMAD4	166.319	-0.213988	0.0395047	-5.41677	6.06846e-08	3.62158e-07
U2SURP	368.602	-0.277091	0.0511742	-5.41466	6.14065e-08	3.66154e-07
DENR	153.872	-0.264456	0.0488476	-5.41389	6.1669e-08	3.67526e-07
AZIN1	202.254	-0.302591	0.055927	-5.41047	6.28605e-08	3.74431e-07
RPS15AP1	38.1657	0.646694	0.119542	5.40976	6.31093e-08	3.75716e-07
VMA21	208.907	-0.268111	0.0495759	-5.40809	6.36992e-08	3.7903e-07
RP11.395B7.7	697.949	0.201101	0.0371951	5.40664	6.42176e-08	3.81915e-07
SOX2.OT	10.2101	0.867321	0.160424	5.40642	6.42987e-08	3.82197e-07
ARL2BP	140.99	-0.248841	0.0460316	-5.40587	6.4496e-08	3.8317e-07
DOT1L	44.27	0.331663	0.0613542	5.40571	6.45536e-08	3.83312e-07
PLEKHJ1	141.757	0.203319	0.0376183	5.40479	6.48847e-08	3.85077e-07
NDUFA9	190.63	0.220683	0.040835	5.40426	6.50754e-08	3.86007e-07
TXLNG	56.9072	-0.360441	0.0667305	-5.40143	6.61109e-08	3.91946e-07
GABPA	29.3783	-0.537478	0.0995295	-5.40018	6.65722e-08	3.9427e-07
DDHD2	58.5494	-0.359543	0.0665795	-5.40021	6.65642e-08	3.9427e-07
PPP1R18	2227.6	0.196034	0.036324	5.39681	6.78362e-08	4.01547e-07
RPS3	4042.81	0.261641	0.0484986	5.39482	6.85924e-08	4.05812e-07
MAP7	18.5325	-0.576795	0.106937	-5.39379	6.89884e-08	4.07942e-07
RPL18	4344.04	0.212021	0.0393167	5.39265	6.94271e-08	4.10323e-07
C10orf54	2243.2	0.300871	0.0558057	5.39141	6.99069e-08	4.12944e-07
NTAN1	111.524	0.339786	0.063038	5.39017	7.03896e-08	4.1558e-07
COL9A2	21.5897	0.590123	0.109515	5.38853	7.10366e-08	4.19182e-07
RUNX3	916.125	-0.277582	0.0515158	-5.38828	7.11357e-08	4.1955e-07
SEMA4C	41.7021	-0.407051	0.0755595	-5.38716	7.15809e-08	4.21956e-07
DEK	689.025	-0.28371	0.0526843	-5.38509	7.24086e-08	4.26615e-07
C7orf60	72.3046	-0.368676	0.0684655	-5.38484	7.25103e-08	4.26993e-07
ITGAX	1264.87	0.281748	0.0523357	5.38347	7.30647e-08	4.30035e-07
SLC45A3	30.79	-0.657341	0.122133	-5.38218	7.35873e-08	4.32886e-07
PNP	213.047	0.416505	0.0774075	5.38068	7.4205e-08	4.36295e-07
RPL35A	2971	0.402218	0.0747545	5.38052	7.42708e-08	4.36456e-07
ZNF721	42.5893	-0.491995	0.0914431	-5.38034	7.4346e-08	4.36672e-07
SEC14L1	1062.28	-0.313605	0.0582977	-5.37938	7.47446e-08	4.38787e-07
CD4	167.777	-0.295652	0.054975	-5.37792	7.53501e-08	4.42113e-07
HMHA1	2159.83	0.169828	0.0315817	5.37741	7.55634e-08	4.43137e-07
SLC16A3	679.707	0.331482	0.0616513	5.37672	7.58535e-08	4.44608e-07
GGA1	235.33	0.19612	0.0364764	5.37663	7.58927e-08	4.44609e-07
RPL13	3029.62	0.258129	0.0480236	5.37503	7.65689e-08	4.4834e-07
MRVI1	564.712	0.431726	0.0803258	5.37469	7.6714e-08	4.48959e-07
PARK7	399.17	0.163915	0.0305098	5.37253	7.76413e-08	4.54152e-07
B3GALNT2	25.3403	0.54006	0.100531	5.37208	7.78332e-08	4.5504e-07
ZNF140	32.2622	-0.467309	0.0870089	-5.37082	7.83794e-08	4.57998e-07
TOMM70A	125.129	-0.296635	0.0552397	-5.36996	7.87528e-08	4.59944e-07
CBX1	161.933	-0.197727	0.0368273	-5.36904	7.91567e-08	4.62065e-07
CCR5	47.4983	-0.4726	0.0880908	-5.36491	8.09874e-08	4.7251e-07
TRIM66	77.9109	0.339385	0.0632787	5.36334	8.1695e-08	4.76393e-07
INTS3	57.6535	0.309781	0.0577757	5.36179	8.24e-08	4.80259e-07
Y_RNA.296	28.6114	0.505471	0.0943247	5.35884	8.37582e-08	4.87924e-07
SENP6	201.281	-0.28153	0.0525778	-5.35455	8.57716e-08	4.99398e-07
TRMT1L	126.806	-0.306674	0.0572764	-5.35428	8.58959e-08	4.99866e-07
HAX1	254.881	0.192967	0.0360421	5.35393	8.60628e-08	5.00581e-07
TIMP1	394.53	0.293767	0.0548844	5.35246	8.67649e-08	5.04407e-07
CPSF3	71.3406	-0.263976	0.0493272	-5.35153	8.72131e-08	5.06753e-07
SECTM1	1072.57	0.353255	0.0660113	5.35143	8.7263e-08	5.06785e-07
CTA.276O3.4	30.4992	0.594303	0.111081	5.35017	8.78708e-08	5.10054e-07
RNA5.8SP6	587.471	0.443863	0.0830556	5.34416	9.08364e-08	5.26999e-07
GDE1	716.71	0.276161	0.0516921	5.34243	9.17076e-08	5.31614e-07
MAP3K7	234.898	-0.286529	0.0536331	-5.3424	9.17253e-08	5.31614e-07
TBC1D23	90.7171	-0.337142	0.0631149	-5.34171	9.20723e-08	5.33354e-07
ZNF688	102.519	0.256089	0.0479465	5.34114	9.23614e-08	5.34756e-07
FBXL16	42.1572	-0.489906	0.0917298	-5.34076	9.25592e-08	5.35629e-07
TIAM1	140.545	-0.295504	0.0553463	-5.33917	9.33718e-08	5.40057e-07
RPL8	3198.51	0.211445	0.0396089	5.33831	9.38168e-08	5.42354e-07
SEC31B	98.6963	0.297267	0.0556971	5.3372	9.43946e-08	5.45418e-07
CYP4F3	695.962	0.363464	0.0681051	5.3368	9.46004e-08	5.46329e-07
TTN	162.708	0.42016	0.0787622	5.33454	9.57893e-08	5.52915e-07
POM121C	76.6205	-0.268611	0.0503637	-5.33342	9.63795e-08	5.56039e-07
AMICA1	2275.28	0.251196	0.0471265	5.33025	9.80768e-08	5.65545e-07
SRSF7	389.498	-0.322037	0.0604856	-5.3242	1.014e-07	5.84409e-07
LINC00853	14.853	0.824571	0.154894	5.32344	1.01823e-07	5.86549e-07
HCFC1R1	59.6024	0.288032	0.0541113	5.32296	1.02092e-07	5.87804e-07
PFKFB3	299.687	0.494874	0.0929877	5.32193	1.02672e-07	5.90844e-07
CLINT1	215.372	-0.229601	0.0431829	-5.31694	1.05527e-07	6.06965e-07
ATR	86.7564	-0.319954	0.0601984	-5.31499	1.06664e-07	6.13195e-07
PRMT7	70.8991	0.369122	0.0694594	5.31422	1.07116e-07	6.15482e-07
TRPM7	136.194	-0.345087	0.0649592	-5.31236	1.08212e-07	6.21468e-07
PCMTD2	121.694	-0.416128	0.0783432	-5.3116	1.08665e-07	6.23755e-07
CMC2	64.2785	0.306347	0.0577108	5.30831	1.10644e-07	6.34794e-07
CEPT1	175.862	0.244506	0.0460668	5.30765	1.1105e-07	6.36802e-07
CCR3	132.52	-0.523664	0.0987	-5.30561	1.12294e-07	6.43614e-07
ST6GALNAC3	17.5002	0.66745	0.125815	5.305	1.12674e-07	6.45463e-07
PGGT1B	36.8417	-0.414512	0.0781402	-5.30472	1.12844e-07	6.46115e-07
RN7SL364P	12.5546	0.646332	0.121862	5.30382	1.13404e-07	6.48991e-07
MT.TE	35.4275	0.584236	0.110198	5.30169	1.14735e-07	6.56281e-07
RPL13AP20	96.1501	0.393895	0.0743184	5.30011	1.15736e-07	6.61671e-07
APMAP	1177.85	0.357632	0.0674808	5.29976	1.15956e-07	6.62596e-07
ZNF830	100.666	-0.260684	0.0491962	-5.29886	1.16527e-07	6.65527e-07
EIF5A	93.5913	0.307625	0.0580574	5.29864	1.16671e-07	6.66013e-07
ALMS1.IT1	13.9242	0.61652	0.116369	5.29797	1.17095e-07	6.68102e-07
ZBTB49	34.7995	-0.374776	0.0707827	-5.29474	1.19186e-07	6.7969e-07
ABCB1	27.0648	-0.485821	0.0917724	-5.29376	1.19826e-07	6.82994e-07
C5orf15	79.2013	-0.410106	0.0774725	-5.29356	1.19956e-07	6.83394e-07
RPA4	18.6024	0.660586	0.124793	5.29344	1.20037e-07	6.83516e-07
[truncated: 9,379 more rows]

## Sheet: S3
Supplementary Table 3: Differential expression results (DESeq2) of primary sclerosing cholangitis patients with and without UC comorbidity vs healthy controls. (ii) PSC alone + PSC/UC vs CON)
row	baseMean	log2FoldChange	lfcSE	stat	pvalue	padj
ABCA1	116.607	0.918017	0.106585	8.61296	7.1195e-18	8.09985e-14
S100A12	2063.58	1.19538	0.157536	7.58801	3.24856e-14	1.84794e-10
PLBD1	1094.61	0.621045	0.0836764	7.42199	1.15377e-13	4.33486e-10
DNAJB1	370.76	-0.293353	0.0397227	-7.38504	1.52408e-13	4.33486e-10
F5	259.404	0.738533	0.102409	7.21157	5.53106e-13	1.04878e-09
TNFAIP6	327.722	0.913362	0.126321	7.23047	4.81335e-13	1.04878e-09
BMX	40.8787	1.17482	0.165718	7.08928	1.34813e-12	2.19109e-09
ANXA3	85.4624	1.17585	0.168548	6.97635	3.02949e-12	4.30831e-09
CTB.61M7.2	215.618	0.768824	0.110912	6.93184	4.15414e-12	4.79689e-09
BRI3	777.793	0.404521	0.0584886	6.91624	4.63793e-12	4.79689e-09
TXN	239.81	0.674492	0.0974946	6.91825	4.57261e-12	4.79689e-09
S100A6	5980.01	0.429721	0.0626233	6.86199	6.79058e-12	6.43803e-09
DSC2	188.178	0.873488	0.128145	6.81643	9.33326e-12	8.16804e-09
MMP9	1121.65	1.10784	0.163161	6.78985	1.12247e-11	9.1217e-09
PYGL	812.669	0.632604	0.0936481	6.75511	1.42726e-11	1.08253e-08
SQRDL	466.009	0.39424	0.0588364	6.70061	2.07555e-11	1.38903e-08
C20orf24	377.729	0.383749	0.0572385	6.70438	2.02269e-11	1.38903e-08
PGLYRP1	144.601	0.952401	0.14286	6.66668	2.61656e-11	1.65381e-08
RAB27A	581.382	0.367773	0.0559749	6.57031	5.02093e-11	3.00648e-08
LAMTOR5	303.532	0.413468	0.0630279	6.56008	5.37797e-11	3.05926e-08
TLR5	116.604	0.747283	0.114486	6.52728	6.69739e-11	3.46346e-08
CYSTM1	537.832	0.771364	0.118082	6.53244	6.47074e-11	3.46346e-08
LMNB1	440.993	0.650307	0.0999145	6.50863	7.58399e-11	3.75144e-08
WDR82	876.45	-0.215271	0.0332128	-6.48155	9.07861e-11	4.30364e-08
CR1	102.077	0.707221	0.109977	6.43064	1.27067e-10	5.78256e-08
TUBB	603.654	-0.266429	0.0415009	-6.41985	1.36413e-10	5.96912e-08
ABCG1	125.469	0.565606	0.0886358	6.38124	1.75665e-10	7.40199e-08
SRPK1	343.978	0.549331	0.0863335	6.3629	1.97984e-10	8.0445e-08
DHRS3	76.3991	-0.521972	0.0822316	-6.34758	2.18725e-10	8.58083e-08
CLEC4D	53.6408	1.04754	0.165377	6.33425	2.38506e-10	9.04495e-08
MAPK14	1239.21	0.508464	0.0803653	6.32691	2.50126e-10	9.17963e-08
C14orf64	127.758	-0.530811	0.0843093	-6.296	3.05432e-10	1.08534e-07
C19orf59	331.437	1.05216	0.167241	6.2913	3.14814e-10	1.08534e-07
LILRA5	762.967	0.635682	0.101427	6.26738	3.67164e-10	1.2286e-07
IL7R	2383.37	-0.479196	0.0765994	-6.25587	3.95305e-10	1.28497e-07
ACSL1	1794.65	0.720522	0.115492	6.23871	4.41192e-10	1.39429e-07
GLIPR2	1164.52	0.311966	0.050065	6.23123	4.62786e-10	1.42301e-07
ABLIM1	356.872	-0.450213	0.0726834	-6.19417	5.85946e-10	1.75429e-07
FBXL5	809.287	0.385507	0.0624825	6.16984	6.83605e-10	1.9942e-07
MGAM	339.124	0.732783	0.119244	6.14522	7.98521e-10	2.27119e-07
BLOC1S1	177.766	0.417951	0.0681396	6.13375	8.58334e-10	2.38177e-07
CASP4	831.936	0.367501	0.0601831	6.10639	1.0191e-09	2.76056e-07
CREG1	217.95	0.722967	0.118998	6.07544	1.23648e-09	3.08993e-07
NUDT4	96.2561	0.997843	0.16426	6.07477	1.24166e-09	3.08993e-07
FAM200B	152.712	0.379791	0.0624897	6.07766	1.21947e-09	3.08993e-07
GRB10	66.3472	1.09519	0.180314	6.07378	1.24933e-09	3.08993e-07
LMO2	172.577	0.441298	0.0727012	6.07003	1.27888e-09	3.0957e-07
SULT1B1	188.508	0.636465	0.105264	6.04636	1.48159e-09	3.51167e-07
TSPO	2104.96	0.437297	0.0723897	6.04087	1.53286e-09	3.55906e-07
FCGR1B	19.9424	1.02532	0.171523	5.97777	2.26215e-09	5.04637e-07
LPCAT2	234.597	0.505663	0.084588	5.97796	2.25953e-09	5.04637e-07
BCL6	3945.96	0.635756	0.106717	5.95741	2.56269e-09	5.50108e-07
BST1	445.192	0.437176	0.0733783	5.95784	2.55592e-09	5.50108e-07
ZBTB4	224.705	-0.36932	0.0622071	-5.93694	2.90385e-09	5.92985e-07
GCA	2080.79	0.604603	0.101852	5.9361	2.9188e-09	5.92985e-07
APMAP	1177.85	0.519405	0.0874335	5.94057	2.84036e-09	5.92985e-07
NELFA	132.409	-0.310867	0.0524927	-5.9221	3.17848e-09	6.34413e-07
URGCP	38.2144	-0.478188	0.0808517	-5.91438	3.33121e-09	6.42358e-07
SLC37A3	192.893	0.561783	0.0949843	5.91448	3.32921e-09	6.42358e-07
WDFY3	273.14	0.520172	0.0881334	5.9021	3.5891e-09	6.80552e-07
SPOCK2	724.4	-0.397045	0.0674699	-5.88477	3.98606e-09	7.40999e-07
SLC26A8	33.2972	0.945845	0.160786	5.88262	4.03814e-09	7.40999e-07
ITGAM	730.05	0.412784	0.0702072	5.8795	4.11497e-09	7.43112e-07
S100A9	21341.2	0.64424	0.109849	5.86478	4.49739e-09	7.99109e-07
PIK3IP1	635.632	-0.397802	0.0678579	-5.86228	4.56554e-09	7.99109e-07
LRRN3	62.7274	-0.994411	0.16988	-5.8536	4.8105e-09	8.29227e-07
PADI4	509.786	0.583984	0.0998636	5.84781	4.98082e-09	8.45772e-07
KCNJ15	791.624	0.60106	0.102843	5.84444	5.08277e-09	8.50393e-07
MARC1	142.097	0.632929	0.108369	5.84051	5.20398e-09	8.58054e-07
SGK223	83.5747	-0.461314	0.079127	-5.83005	5.54099e-09	9.00569e-07
MAN1C1	70.6343	-0.524613	0.0906119	-5.78966	7.05283e-09	1.05579e-06
IRAK3	436.655	0.669256	0.115552	5.79179	6.96406e-09	1.05579e-06
USP36	174.883	-0.365444	0.0631084	-5.79073	7.00832e-09	1.05579e-06
CD96	146.629	-0.420847	0.0725502	-5.80077	6.60108e-09	1.05579e-06
ARG1	59.9197	1.30856	0.225969	5.79087	7.00226e-09	1.05579e-06
PRRC2B	290.405	-0.269972	0.0465854	-5.79521	6.82366e-09	1.05579e-06
SLC22A4	46.908	0.776503	0.134492	5.77361	7.75894e-09	1.14641e-06
GYG1	237.445	0.667784	0.115945	5.75949	8.43703e-09	1.23062e-06
SERPINH1	20.9119	-0.704251	0.122483	-5.74978	8.93611e-09	1.28691e-06
TNFSF13B	1009.29	0.432529	0.0755462	5.72536	1.03217e-08	1.44976e-06
HK3	219.52	0.617487	0.107817	5.72717	1.02122e-08	1.44976e-06
CMTM2	977.678	0.503361	0.0880809	5.71476	1.09861e-08	1.48796e-06
NOG	72.8523	-0.776253	0.135818	-5.71538	1.09462e-08	1.48796e-06
TXK	71.8744	-0.515161	0.0901218	-5.71628	1.08884e-08	1.48796e-06
TFDP1	188.928	0.734981	0.128799	5.7064	1.15393e-08	1.52742e-06
MBOAT2	210.037	0.553036	0.0969503	5.70433	1.16802e-08	1.52742e-06
QPCT	600.529	0.614023	0.107613	5.70583	1.15779e-08	1.52742e-06
LDLRAP1	770.275	-0.393071	0.0691202	-5.68678	1.29459e-08	1.67208e-06
HMGB2	278.799	0.719699	0.126596	5.68501	1.30804e-08	1.67208e-06
SATB1	537.041	-0.319479	0.0562847	-5.67612	1.37783e-08	1.72259e-06
TCF7	1153.34	-0.509539	0.0897479	-5.67745	1.36718e-08	1.72259e-06
PAQR8	158.014	-0.366291	0.0647594	-5.65619	1.54769e-08	1.91392e-06
ADM	409.106	0.653728	0.115719	5.64928	1.61117e-08	1.971e-06
SOX12	54.018	-0.455235	0.0807084	-5.64049	1.69567e-08	2.04728e-06
FCN1	1426.19	0.386398	0.0685213	5.63909	1.70951e-08	2.04728e-06
CDK2	74.2604	-0.344849	0.0612142	-5.63348	1.76607e-08	2.07141e-06
JADE2	253.088	-0.318453	0.0565153	-5.63481	1.75247e-08	2.07141e-06
SLC2A3	1558.69	0.484692	0.0863902	5.6105	2.01748e-08	2.34213e-06
CCR7	797.131	-0.507395	0.0905433	-5.60389	2.09592e-08	2.38453e-06
SLC11A1	1177.83	0.525767	0.0937996	5.60521	2.08003e-08	2.38453e-06
CD7	112.741	-0.484223	0.08667	-5.58697	2.31059e-08	2.60273e-06
CA4	74.3352	0.827963	0.148362	5.58069	2.39559e-08	2.67203e-06
SMARCD3	79.9899	0.491151	0.0881636	5.5709	2.53427e-08	2.79926e-06
DYSF	441.264	0.648116	0.116395	5.56827	2.5728e-08	2.8145e-06
FGD4	283.233	0.446566	0.0802558	5.56428	2.63242e-08	2.85229e-06
SUPT16H	258.873	-0.224262	0.0403678	-5.55547	2.7687e-08	2.97165e-06
CDA	502.237	0.527848	0.0951242	5.54904	2.87236e-08	3.0541e-06
ATP6V0E1	1069.43	0.205905	0.0371381	5.54431	2.95117e-08	3.10883e-06
TMEM63A	241.496	-0.328938	0.0593552	-5.54185	2.99293e-08	3.12391e-06
PGS1	295.325	0.474232	0.0855976	5.54024	3.02053e-08	3.12405e-06
PRKCD	701.731	0.346302	0.06265	5.52757	3.24694e-08	3.32797e-06
OXER1	85.8191	0.517742	0.0937099	5.52494	3.29603e-08	3.34812e-06
PGD	763.66	0.436291	0.0790145	5.52166	3.3582e-08	3.38108e-06
FCGBP	20.383	-0.849398	0.154055	-5.51361	3.51542e-08	3.48759e-06
C7orf73	679.932	0.626918	0.113714	5.51312	3.52529e-08	3.48759e-06
CASP1	364.775	0.362688	0.0658775	5.50549	3.68148e-08	3.61071e-06
AQP9	1502.98	0.513656	0.0934387	5.49725	3.85757e-08	3.75107e-06
LRPAP1	400.747	0.279074	0.0508421	5.48904	4.04116e-08	3.8963e-06
PSTPIP2	431.659	0.50839	0.0926624	5.48648	4.10024e-08	3.92004e-06
TCEB2	826.896	0.393515	0.0718317	5.47829	4.29464e-08	4.07167e-06
JTB	829.28	0.234191	0.0428375	5.46696	4.57816e-08	4.23461e-06
ORAI1	163.906	-0.300833	0.0550263	-5.46708	4.57522e-08	4.23461e-06
MAP2K6	95.9017	0.493764	0.0902786	5.46933	4.51737e-08	4.23461e-06
SELL	4040.75	0.358138	0.0655361	5.46475	4.63571e-08	4.25327e-06
NLRC4	173.025	0.519914	0.0951913	5.46178	4.71384e-08	4.29035e-06
CD27	230.744	-0.440334	0.0807442	-5.45344	4.94041e-08	4.46088e-06
GATA3	361.392	-0.388956	0.0714203	-5.44601	5.15115e-08	4.53921e-06
METTL9	490.705	0.522493	0.0959555	5.44516	5.17584e-08	4.53921e-06
RAD54L2	111.266	-0.315059	0.0578407	-5.44702	5.12205e-08	4.53921e-06
SMPDL3A	15.6322	0.863906	0.158667	5.44479	5.18676e-08	4.53921e-06
PFKFB3	299.687	0.655402	0.120449	5.44135	5.28789e-08	4.54367e-06
PRCP	504.427	0.237583	0.0436569	5.44205	5.26712e-08	4.54367e-06
PXK	293.741	0.375322	0.0690029	5.43921	5.35161e-08	4.54367e-06
ISCA1	108.117	0.824558	0.151578	5.43982	5.33349e-08	4.54367e-06
FLOT1	524.437	0.404131	0.0744133	5.4309	5.60706e-08	4.7253e-06
PDE7A	293.576	-0.324243	0.0597241	-5.42902	5.66648e-08	4.74026e-06
SRGN	8057.61	0.504168	0.0932313	5.40771	6.38348e-08	5.21534e-06
PLXNC1	1087.42	0.426508	0.078859	5.40849	6.35589e-08	5.21534e-06
NUP210	469.874	-0.308814	0.0571163	-5.40675	6.41775e-08	5.21534e-06
ARL10	53.8147	-0.451392	0.0834718	-5.40772	6.38317e-08	5.21534e-06
MCTP1	201.111	0.391952	0.0727237	5.38961	7.06119e-08	5.69753e-06
BCL9L	414.811	-0.38322	0.0712247	-5.38043	7.43073e-08	5.95348e-06
SIAH2	817.559	0.806781	0.150037	5.37723	7.56411e-08	6.01796e-06
DKC1.1	247.136	-0.243925	0.045377	-5.37551	7.63666e-08	6.03349e-06
LSM10	202.836	0.251115	0.0469568	5.34778	8.90372e-08	6.98604e-06
ARRB2	2455.97	0.29534	0.0552682	5.34376	9.10381e-08	7.09411e-06
S100A8	14451.5	0.85408	0.160074	5.33555	9.52558e-08	7.37228e-06
FOXO1	391.714	-0.269986	0.0506623	-5.32913	9.86836e-08	7.58597e-06
BCL11B	956.398	-0.384761	0.0722594	-5.32471	1.01113e-07	7.66908e-06
KREMEN1	97.311	0.83763	0.157287	5.32547	1.0069e-07	7.66908e-06
LGALS3	745.427	0.632666	0.118852	5.32314	1.01994e-07	7.68466e-06
BACH2	263.889	-0.460891	0.0866466	-5.31921	1.04221e-07	7.80084e-06
TESPA1	254.372	-0.380015	0.0714756	-5.3167	1.05665e-07	7.80618e-06
FAM102A	646.791	-0.423555	0.0796495	-5.31773	1.0507e-07	7.80618e-06
DEFA4	228.736	1.33456	0.251254	5.31162	1.08658e-07	7.97547e-06
PPP1R3D	123.611	0.377362	0.0710987	5.30758	1.11087e-07	8.10154e-06
CHPT1	598.571	0.702583	0.132587	5.29906	1.16403e-07	8.37211e-06
RPL7P18	30.3533	0.628794	0.118678	5.29833	1.16866e-07	8.37211e-06
SAT1	3129.46	0.327031	0.0617259	5.29811	1.17005e-07	8.37211e-06
ALPL	538.079	0.776541	0.146707	5.29316	1.20223e-07	8.54861e-06
VNN2	5600.61	0.556885	0.105281	5.28953	1.22633e-07	8.66582e-06
NPTXR	36.8826	-0.612089	0.115883	-5.28197	1.27803e-07	8.97538e-06
TMEM11	141.383	0.273408	0.0518074	5.2774	1.3103e-07	9.14559e-06
SNRNP200	415.201	-0.190606	0.0361304	-5.27549	1.32401e-07	9.18491e-06
ATM	730.54	-0.27189	0.0515771	-5.27154	1.35286e-07	9.32819e-06
MYLIP	528.88	0.271833	0.0515828	5.26983	1.36548e-07	9.35846e-06
HMGA1	321.806	-0.292084	0.0555104	-5.2618	1.42655e-07	9.66062e-06
ASPH	123.578	0.674476	0.128165	5.26256	1.42063e-07	9.66062e-06
NIPAL3	203.161	-0.325883	0.0619717	-5.25857	1.45182e-07	9.77358e-06
LACTB	176.6	0.273224	0.0519689	5.25745	1.46064e-07	9.7751e-06
CTSS	5355.44	0.231229	0.0440319	5.2514	1.50951e-07	1.00383e-05
OSCAR	334.268	0.386832	0.0736765	5.25041	1.5176e-07	1.00383e-05
PDK4	109.066	0.564546	0.107591	5.24717	1.54451e-07	1.01571e-05
RCAN3	275.592	-0.450168	0.0858186	-5.24557	1.55799e-07	1.01869e-05
RGL4	260.534	0.591048	0.112883	5.23593	1.64155e-07	1.06113e-05
ASAP1	1601.56	0.307071	0.0586359	5.23692	1.63283e-07	1.06113e-05
LTA4H	804.199	0.297676	0.0569091	5.23072	1.68847e-07	1.0853e-05
CARS2	294.011	0.292167	0.0558823	5.22826	1.71115e-07	1.08759e-05
PPP1R3B	338.181	0.485823	0.0929065	5.22916	1.70278e-07	1.08759e-05
RP11.212I21.4	89.6022	0.505374	0.0966978	5.22632	1.72917e-07	1.09293e-05
APOBEC3A	760.407	0.475061	0.0909792	5.22164	1.77347e-07	1.10861e-05
EPHX2	87.1002	-0.498138	0.0953979	-5.22168	1.77306e-07	1.10861e-05
CA1	676.166	1.20813	0.231514	5.21837	1.80505e-07	1.12219e-05
MAPRE2	243.559	-0.229102	0.0439157	-5.21685	1.81995e-07	1.1253e-05
SIGLEC5	207.461	0.557222	0.106881	5.2135	1.85308e-07	1.1396e-05
UQCR11.1	430.669	0.401426	0.0770239	5.2117	1.87117e-07	1.14453e-05
RP11.285F7.2	202.951	-0.351858	0.067592	-5.20561	1.93356e-07	1.17319e-05
CAMK4	146.779	-0.49476	0.0950524	-5.20513	1.93864e-07	1.17319e-05
CDIP1	118.884	-0.315074	0.0606349	-5.19624	2.03362e-07	1.22415e-05
RNF149	2614.51	0.364115	0.0701406	5.19121	2.0893e-07	1.25105e-05
TRIM25	1025.57	0.389755	0.0751403	5.18703	2.13677e-07	1.27278e-05
MED1	372.045	-0.217597	0.0419586	-5.18598	2.1488e-07	1.27328e-05
PGAP3	47.1105	-0.392993	0.0759956	-5.17126	2.32516e-07	1.36147e-05
MUM1	120.797	-0.299404	0.0579051	-5.17059	2.33353e-07	1.36147e-05
ZNF275.1	60.2843	-0.394823	0.0763486	-5.17132	2.32446e-07	1.36147e-05
TMIGD2	34.2769	-0.586976	0.113575	-5.16819	2.36372e-07	1.37204e-05
SAE1	155.63	-0.264475	0.051218	-5.1637	2.4211e-07	1.39822e-05
EVL	1225.94	-0.337643	0.0654819	-5.15627	2.51914e-07	1.44593e-05
KDM7A	328.111	0.279179	0.0541514	5.15553	2.52913e-07	1.44593e-05
S100P	1148.57	0.743028	0.144282	5.14983	2.60719e-07	1.4831e-05
SNHG14	84.528	-0.465207	0.0903997	-5.14612	2.65935e-07	1.49831e-05
IL1RN	664.406	0.423642	0.0823238	5.14605	2.66028e-07	1.49831e-05
USB1	271.261	0.394186	0.0767432	5.13643	2.80009e-07	1.5616e-05
NCF4	1078.16	0.41368	0.0805332	5.13676	2.79509e-07	1.5616e-05
SMPD1	105.03	-0.296792	0.0578264	-5.13247	2.85971e-07	1.57936e-05
SERPINB1	976.785	0.343262	0.0668689	5.13335	2.84622e-07	1.57936e-05
LRRC4	392.35	0.455511	0.0888041	5.1294	2.90671e-07	1.59757e-05
PLEKHB1	36.2514	-0.518771	0.101183	-5.12706	2.94307e-07	1.60207e-05
PCTP	132.265	0.468167	0.0913089	5.12729	2.93945e-07	1.60207e-05
SIGLEC9	123.646	0.340092	0.0663541	5.12541	2.96885e-07	1.60841e-05
MIIP	142.036	0.368198	0.0718537	5.12428	2.98681e-07	1.61047e-05
LILRA6	326.389	0.45262	0.0883753	5.12156	3.03014e-07	1.62613e-05
CRTC1	31.9026	-0.447138	0.0873837	-5.11695	3.10515e-07	1.65081e-05
HSP90AB1	945.561	-0.249151	0.0486885	-5.11725	3.10022e-07	1.65081e-05
ABL1	65.1528	-0.365199	0.0714172	-5.1136	3.16084e-07	1.6726e-05
FGR	2192.58	0.287975	0.0564024	5.10571	3.29549e-07	1.7247e-05
PPM1A	844.373	0.509146	0.0997313	5.10518	3.30477e-07	1.7247e-05
CKLF	685.258	0.385546	0.0755068	5.10612	3.28847e-07	1.7247e-05
CD247	908.09	-0.360342	0.0706253	-5.10217	3.35784e-07	1.74439e-05
GNL1	103.384	-0.281264	0.0551897	-5.09632	3.46322e-07	1.79096e-05
AHSP	711.356	0.944834	0.185494	5.0936	3.51334e-07	1.80865e-05
ENTPD1	563.446	0.333256	0.0654907	5.08861	3.60704e-07	1.84853e-05
DEFA3	440.084	1.36631	0.268834	5.08235	3.72802e-07	1.90196e-05
IL18RAP	197.936	0.744732	0.146674	5.07747	3.82497e-07	1.94271e-05
AGTRAP	395.362	0.319668	0.0630173	5.0727	3.92202e-07	1.97851e-05
AARS	96.3426	-0.327664	0.0646098	-5.07143	3.94838e-07	1.97851e-05
EIF3L	762.544	-0.240698	0.0474758	-5.0699	3.98016e-07	1.97851e-05
ROPN1L	40.7917	0.664847	0.131139	5.0698	3.9824e-07	1.97851e-05
CD40LG	122.989	-0.460529	0.0908157	-5.07102	3.95683e-07	1.97851e-05
MLTK	154.752	0.424461	0.0839559	5.05576	4.28679e-07	2.12047e-05
CST7	607.487	0.643866	0.127389	5.05433	4.3191e-07	2.1272e-05
LINC01094	36.6246	0.666663	0.131945	5.05258	4.35872e-07	2.13746e-05
PKD1	50.0451	-0.4226	0.0836548	-5.05171	4.37874e-07	2.13807e-05
SOCS3	95.1632	0.63767	0.126583	5.03756	4.71508e-07	2.29245e-05
METTL16	99.0637	-0.360741	0.0716371	-5.03568	4.76168e-07	2.30526e-05
IFI27	136.648	1.37859	0.274053	5.0304	4.89458e-07	2.35956e-05
TTC3	408.487	-0.293602	0.0583832	-5.02887	4.93376e-07	2.36841e-05
FOXP1	1350.24	-0.199825	0.0398072	-5.01982	5.172e-07	2.47235e-05
RP11.443B7.1	69.7825	0.535917	0.106864	5.01496	5.30458e-07	2.52511e-05
TMEM204	220.547	-0.418687	0.0836558	-5.00488	5.58959e-07	2.6497e-05
CLEC4E	459.942	0.586262	0.117257	4.99979	5.73933e-07	2.70939e-05
SSRP1	278.371	-0.264634	0.0529574	-4.99712	5.81939e-07	2.73584e-05
PEBP1	548.761	-0.277894	0.0556975	-4.98935	6.05819e-07	2.83638e-05
SLC40A1	289.33	0.475748	0.0953931	4.98723	6.12508e-07	2.84429e-05
SLPI	127.944	0.697889	0.139929	4.98744	6.1184e-07	2.84429e-05
PICALM	1240.96	0.272878	0.0547906	4.98038	6.34606e-07	2.93492e-05
NARF	252.913	0.340861	0.0685472	4.97266	6.60415e-07	3.00487e-05
PROK2	2026.82	0.593877	0.119445	4.97198	6.62733e-07	3.00487e-05
ASAH1	809.38	0.266498	0.053583	4.97355	6.57377e-07	3.00487e-05
TOR1A	139.729	0.254054	0.0510979	4.97192	6.62936e-07	3.00487e-05
MAGED1.1	59.7112	-0.392768	0.0789866	-4.97259	6.60642e-07	3.00487e-05
SLC25A37	17891	0.526857	0.105997	4.9705	6.67816e-07	3.01498e-05
HEATR1	65.1391	-0.351901	0.0708336	-4.96799	6.76492e-07	3.04124e-05
ZNF337	93.2152	-0.360819	0.0726391	-4.96728	6.78979e-07	3.04124e-05
BCAT1	60.1237	0.69217	0.139554	4.95987	7.05411e-07	3.13495e-05
NELL2	85.9966	-0.563778	0.113656	-4.96041	7.03451e-07	3.13495e-05
SEC31A	195.558	-0.241339	0.0486718	-4.9585	7.10391e-07	3.14479e-05
IL2RB	279.788	-0.476226	0.0960706	-4.95704	7.1574e-07	3.15619e-05
BIN1	241.466	-0.327143	0.0660851	-4.95032	7.40901e-07	3.25453e-05
ANKRD13A	812.641	0.20839	0.0421074	4.94902	7.45888e-07	3.26383e-05
MT2A	634.746	0.496174	0.100274	4.94817	7.49129e-07	3.26546e-05
GDE1	716.71	0.330535	0.0668527	4.94423	7.64451e-07	3.3069e-05
DOK3	625.438	0.419359	0.0848128	4.94452	7.63306e-07	3.3069e-05
CXXC5	162.989	-0.356765	0.0722581	-4.93737	7.91845e-07	3.41243e-05
OSBP2	291.849	0.827105	0.167562	4.93613	7.96897e-07	3.42124e-05
CDH1	55.1463	0.489179	0.0992379	4.92936	8.25007e-07	3.52861e-05
SUSD3	144.751	-0.346639	0.0703438	-4.92778	8.31688e-07	3.54386e-05
IMP3	419.134	-0.236129	0.0479491	-4.92457	8.45452e-07	3.58907e-05
GLRX5	1462.37	0.760918	0.154767	4.91655	8.80843e-07	3.71171e-05
SPTBN1	230.714	-0.297229	0.0604549	-4.91654	8.80866e-07	3.71171e-05
BPGM	335.074	0.935881	0.190574	4.91085	9.06845e-07	3.80708e-05
NT5C2	495.494	0.261068	0.0531875	4.90844	9.18017e-07	3.83981e-05
MPRIP	195.212	-0.272722	0.0556013	-4.90496	9.3446e-07	3.89427e-05
DFFA	118.672	-0.301397	0.0615349	-4.89799	9.68227e-07	3.97672e-05
SF3A3	176.516	-0.237844	0.0485413	-4.89982	9.59245e-07	3.97672e-05
CDKN2D	1385.35	0.347611	0.0709669	4.89821	9.67145e-07	3.97672e-05
SELK	339.35	0.459333	0.0937657	4.89873	9.64588e-07	3.97672e-05
GLUL	1438.19	0.381696	0.0779693	4.89547	9.80712e-07	4.01351e-05
LINC00937	47.3353	0.5579	0.114032	4.89248	9.95736e-07	4.04589e-05
TSR2	108.751	-0.258408	0.052817	-4.89251	9.95598e-07	4.04589e-05
CDC42EP3	763.159	0.310884	0.0635744	4.89009	1.0079e-06	4.08072e-05
ALOX5	718.78	0.374968	0.0767994	4.88244	1.04783e-06	4.22734e-05
DAPK2	329.591	0.40571	0.083134	4.88019	1.05984e-06	4.26071e-05
ITK	187.173	-0.399898	0.0819555	-4.87945	1.0638e-06	4.26157e-05
GYPB	92.4126	1.0341	0.212003	4.87774	1.07308e-06	4.28367e-05
SNPH	54.8723	-0.518109	0.106249	-4.87636	1.08061e-06	4.29864e-05
PABPC4	347.628	-0.253455	0.0519845	-4.87558	1.08489e-06	4.30061e-05
CD6	354.549	-0.36665	0.0752148	-4.8747	1.08971e-06	4.30475e-05
CD5	221.188	-0.367043	0.0754085	-4.8674	1.13075e-06	4.43665e-05
RHOF	177.774	-0.275727	0.056648	-4.86738	1.1309e-06	4.43665e-05
PARP9	510.139	0.392819	0.080733	4.86566	1.14074e-06	4.45986e-05
TRAM2	61.3845	-0.400603	0.0823679	-4.86359	1.15278e-06	4.48414e-05
NTNG2	202.516	0.486983	0.100136	4.86323	1.15483e-06	4.48414e-05
PLIN5	141.346	0.503573	0.103603	4.86062	1.17017e-06	4.52823e-05
TSPYL2.1	60.107	-0.421735	0.086789	-4.85932	1.17791e-06	4.54275e-05
SNAP47	46.5908	-0.377585	0.0777304	-4.85762	1.18805e-06	4.56122e-05
SLC7A6	115.21	-0.363287	0.0747939	-4.85718	1.19072e-06	4.56122e-05
NFATC1	162.361	-0.263058	0.0541927	-4.85412	1.20921e-06	4.61649e-05
ABCC13	54.7229	0.87196	0.179898	4.84698	1.25354e-06	4.76975e-05
RPAP2	92.3501	-0.338277	0.0698102	-4.84567	1.26184e-06	4.78531e-05
C19orf38	616.392	0.309712	0.063995	4.83962	1.30086e-06	4.91692e-05
ATP5E	2087.38	0.429183	0.0887073	4.83819	1.31025e-06	4.92275e-05
STOM	533.858	0.538701	0.111346	4.83807	1.31106e-06	4.92275e-05
FMNL3	48.9892	-0.400524	0.0828016	-4.83716	1.3171e-06	4.92915e-05
PLCG1	89.0791	-0.391752	0.0809994	-4.83648	1.3216e-06	4.92978e-05
ADCK2	74.1567	-0.336278	0.0696478	-4.82826	1.37729e-06	5.12073e-05
NFATC3	243.203	-0.228346	0.0473689	-4.82059	1.43134e-06	5.30437e-05
GCN1L1	135.421	-0.27408	0.0568833	-4.8183	1.4479e-06	5.334e-05
DPP4	48.52	-0.524488	0.108856	-4.81818	1.44872e-06	5.334e-05
ARPC3	1015.23	0.270942	0.0563163	4.81108	1.50117e-06	5.50183e-05
NUP188	70.0699	-0.341702	0.0710294	-4.81071	1.50397e-06	5.50183e-05
TP53I11	335.363	0.455853	0.0947857	4.8093	1.5146e-06	5.52295e-05
C1RL	204.098	0.337761	0.070247	4.8082	1.52298e-06	5.53577e-05
STEAP4	510.646	0.391431	0.0815847	4.79785	1.60375e-06	5.81077e-05
RP11.77H9.8	46.4375	0.677732	0.141323	4.79563	1.62167e-06	5.85706e-05
NAB2	24.713	-0.501404	0.104579	-4.79451	1.6307e-06	5.87103e-05
MBD3	91.8824	-0.301665	0.0629577	-4.79156	1.65489e-06	5.93934e-05
RTN3	1182.24	0.338744	0.070719	4.79	1.66785e-06	5.96702e-05
CUTA	423.893	-0.260183	0.0543259	-4.7893	1.67364e-06	5.96898e-05
ICAM1	68.6736	0.368274	0.0769231	4.78756	1.68819e-06	5.99209e-05
CSTA	449.059	0.497318	0.103883	4.78727	1.69066e-06	5.99209e-05
GOT2	110.009	-0.286099	0.0597926	-4.78487	1.711e-06	6.04536e-05
RP11.747H7.3	53.8026	-0.478365	0.0999968	-4.78381	1.72006e-06	6.05856e-05
PTPRE	1177.39	0.202094	0.0422827	4.7796	1.75644e-06	6.16761e-05
IL1R2	1016.89	0.841301	0.176129	4.77661	1.78276e-06	6.24074e-05
YIPF1	186.156	0.272115	0.0569766	4.7759	1.78903e-06	6.24349e-05
RRP1B	202.891	-0.284476	0.0596244	-4.77113	1.83192e-06	6.37362e-05
GOLGA2P5	39.5885	-0.42899	0.0899455	-4.76944	1.84741e-06	6.40793e-05
FAM46C	842.049	0.887424	0.186137	4.76758	1.8645e-06	6.43649e-05
PFKFB4	201.192	0.389165	0.0816319	4.76732	1.86696e-06	6.43649e-05
CITED4	27.4812	0.537148	0.112819	4.76114	1.92503e-06	6.61663e-05
SBNO2	496.842	0.35357	0.074292	4.7592	1.94359e-06	6.66032e-05
TLR1	351.894	0.341617	0.0718021	4.75776	1.9575e-06	6.68785e-05
GNPTAB	251.957	-0.278829	0.058618	-4.75671	1.96774e-06	6.70269e-05
UBE2I	600.371	-0.146066	0.0307128	-4.75586	1.97602e-06	6.71079e-05
SEPT9	2020.7	-0.248591	0.0523084	-4.75241	2.01008e-06	6.78595e-05
ST3GAL6	108.203	0.336566	0.070813	4.75288	2.00536e-06	6.78595e-05
IL18	11.8411	0.632904	0.133293	4.7482	2.05232e-06	6.88767e-05
DHRS12	115.676	0.387763	0.0816643	4.74825	2.05184e-06	6.88767e-05
KMT2A	754.624	-0.27617	0.0581956	-4.74555	2.07943e-06	6.95813e-05
RORA	245.204	-0.372868	0.0785892	-4.74452	2.08997e-06	6.97291e-05
TLR8	530.828	0.399446	0.0842542	4.74096	2.12704e-06	7.07581e-05
SEMA4A	300.23	0.409918	0.0864996	4.73896	2.14816e-06	7.12525e-05
ANKRD22	28.0105	0.985782	0.208221	4.73431	2.19802e-06	7.26944e-05
GNG5	530.263	0.239024	0.0505572	4.72779	2.26972e-06	7.48483e-05
C9orf78	1488.49	0.541123	0.114507	4.72569	2.29337e-06	7.54095e-05
GADD45A	54.4653	0.614834	0.130206	4.722	2.33532e-06	7.65677e-05
NPL	417.816	0.349879	0.0741327	4.71963	2.36273e-06	7.68021e-05
FLOT2	1605.14	0.40036	0.0848235	4.71992	2.35938e-06	7.68021e-05
LEF1	507.232	-0.427865	0.0906404	-4.72046	2.35308e-06	7.68021e-05
SLAMF1	67.1795	-0.399935	0.0848105	-4.71563	2.40967e-06	7.81048e-05
PLSCR1	207.73	0.520796	0.110491	4.71346	2.43543e-06	7.85445e-05
WBSCR22	84.7503	-0.323331	0.0685994	-4.71333	2.43704e-06	7.85445e-05
IL10RB	673.059	0.24468	0.0519376	4.71104	2.46451e-06	7.92054e-05
TRIM14	260.242	-0.280513	0.0595556	-4.71011	2.47588e-06	7.93467e-05
FAIM3	588.514	-0.342886	0.0728074	-4.70949	2.48338e-06	7.93637e-05
RALB	679.731	0.370072	0.0786033	4.7081	2.50042e-06	7.94618e-05
LINC00861	576.91	-0.350986	0.0745411	-4.70862	2.49398e-06	7.94618e-05
VPS9D1	115.189	0.424832	0.0902995	4.70469	2.54249e-06	8.05735e-05
NONO	536.794	-0.186127	0.0395742	-4.70323	2.56079e-06	8.0928e-05
DPYD	170.92	0.277114	0.0589334	4.70215	2.57435e-06	8.11314e-05
FCGR2A	1567.53	0.36355	0.0774095	4.69645	2.6472e-06	8.31966e-05
EVI2B	3033.1	0.231637	0.0493327	4.69541	2.66078e-06	8.3393e-05
LRRK2	1055.89	0.357054	0.0761271	4.69024	2.7289e-06	8.52932e-05
MMP25	2845.13	0.445196	0.0950163	4.68547	2.79322e-06	8.70404e-05
PGK1.1	1226.64	0.188555	0.0402469	4.68496	2.8001e-06	8.70404e-05
GABPB2	149.857	-0.285384	0.0609278	-4.68397	2.81376e-06	8.72266e-05
NCF2	3361.17	0.268989	0.0574384	4.68309	2.82585e-06	8.73635e-05
ZDHHC3	264.415	0.244629	0.0522455	4.68231	2.83666e-06	8.74597e-05
BMS1	98.8102	-0.296803	0.063466	-4.67656	2.91722e-06	8.94588e-05
FTL	6943.67	0.335783	0.0717958	4.67691	2.91232e-06	8.94588e-05
VSIG1	27.314	-0.554394	0.118644	-4.67277	2.9716e-06	9.08815e-05
DENND2D	357.889	-0.258691	0.055383	-4.67095	2.99811e-06	9.14463e-05
GAN	72.1659	-0.32893	0.070509	-4.66508	3.085e-06	9.38323e-05
KLHL2	168.063	0.628541	0.134748	4.66456	3.09283e-06	9.38323e-05
NFIL3	278.536	0.437101	0.0937344	4.66319	3.1134e-06	9.42051e-05
UBE2G2	279.221	-0.238479	0.0511744	-4.66012	3.16019e-06	9.53672e-05
LDHB	761.034	-0.344754	0.0740589	-4.65514	3.2376e-06	9.7445e-05
FCGR1A	42.7287	0.757936	0.16288	4.65335	3.26591e-06	9.75229e-05
SLC41A1	28.2563	-0.476582	0.102407	-4.65378	3.25907e-06	9.75229e-05
GABARAPL2	814.41	0.431495	0.0927196	4.65376	3.25929e-06	9.75229e-05
TYROBP	3846.49	0.301088	0.0647818	4.64773	3.3561e-06	9.99537e-05
ETS1	952.941	-0.353062	0.0760043	-4.64529	3.39594e-06	0.000100876
PPM1K	216.629	-0.307537	0.0662192	-4.64422	3.41367e-06	0.000101139
ARL4C	1495.62	-0.281568	0.0606459	-4.64282	3.43691e-06	0.000101563
ADIPOR1	1935.83	0.569909	0.122765	4.64227	3.44607e-06	0.00010157
SOD2	3948	0.355609	0.0766475	4.63953	3.49195e-06	0.000102656
CRAMP1L	52.6725	-0.340081	0.0733387	-4.63713	3.5328e-06	0.000103323
NR3C2	19.5077	-0.644503	0.138972	-4.63764	3.52411e-06	0.000103323
CDK4	81.8723	-0.297745	0.0642325	-4.63543	3.56204e-06	0.000103911
CKAP4	1232.12	0.401911	0.0867157	4.63482	3.57252e-06	0.00010395
CAMP	193.231	0.786609	0.169808	4.63234	3.61562e-06	0.000104893
UPP1	222.018	0.405537	0.0875533	4.63189	3.62336e-06	0.000104893
RBM14	81.8046	-0.293708	0.0634282	-4.63056	3.64676e-06	0.000105303
ASPSCR1	29.9182	-0.397469	0.0859012	-4.62705	3.70908e-06	0.000106831
FAM171A1	19.177	-0.564419	0.122059	-4.62417	3.76101e-06	0.000108053
NRG1	24.9014	0.768787	0.166442	4.61895	3.85689e-06	0.000110529
MILR1	23.208	0.541426	0.117267	4.61701	3.893e-06	0.000111283
ANXA6	704.529	-0.24625	0.0533426	-4.61639	3.90468e-06	0.000111337
NCR3	37.2584	-0.482967	0.104632	-4.61587	3.91447e-06	0.000111337
NUMA1	488.863	-0.242338	0.0525165	-4.61451	3.94016e-06	0.000111789
LIMK2	674.086	0.430465	0.0933473	4.61143	3.99901e-06	0.000113176
AIP	230.449	-0.197213	0.0427872	-4.60917	4.04285e-06	0.000113897
UBE2Z	321.356	-0.182689	0.0396368	-4.60908	4.0445e-06	0.000113897
PINK1	948.557	0.452506	0.0981888	4.60853	4.05525e-06	0.000113917
KIF13A	243.89	0.273834	0.0594426	4.60669	4.09121e-06	0.000114436
HSDL2	160.948	0.322118	0.0699259	4.60656	4.09384e-06	0.000114436
MARCH9	114.535	-0.328628	0.0714489	-4.59948	4.23538e-06	0.000118103
CISD2	83.9888	0.709308	0.154261	4.59812	4.26327e-06	0.00011859
NBEAL2	781.147	0.305067	0.0663986	4.59448	4.33838e-06	0.000120385
WSB1	1477.83	0.2838	0.0617921	4.59282	4.37303e-06	0.000121051
SIN3A	169.497	-0.232154	0.0506054	-4.58754	4.48495e-06	0.000123834
DROSHA	78.0592	-0.306774	0.066878	-4.58706	4.49533e-06	0.000123834
MSRB1	1591.11	0.379842	0.082918	4.58094	4.62896e-06	0.000126949
PRKCA	131.545	-0.348227	0.0760178	-4.58086	4.63075e-06	0.000126949
TTC9	99.4192	-0.374758	0.0818269	-4.57988	4.65235e-06	0.000127177
HIC2	117.686	-0.304473	0.0664863	-4.57948	4.66139e-06	0.000127177
IL4R	1451.05	0.362833	0.0792511	4.57827	4.68837e-06	0.000127607
ANXA5	305.517	0.286729	0.062643	4.57719	4.71266e-06	0.000127962
HN1	742.467	0.284359	0.0621339	4.57655	4.72714e-06	0.000128049
IFIT1B	135.975	0.854705	0.187075	4.56878	4.90576e-06	0.000132572
VCAN	2373.58	0.351536	0.0769529	4.56819	4.91945e-06	0.000132627
NOP56	164.258	-0.267299	0.0585298	-4.56689	4.95007e-06	0.000132881
MME	760.041	0.422629	0.0925437	4.5668	4.95224e-06	0.000132881
STX10	247.258	0.240025	0.0525872	4.56432	5.01125e-06	0.000134148
SIGLEC14	271.108	0.560125	0.122732	4.5638	5.02352e-06	0.000134161
SHMT2	133.579	-0.26096	0.0572619	-4.55731	5.18119e-06	0.000137725
PTDSS1	343.883	-0.194236	0.0426182	-4.55759	5.17435e-06	0.000137725
RP11.427H3.3	250.347	-0.251042	0.0550917	-4.55681	5.19374e-06	0.000137737
ALPK1	378.063	0.336539	0.0740562	4.54437	5.50991e-06	0.000145782
CPEB3	51.0028	0.451657	0.0994638	4.54092	5.60085e-06	0.000147502
RABL2B	110.338	-0.301396	0.0663721	-4.54101	5.59865e-06	0.000147502
LIN7A	116.015	0.45619	0.100478	4.54021	5.6197e-06	0.000147657
EIF1	3211.49	0.289907	0.0638662	4.53929	5.64446e-06	0.000147966
CD163	101.282	0.474799	0.10472	4.534	5.78783e-06	0.000151164
MRPS18B	274.152	-0.242649	0.05352	-4.53381	5.79304e-06	0.000151164
PADI2	664.314	0.501629	0.110699	4.53145	5.85811e-06	0.000152512
ROBO3	24.3194	-0.590586	0.13036	-4.53041	5.88693e-06	0.000152605
G3BP1	306.624	-0.230502	0.0508796	-4.53035	5.88851e-06	0.000152605
ATP1A1	423.946	-0.222223	0.049073	-4.52841	5.94302e-06	0.000152802
ECHDC3	23.9317	0.891335	0.196843	4.52816	5.94984e-06	0.000152802
DUSP3	179.648	0.269924	0.0596087	4.52827	5.94692e-06	0.000152802
SLC16A10	24.1468	-0.634075	0.139996	-4.52923	5.92002e-06	0.000152802
ALOX5AP	2334.44	0.409696	0.0905035	4.52684	5.98708e-06	0.00015324
BTF3	920.532	0.324631	0.0717162	4.52661	5.99383e-06	0.00015324
CDK13	160.706	-0.192872	0.0426131	-4.52612	6.00753e-06	0.000153246
APOA1BP	120.016	-0.279473	0.0618301	-4.52001	6.18364e-06	0.000155918
RP11.295G20.2	36.1595	0.523631	0.115869	4.51917	6.20822e-06	0.000155918
CBX5	148.78	-0.282442	0.0624943	-4.51949	6.19889e-06	0.000155918
FPR1	4222.37	0.373279	0.082588	4.51977	6.1906e-06	0.000155918
RTN4	1577.67	0.196404	0.0434578	4.51942	6.20087e-06	0.000155918
MYD88	569.221	0.295782	0.0654269	4.5208	6.16052e-06	0.000155918
AOAH	454.291	0.247872	0.0548386	4.52002	6.18341e-06	0.000155918
TMCC2	287.426	0.725537	0.1606	4.51768	6.25219e-06	0.000156677
SCML4	349.744	-0.257487	0.0570169	-4.51597	6.30279e-06	0.000157597
CTD.2267D19.2	57.48	0.456281	0.101051	4.51534	6.32159e-06	0.000157721
SUPT4H1	785.928	0.19175	0.0425042	4.51131	6.44272e-06	0.000160041
SPIN1	119.479	-0.268683	0.0595544	-4.51156	6.43532e-06	0.000160041
DENND5A	357.271	0.267764	0.0593812	4.50924	6.506e-06	0.000161261
TMEM158	182.013	0.830012	0.184254	4.50471	6.64647e-06	0.000164385
MLLT6	452.637	-0.248099	0.0550975	-4.50291	6.70305e-06	0.000165066
NFKBIZ	284.85	0.304886	0.0677047	4.50317	6.69467e-06	0.000165066
SBF2	256.215	0.291918	0.0648538	4.50118	6.75787e-06	0.000165695
PHF21A	440.056	0.282058	0.0626695	4.50072	6.77229e-06	0.000165695
PCED1B	159.096	-0.343558	0.0763252	-4.50125	6.75558e-06	0.000165695
EIF4E3	252.411	0.305556	0.0679111	4.49935	6.81627e-06	0.000166414
PEX16	43.4849	-0.324658	0.0721978	-4.49678	6.89888e-06	0.00016807
TSHZ3	71.2712	0.392865	0.0874171	4.49415	6.98488e-06	0.000169801
NCALD	58.525	-0.404579	0.0901017	-4.49025	7.11402e-06	0.000172572
EEF2	6149.53	-0.177541	0.039554	-4.48857	7.17032e-06	0.000173568
SKAP1	171.577	-0.328406	0.0731862	-4.48726	7.21449e-06	0.000174192
DDX60L	636.64	0.36685	0.0817602	4.4869	7.22674e-06	0.000174192
CCT3	249.003	-0.216716	0.0483392	-4.48324	7.35169e-06	0.000176829
PITHD1	761.507	0.637825	0.142326	4.48143	7.41444e-06	0.000177962
JHDM1D.AS1	98.5099	0.6031	0.134619	4.48005	7.46252e-06	0.000178739
RP11.67L2.2	80.329	0.382722	0.0855876	4.4717	7.76002e-06	0.000185474
MLKL	217.109	0.272011	0.0608721	4.46857	7.8745e-06	0.000187816
GEMIN4	33.051	-0.398084	0.0891184	-4.46691	7.93558e-06	0.000188877
SEPT1	244.85	-0.284917	0.0638161	-4.46466	8.01958e-06	0.000190478
RGS19	783.456	0.225242	0.0504679	4.46307	8.07941e-06	0.000191499
BSG	911.563	0.583938	0.130989	4.45791	8.27641e-06	0.00019576
TIMP2	1023.26	0.316336	0.070998	4.45557	8.36723e-06	0.000197498
RP11.701P16.5	81.6033	0.605176	0.135842	4.455	8.38944e-06	0.000197612
NUP160	69.1643	-0.347094	0.0779215	-4.4544	8.41276e-06	0.000197752
ILF3	322.057	-0.202832	0.0455683	-4.45116	8.54079e-06	0.000200348
ANKRD34B	21.6531	0.850749	0.191155	4.45057	8.56434e-06	0.000200487
SERINC5	58.0615	-0.39093	0.0878584	-4.44955	8.60518e-06	0.000201029
POLR1D	581.75	0.407788	0.0916565	4.44909	8.62341e-06	0.000201042
DPCD	26.2426	0.676279	0.152063	4.44736	8.69333e-06	0.000202258
IFNGR2	871.412	0.312595	0.0703293	4.44473	8.80029e-06	0.000204328
APBB1	51.749	-0.433998	0.0978444	-4.43559	9.18187e-06	0.000212754
C12orf65	99.867	-0.286226	0.0645503	-4.43416	9.24311e-06	0.000213737
CARD6	79.6502	0.356845	0.0805567	4.42974	9.43446e-06	0.00021772
ARPC5	1375.79	0.227254	0.0513234	4.42788	9.51626e-06	0.000219163
SPN	1062.32	-0.247901	0.0559942	-4.42727	9.54344e-06	0.000219345
BCL2A1	253.817	0.631848	0.142776	4.42546	9.62369e-06	0.000220743
XYLT2	65.9474	-0.289116	0.0653373	-4.42498	9.645e-06	0.000220787
VTI1B	329.188	0.411902	0.0931619	4.42135	9.80849e-06	0.000224079
NEIL1	35.4849	-0.44322	0.100296	-4.41913	9.90978e-06	0.000225147
ATIC	140.028	-0.269775	0.0610485	-4.41903	9.91463e-06	0.000225147
DANCR	46.1901	-0.356938	0.0807727	-4.41904	9.91388e-06	0.000225147
IL11RA	196.261	-0.336593	0.0762171	-4.41624	1.00434e-05	0.000227618
TAMM41	42.8852	-0.375044	0.0849552	-4.41461	1.01192e-05	0.000228878
RP11.229P13.20	50.1069	0.356627	0.0808046	4.41345	1.01735e-05	0.000229593
CYBB.1	1774.48	0.265091	0.0600694	4.41308	1.01911e-05	0.000229593
FAM159A	56.8146	-0.394313	0.0893809	-4.4116	1.02609e-05	0.000229835
CTSZ	1011.73	0.24934	0.0565129	4.41208	1.0238e-05	0.000229835
CASK	64.7799	-0.319854	0.0725035	-4.41157	1.02625e-05	0.000229835
ST8SIA1	47.8316	0.833974	0.189113	4.40993	1.03403e-05	0.00023067
VNN1	78.683	0.721987	0.163711	4.41013	1.0331e-05	0.00023067
NME8	18.3107	0.621087	0.140884	4.4085	1.0409e-05	0.000231747
RAB31	2139.42	0.321481	0.0730466	4.40104	1.07735e-05	0.000239394
HMCES	196.084	-0.255867	0.0581541	-4.3998	1.0835e-05	0.000240291
ABCA8	57.3274	0.605227	0.137595	4.39862	1.08943e-05	0.000241137
SFI1	73.4025	-0.325256	0.0739614	-4.39764	1.09432e-05	0.00024163
HSD17B11	479.893	0.27359	0.0622172	4.39733	1.0959e-05	0.00024163
G0S2	23.1221	0.736459	0.167685	4.39193	1.12351e-05	0.000247237
RNASE2	141.382	0.567517	0.12927	4.39016	1.13269e-05	0.000248183
GPR27	155.135	0.476637	0.108581	4.3897	1.13506e-05	0.000248183
CCNI	3472.96	0.270127	0.06154	4.38945	1.13638e-05	0.000248183
TNIP1	731.49	0.270929	0.0617232	4.38942	1.13653e-05	0.000248183
PYGO2	196.721	-0.23775	0.0541761	-4.38846	1.14156e-05	0.000248804
LAT2	730.38	0.234913	0.0535526	4.38659	1.15139e-05	0.000250466
ST6GAL1	546.335	-0.271078	0.0618115	-4.38556	1.15687e-05	0.000251177
C3AR1	105.577	0.452331	0.103174	4.38414	1.16444e-05	0.000251383
SECTM1	1072.57	0.374471	0.0854064	4.38458	1.16212e-05	0.000251383
ZDHHC2	160.56	0.477382	0.108881	4.38445	1.16278e-05	0.000251383
FYN	987.596	-0.244926	0.0558833	-4.3828	1.17162e-05	0.000252454
UBALD2	1671.16	0.310581	0.0708843	4.38151	1.17858e-05	0.000252995
RPL18	4344.04	-0.222928	0.0508779	-4.38163	1.17796e-05	0.000252995
C1orf35	112.362	-0.237899	0.0543045	-4.38083	1.18227e-05	0.00025331
RBP7	107.498	0.363506	0.0829947	4.37987	1.1875e-05	0.00025395
LTBP3	103.481	-0.380745	0.0869545	-4.37867	1.19404e-05	0.00025487
DEGS1	117.289	0.292993	0.0669625	4.37547	1.21169e-05	0.000258153
DNAJA3	95.0107	-0.301789	0.0689862	-4.37463	1.2164e-05	0.000258672
CD274	61.5932	0.654919	0.149729	4.37404	1.21968e-05	0.000258886
CCNDBP1	803.185	0.343536	0.0785492	4.37351	1.22264e-05	0.00025903
SAMSN1	219.052	0.492102	0.11256	4.37191	1.23162e-05	0.00026045
MCM3	104.686	-0.28856	0.0660485	-4.3689	1.24872e-05	0.000263575
TMEM59	506.755	0.233707	0.0535156	4.36708	1.25917e-05	0.000264161
LCP1	4718.59	0.222776	0.0510066	4.36759	1.25624e-05	0.000264161
GPR160	63.8504	0.515774	0.118109	4.36695	1.25996e-05	0.000264161
TLR4	289.746	0.360811	0.0826259	4.3668	1.26078e-05	0.000264161
NOSIP	558.454	-0.257163	0.0589386	-4.36323	1.28158e-05	0.000268024
MAP3K4	99.7139	-0.263327	0.0603627	-4.3624	1.28641e-05	0.00026854
PDK3	110.574	0.324798	0.0745435	4.35716	1.3176e-05	0.000274547
TLE2	14.4827	-0.587446	0.134915	-4.3542	1.33553e-05	0.000277775
TRABD2A	373.436	-0.391329	0.089956	-4.35023	1.35993e-05	0.000282335
STMN1	189.122	-0.324771	0.0747145	-4.34683	1.38118e-05	0.000285329
XRCC6	111.477	-0.231208	0.0531855	-4.3472	1.37886e-05	0.000285329
XK.1	174.36	0.825507	0.189915	4.34672	1.38188e-05	0.000285329
IGF2BP2	324.198	0.608355	0.139979	4.34606	1.38607e-05	0.000285676
MEGF9	758.81	0.328387	0.0756238	4.34238	1.40948e-05	0.000289976
MANSC1	143.631	0.498276	0.114805	4.34019	1.42362e-05	0.000291829
SEPT6	1534.65	-0.267862	0.0617149	-4.34032	1.42278e-05	0.000291829
DDX51	62.1571	-0.327403	0.0754473	-4.33949	1.42815e-05	0.000292231
FBL	1148.62	-0.262271	0.0604922	-4.33562	1.45352e-05	0.000296888
GLTSCR2	1633.24	-0.245291	0.0565979	-4.33392	1.46476e-05	0.000298647
GIMAP5	691.391	-0.275729	0.0636384	-4.33275	1.47258e-05	0.000299705
LIPE	24.7024	-0.421249	0.0972481	-4.33169	1.47967e-05	0.00030053
PATZ1	142.071	-0.25857	0.0596971	-4.33136	1.48191e-05	0.00030053
FECH	598.268	0.765539	0.176842	4.32895	1.49822e-05	0.000303297
LILRB2	1135.65	0.266309	0.0615287	4.3282	1.50331e-05	0.000303786
DYNLT1	345.98	0.288284	0.0666449	4.32568	1.52065e-05	0.000306745
THAP7	48.808	-0.338402	0.0782402	-4.32517	1.52415e-05	0.000306906
MIER2	25.121	-0.405119	0.0937438	-4.32156	1.54933e-05	0.000311427
RGS10	652.564	0.368743	0.0853608	4.31982	1.5616e-05	0.000313338
CIRH1A	46.5985	-0.323685	0.0749514	-4.3186	1.57025e-05	0.000314519
PTEN	957.563	0.280452	0.0649726	4.31646	1.5855e-05	0.00031646
HLA.C	10675	0.540256	0.125162	4.31646	1.58549e-05	0.00031646
EMC3	914.84	0.413114	0.0957891	4.31274	1.61241e-05	0.000321268
ANKRD9	69.0547	0.718959	0.16698	4.30565	1.66497e-05	0.00033116
MTMR3	514.584	0.259872	0.06041	4.3018	1.69413e-05	0.000336373
MCTP2	444.221	0.405614	0.0943015	4.30124	1.69844e-05	0.000336639
TNIK	204.319	-0.264134	0.0614613	-4.29756	1.7269e-05	0.000341685
DRAM1	73.1277	0.352037	0.0819342	4.29658	1.73452e-05	0.000342484
ATP5EP2	32.6771	0.541173	0.125963	4.29627	1.73696e-05	0.000342484
SH2D1B	56.5155	-0.609414	0.14187	-4.29557	1.74243e-05	0.00034297
H2AFJ	107.219	0.379067	0.088292	4.29333	1.76011e-05	0.000345852
PGM2	137.538	0.35786	0.0834047	4.29064	1.78158e-05	0.000349466
GMFG	1411.95	0.271374	0.0632626	4.28964	1.7896e-05	0.000350435
RNF8	67.4423	-0.273292	0.0637228	-4.28877	1.79667e-05	0.000351216
RPL22	541.978	-0.251631	0.0587547	-4.28274	1.84609e-05	0.000360257
LARS	141.156	-0.252669	0.0590514	-4.27879	1.87911e-05	0.000366073
DNAJC3	345.331	0.260027	0.0607943	4.27716	1.89291e-05	0.000368131
LCK	351.314	-0.29718	0.0694917	-4.27648	1.8987e-05	0.000368627
RAB32	225.807	0.276181	0.0646155	4.27422	1.91809e-05	0.000371124
NAMPT	2424.21	0.451907	0.105721	4.27452	1.91548e-05	0.000371124
PIP4K2B	90.3336	-0.260967	0.0610753	-4.27287	1.92973e-05	0.000372181
CYP1B1	281.401	0.413998	0.096891	4.27283	1.93009e-05	0.000372181
FOXK2	101.758	-0.236484	0.0553649	-4.27136	1.94282e-05	0.000374001
BRD9	242.653	-0.208994	0.0489428	-4.27017	1.95327e-05	0.000375378
SLC38A1	512.091	-0.305821	0.071655	-4.26797	1.97263e-05	0.00037793
PSMD11	215.606	-0.193374	0.0453088	-4.2679	1.9732e-05	0.00037793
CD59	186.744	0.37686	0.0883312	4.26644	1.98618e-05	0.000379778
TOP1MT	68.0145	-0.303771	0.0712342	-4.26439	2.00446e-05	0.000382631
SPI1	1027.21	0.374007	0.0877931	4.26009	2.04342e-05	0.000388113
CARD16	180.296	0.422976	0.0992831	4.2603	2.04151e-05	0.000388113
ZNF827	80.5136	-0.328709	0.0771503	-4.26064	2.03844e-05	0.000388113
CEACAM3	304.68	0.335078	0.078669	4.25934	2.05032e-05	0.000388774
GLT1D1	496.331	0.355831	0.0835682	4.25797	2.06287e-05	0.000390359
NOP14	135.014	-0.240814	0.0565597	-4.25769	2.06554e-05	0.000390359
AGPAT9	143.528	0.370532	0.0870371	4.25717	2.07026e-05	0.000390604
MGAT5	205.715	-0.201091	0.0472516	-4.25574	2.08355e-05	0.00039246
OSBPL1A	43.6423	0.439966	0.103393	4.25528	2.08791e-05	0.000392631
LINC00694	78.6433	0.565389	0.132938	4.25303	2.10896e-05	0.000395934
APEX1	96.7613	-0.326008	0.0767256	-4.24901	2.14714e-05	0.000402438
THEM4	100.725	-0.333527	0.0785533	-4.24587	2.17744e-05	0.000404094
PNPLA2	573.76	0.393048	0.0925569	4.24655	2.17084e-05	0.000404094
AC002044.4	86.4496	0.30432	0.0716525	4.24716	2.16493e-05	0.000404094
LPHN1	45.1048	-0.445097	0.104837	-4.24563	2.17981e-05	0.000404094
EMR2	389.693	0.349968	0.0824243	4.24593	2.17688e-05	0.000404094
RP3.508I15.21	50.2557	0.42802	0.100765	4.24769	2.15987e-05	0.000404094
TRAF3IP2	34.4357	-0.368623	0.0868263	-4.24552	2.18084e-05	0.000404094
RPP14	122.016	-0.238193	0.0561252	-4.24395	2.19621e-05	0.000406281
MSRB2	130.637	0.33165	0.0781651	4.24294	2.20608e-05	0.000407444
PLXDC1	42.9089	-0.483129	0.113881	-4.24239	2.21151e-05	0.000407784
RPIA	296.712	0.497193	0.117246	4.24058	2.22943e-05	0.00040976
RRAGD	108.597	0.325219	0.0766891	4.24075	2.22776e-05	0.00040976
NCAM1	49.0367	-0.513179	0.121088	-4.23808	2.25441e-05	0.000413684
CSNK1E	156.55	-0.227171	0.0536183	-4.23681	2.26719e-05	0.000415126
FUNDC2.1	43.597	0.445801	0.105227	4.23657	2.26956e-05	0.000415126
PLEKHA1	139.57	-0.319751	0.075487	-4.23585	2.27692e-05	0.000415802
MFGE8	38.1629	-0.41808	0.0987309	-4.23454	2.29018e-05	0.000417554
PCYOX1	59.8739	-0.304633	0.0719724	-4.23264	2.30959e-05	0.000420419
HRH2	525.531	0.397729	0.0939916	4.23154	2.32095e-05	0.000421812
PARD6A	26.3925	-0.380463	0.0899207	-4.2311	2.32555e-05	0.000421973
LONP1	67.8467	-0.296243	0.0700261	-4.23047	2.33206e-05	0.000422482
ATP6V0E2	93.8133	-0.326634	0.0772475	-4.22841	2.35351e-05	0.000425689
ZBTB7B	122.715	0.299408	0.0708687	4.22483	2.39124e-05	0.000431827
ATMIN	116.627	-0.224177	0.0531277	-4.21958	2.44755e-05	0.000439208
RP11.94L15.2	441.609	-0.291555	0.0690869	-4.22012	2.44177e-05	0.000439208
QKI	702.119	0.21577	0.0511318	4.21988	2.44434e-05	0.000439208
CXorf21	82.4535	0.325896	0.0772158	4.22059	2.43669e-05	0.000439208
TALDO1	3249	0.282585	0.0669784	4.21905	2.45335e-05	0.000439555
IPO9	165.924	-0.240025	0.0569191	-4.21695	2.47626e-05	0.000442801
FARSB	68.3354	-0.293035	0.0694943	-4.21668	2.47925e-05	0.000442801
FHIT	59.7081	-0.426836	0.101254	-4.21549	2.49236e-05	0.000444445
DOCK4	53.6226	0.490524	0.116411	4.21374	2.51179e-05	0.000447208
VPS13D	168.348	-0.187039	0.0443966	-4.21291	2.52099e-05	0.000447965
TSTA3	163.282	0.550508	0.13068	4.21265	2.52391e-05	0.000447965
DEF8	162.43	0.228036	0.0541477	4.21137	2.53829e-05	0.000449815
FBLN5	38.5296	-0.530372	0.126029	-4.20832	2.57272e-05	0.000455208
AL627309.1	345.232	0.399949	0.0950851	4.20622	2.59678e-05	0.000457267
SOS2	310.348	0.279594	0.0664765	4.2059	2.60044e-05	0.000457267
FLVCR2	23.822	0.502468	0.119466	4.20595	2.59988e-05	0.000457267
C14orf1	61.7717	-0.321483	0.0764236	-4.20659	2.59254e-05	0.000457267
DDX54	155.461	-0.221658	0.0527223	-4.20425	2.61948e-05	0.000459905
MRPS26	57.7551	-0.288203	0.0686217	-4.19988	2.67058e-05	0.000468154
URI1	157.422	-0.309905	0.0738069	-4.19886	2.68264e-05	0.000469544
CDC34	1424.52	0.502193	0.119682	4.19605	2.71604e-05	0.000474661
DDI2	168.51	-0.255552	0.0609189	-4.19495	2.72926e-05	0.000475773
TKT	1954.8	0.255388	0.0608815	4.19483	2.73077e-05	0.000475773
CCDC92	109.561	-0.263178	0.062793	-4.1912	2.77482e-05	0.000482652
MTA3	26.5991	-0.447182	0.106712	-4.19053	2.78298e-05	0.000482652
MPP1.1	1565.4	0.507056	0.120996	4.19069	2.78107e-05	0.000482652
ASGR1	94.4943	0.348013	0.0830958	4.1881	2.81304e-05	0.000486383
IGIP	33.0839	-0.530669	0.126707	-4.18816	2.81224e-05	0.000486383
DHX30	143.623	-0.220735	0.0527486	-4.18466	2.85596e-05	0.000493054
FBXO31	57.9853	-0.325668	0.0778399	-4.18381	2.86663e-05	0.000494146
TMEM109	382.022	-0.236205	0.0564886	-4.18147	2.89631e-05	0.000498507
ASGR2	60.4255	0.440588	0.105385	4.18077	2.90527e-05	0.000499294
KLHL42	114.574	-0.28019	0.0670528	-4.17864	2.93256e-05	0.000503224
LEPROTL1	433.892	-0.198448	0.0475086	-4.17709	2.95263e-05	0.000505905
RP11.252A24.7	129.702	-0.250682	0.0600354	-4.17557	2.97237e-05	0.000508522
CLIC1	390.759	0.26687	0.0639212	4.17499	2.98001e-05	0.000509062
KLF12	174.952	-0.367589	0.0880805	-4.17333	3.00177e-05	0.00051201
MAPKAPK5	74.474	-0.289098	0.0692934	-4.17209	3.01821e-05	0.000514045
SEC62	996.829	0.308926	0.0740557	4.17153	3.0256e-05	0.000514533
ITGAX	1264.87	0.282403	0.0677107	4.17073	3.03624e-05	0.000515572
BCAS4	55.7623	-0.383584	0.0919885	-4.16991	3.04717e-05	0.000516656
TFE3.1	518.149	0.272308	0.0653086	4.16956	3.05192e-05	0.000516692
FCER1G	1356.77	0.331118	0.0794376	4.16827	3.06917e-05	0.000518793
GSE1	145.075	-0.246985	0.0592603	-4.16779	3.07561e-05	0.000518793
CYFIP2	846.229	-0.157344	0.0377539	-4.16762	3.07801e-05	0.000518793
TRIT1	58.8053	-0.321557	0.0771778	-4.16644	3.09396e-05	0.00052071
APLP2	1630.45	0.191673	0.0460374	4.16342	3.13516e-05	0.000526864
PFKFB2	76.0145	0.663254	0.159323	4.16294	3.1417e-05	0.000527185
SLC16A6	68.8812	0.324756	0.0780436	4.16121	3.16559e-05	0.000530411
DAZAP1	402.565	-0.172896	0.041554	-4.16076	3.17197e-05	0.000530699
RP11.4F5.2	107.182	0.368471	0.088595	4.15905	3.1958e-05	0.000532273
ZNF815P	27.6328	-0.547376	0.131616	-4.15888	3.19808e-05	0.000532273
SUV39H1.1	15.4264	-0.469803	0.112968	-4.15874	3.20009e-05	0.000532273
ACSL4	347.929	0.387605	0.0931869	4.15943	3.1904e-05	0.000532273
ZNF48	31.6776	-0.4041	0.0971965	-4.15756	3.21666e-05	0.000533468
TOB2	136.474	-0.236788	0.0569535	-4.15756	3.21658e-05	0.000533468
TAF1C	99.9449	-0.249398	0.06001	-4.15594	3.23949e-05	0.00053619
BMP2K	202.735	0.286458	0.0689308	4.15573	3.24249e-05	0.00053619
DGAT2	673.331	0.37369	0.0899499	4.15443	3.26104e-05	0.000538475
IFNGR1	365.746	0.428046	0.103055	4.15357	3.27328e-05	0.000539712
SNX10	551.894	0.261405	0.0629716	4.15115	3.30805e-05	0.000544655
WDR6	148.028	-0.24593	0.0592537	-4.15046	3.31802e-05	0.000545507
NQO2	154.059	0.462954	0.111618	4.14767	3.35875e-05	0.000550798
NBN	216.898	0.25566	0.0616406	4.14759	3.35988e-05	0.000550798
CLUHP3	60.5488	-0.41129	0.0992261	-4.14498	3.3984e-05	0.000556311
STIP1	219.823	-0.239056	0.0576959	-4.14338	3.42218e-05	0.000557156
DNAJC14	30.637	-0.420818	0.101565	-4.14332	3.42315e-05	0.000557156
LRP10	1489.88	0.279309	0.067401	4.14399	3.41314e-05	0.000557156
ELAVL1	263.672	-0.190238	0.0459139	-4.14336	3.42254e-05	0.000557156
USP32	263.436	0.279221	0.0674514	4.13959	3.47927e-05	0.00056548
CBLB	153.041	-0.27007	0.0652634	-4.13814	3.50125e-05	0.000568242
PPP2R5A	419.306	0.268201	0.0648193	4.13767	3.50853e-05	0.000568611
TARBP1	55.8473	-0.378312	0.0914943	-4.13482	3.55234e-05	0.00057245
CDIPT	349.733	0.26026	0.0629356	4.13533	3.54438e-05	0.00057245
GRWD1	74.2207	-0.287001	0.0694097	-4.13487	3.55149e-05	0.00057245
FAM210B	3429.58	0.555069	0.13422	4.13551	3.54166e-05	0.00057245
RP11.977G19.5	56.8407	-0.508963	0.123124	-4.13373	3.56921e-05	0.000574355
GNB2L1	3261.51	-0.188032	0.0455161	-4.1311	3.61037e-05	0.000580158
DGKE	94.8615	-0.303173	0.0734206	-4.12926	3.63928e-05	0.000583979
NRD1	443.902	0.21021	0.0509374	4.12683	3.67797e-05	0.000588526
HCK	2036.19	0.278464	0.0674752	4.12691	3.67676e-05	0.000588526
LRIG2	37.5121	-0.353069	0.0855664	-4.12626	3.68713e-05	0.000589164
CHD3	500.71	-0.212136	0.0514239	-4.12524	3.70347e-05	0.000590945
RP5.837J1.2	19.8337	-0.402767	0.0976575	-4.12428	3.71891e-05	0.000592577
AES	1405.45	-0.208459	0.0505806	-4.12132	3.7671e-05	0.000599417
CYBRD1	62.7842	0.477419	0.11592	4.11854	3.81286e-05	0.000605851
BID	397.067	0.191167	0.0464204	4.11816	3.81915e-05	0.000606004
COX10	35.5673	-0.371704	0.0902789	-4.11728	3.83368e-05	0.000607461
CCDC142	60.4099	-0.342748	0.0833573	-4.11179	3.92608e-05	0.000621238
TSPAN18	43.6482	-0.353493	0.0860172	-4.10956	3.96406e-05	0.000626377
ZC3H12D	103.617	-0.351434	0.0855249	-4.10914	3.97135e-05	0.000626658
SNX9	30.9205	-0.389862	0.0948899	-4.10857	3.98114e-05	0.000627332
RPL29	275.796	-0.251977	0.0613388	-4.10796	3.99165e-05	0.00062812
FOXO4	331.698	0.418701	0.101952	4.10684	4.01102e-05	0.000630296
MPP5	33.4073	-0.374674	0.0912695	-4.10514	4.04063e-05	0.000630761
SLFN5	456.665	-0.304826	0.0742559	-4.10508	4.04171e-05	0.000630761
TMC6	467.422	-0.205721	0.0501082	-4.10553	4.03387e-05	0.000630761
DOCK10	192.922	-0.327444	0.0797457	-4.10611	4.02387e-05	0.000630761
RP11.290F20.3	412.54	0.334433	0.0814533	4.10583	4.02871e-05	0.000630761
RNF165	28.4753	-0.607009	0.147889	-4.10448	4.05218e-05	0.00063153
TMEM243	99.2191	-0.29031	0.0707418	-4.1038	4.06422e-05	0.00063254
RP11.214O1.3	48.325	-0.406532	0.0991214	-4.10135	4.10739e-05	0.000638385
TNFSF10	813.852	0.284196	0.0693056	4.10062	4.12047e-05	0.000639544
CCDC141	19.0444	-0.554921	0.135374	-4.09916	4.14652e-05	0.000642711
CARD11	109.886	-0.314293	0.0766859	-4.09844	4.15942e-05	0.000643833
TNFRSF25	173.075	-0.343846	0.0839348	-4.09659	4.19282e-05	0.000645372
RP11.902B17.1	62.365	-0.372	0.0908112	-4.09641	4.19607e-05	0.000645372
EXOSC6	57.6052	-0.317634	0.0775368	-4.09656	4.19327e-05	0.000645372
RANGRF	157.776	-0.237764	0.0580298	-4.09728	4.18038e-05	0.000645372
GOSR1	264.584	-0.180858	0.0441512	-4.09632	4.19773e-05	0.000645372
CCDC88C	517.543	-0.211046	0.0516059	-4.08958	4.32155e-05	0.000663513
PLIN3	406.324	0.278545	0.0681724	4.0859	4.39072e-05	0.000672318
RP11.342K6.1	25.0775	-0.426201	0.104308	-4.08599	4.38888e-05	0.000672318
AC093673.5	71.5807	0.286215	0.0700946	4.08327	4.44069e-05	0.000678144
ATP6V1C1	112.67	0.31124	0.0762201	4.08344	4.43745e-05	0.000678144
C1orf162	356.114	0.211738	0.0518803	4.08128	4.47884e-05	0.000683053
PBXIP1	868.463	-0.206128	0.0505209	-4.08006	4.50239e-05	0.000685725
ITPRIP	239.8	0.2926	0.0717371	4.07879	4.52714e-05	0.000687928
MBOAT1	141.47	0.288688	0.0707794	4.07869	4.52894e-05	0.000687928
SLC7A5	94.1828	0.59508	0.145933	4.07775	4.54734e-05	0.000689802
PHC2	963.977	0.405996	0.0995851	4.07687	4.56454e-05	0.000691489
KIF1B	158.533	0.337091	0.0827399	4.07411	4.61906e-05	0.000698817
BRF2	37.5219	-0.323859	0.0794983	-4.07379	4.62547e-05	0.000698858
PSMB9	1446.95	0.225743	0.0554469	4.07135	4.6742e-05	0.000705284
GPC2	18.1391	-0.469025	0.115218	-4.07075	4.6863e-05	0.000706173
CD55	662.848	0.340408	0.0836524	4.06932	4.7151e-05	0.000709573
TSEN34	630.588	0.285078	0.0700746	4.0682	4.73779e-05	0.000712046
USP37	55.9029	-0.305784	0.0751727	-4.06775	4.74693e-05	0.000712478
LY9	90.0827	-0.30784	0.0756889	-4.06717	4.75874e-05	0.000713309
TIMM22	84.6924	-0.262571	0.064565	-4.06677	4.76685e-05	0.000713584
HSPA6	245.204	0.392564	0.0965392	4.06636	4.77524e-05	0.000713901
GIMAP1	537.276	-0.214996	0.0528954	-4.06455	4.81243e-05	0.000718518
PLB1	45.2892	0.460595	0.113339	4.06389	4.82619e-05	0.000719628
LTB4R	459.582	0.288142	0.0709092	4.06353	4.83369e-05	0.000719802
DCP1A	188.407	-0.184416	0.0454001	-4.06201	4.86518e-05	0.000723544
RNF11	437.305	0.508016	0.125078	4.06161	4.8736e-05	0.000723851
GPRASP1	44.0557	-0.45086	0.111034	-4.06056	4.89542e-05	0.000726143
VAMP3	215.712	0.185947	0.0458042	4.05961	4.91555e-05	0.000726345
GIT1	90.2567	-0.255752	0.0630088	-4.05898	4.9287e-05	0.000726345
RNF157	79.4566	-0.344058	0.084759	-4.05925	4.92304e-05	0.000726345
EMILIN2	182.712	0.277685	0.0684059	4.05937	4.9205e-05	0.000726345
SF3A2	53.513	-0.279622	0.0688854	-4.05924	4.92336e-05	0.000726345
LDLRAD4	74.2428	-0.262947	0.0647896	-4.05848	4.93941e-05	0.000726981
KCNE1	78.4264	0.534757	0.131821	4.05669	4.97735e-05	0.00073162
UBE2D1	506.118	0.352709	0.0869594	4.05602	4.99154e-05	0.000731815
RASGRF2	58.4375	-0.421807	0.103994	-4.05607	4.99057e-05	0.000731815
FAM104A	643.786	0.478109	0.117994	4.05198	5.0785e-05	0.000743604
PTPRCAP	258.359	-0.294121	0.0726149	-4.05043	5.11247e-05	0.000745699
BZRAP1.AS1	184.533	-0.222951	0.0550426	-4.05053	5.11028e-05	0.000745699
BASP1	4696.78	0.40563	0.100141	4.05058	5.10907e-05	0.000745699
CAD	40.202	-0.34354	0.0848832	-4.0472	5.18329e-05	0.000755061
CFLAR	2380.69	0.221603	0.0548081	4.04325	5.27156e-05	0.000766939
SPG21	488.181	0.16177	0.0400277	4.04145	5.31213e-05	0.000771854
PSEN1	393.919	0.164882	0.0408008	4.04115	5.31905e-05	0.000771873
BNIP3L	4427.22	0.459074	0.11366	4.039	5.36798e-05	0.00077798
ESYT1	345.755	-0.2608	0.0645895	-4.0378	5.39538e-05	0.000780957
BAG5	137.346	-0.185762	0.0460135	-4.03713	5.41098e-05	0.00078222
YLPM1	264.154	-0.208051	0.0515639	-4.03483	5.46418e-05	0.000788909
COL9A3	37.2515	0.592222	0.146834	4.03329	5.50018e-05	0.000792368
HIATL1	148.267	0.391222	0.0970002	4.03321	5.50207e-05	0.000792368
SDCBP	2099.66	0.329197	0.0816849	4.03008	5.57573e-05	0.000801961
STK16	113.122	0.266041	0.0660191	4.02975	5.58354e-05	0.000802071
FAS	97.8413	0.416333	0.10334	4.02878	5.60664e-05	0.000804025
IER3	337.732	0.320554	0.0795698	4.02859	5.61128e-05	0.000804025
VEGFB	55.839	-0.330609	0.0821155	-4.02614	5.66988e-05	0.000811398
ELANE	26.5086	1.06447	0.264554	4.02364	5.73055e-05	0.000819052
IRF2	468.145	0.18886	0.0469818	4.01985	5.82347e-05	0.000831288
TNFRSF10A	117.861	-0.303817	0.0755969	-4.01891	5.84686e-05	0.00083358
CCDC127	42.9651	-0.294747	0.0733455	-4.0186	5.85443e-05	0.000833614
NPC2	836.353	0.177262	0.0441147	4.01821	5.86411e-05	0.00083395
ISCU	474.118	0.272968	0.0679412	4.01771	5.87672e-05	0.0008347
GBP2	1100.41	0.282455	0.0703431	4.01539	5.93465e-05	0.000841877
MAN2A2	291.464	0.303264	0.075539	4.01467	5.95283e-05	0.000843405
RP11.864N7.2	194.834	0.357895	0.0891612	4.01403	5.96919e-05	0.00084467
PPDPF	1058.41	0.384032	0.0957104	4.01244	6.0094e-05	0.000849304
SNORA77	16.0668	-0.543127	0.135441	-4.01007	6.07019e-05	0.00085683
ZNF281	472.655	0.279989	0.0698407	4.00896	6.09862e-05	0.000859776
RUNX3	916.125	-0.267434	0.0667303	-4.00768	6.13184e-05	0.000863339
UBTF	253.278	-0.179669	0.044836	-4.00726	6.14283e-05	0.000863339
FAM53C	332.03	0.266282	0.0664524	4.00711	6.14665e-05	0.000863339
BTN3A2	396.177	-0.327542	0.0817478	-4.00674	6.1563e-05	0.000863628
RASSF2	1659.36	0.224119	0.0559446	4.00608	6.1734e-05	0.000864961
ATP8B2	203.578	-0.292712	0.0731483	-4.00162	6.29092e-05	0.000880342
PPIH	110.667	-0.248299	0.0620616	-4.00085	6.31145e-05	0.000881047
UQCC1	61.2374	-0.310123	0.0775139	-4.00087	6.31106e-05	0.000881047
NFATC2IP	504.1	-0.206215	0.0515498	-4.00031	6.32583e-05	0.000881972
ZNF609	168.191	-0.298377	0.0746073	-3.9993	6.35308e-05	0.000884687
ANKLE2	174.314	-0.155767	0.0389729	-3.99681	6.42024e-05	0.000890769
TTC39C	134.15	-0.276103	0.0690776	-3.997	6.4151e-05	0.000890769
SMARCA2	607.676	-0.142714	0.0357038	-3.99717	6.41053e-05	0.000890769
GPATCH4	115.919	-0.242781	0.0607606	-3.9957	6.45038e-05	0.000892774
WDR46	65.0541	-0.260028	0.0650762	-3.99575	6.4491e-05	0.000892774
CEP68	116.631	-0.272839	0.0683127	-3.99397	6.49751e-05	0.000898204
TRAC	3350.51	-0.288585	0.0722852	-3.99231	6.54321e-05	0.000903424
IGSF8	49.8169	-0.332753	0.0834332	-3.98825	6.65616e-05	0.000912221
TRAF5	155.042	-0.298737	0.0749087	-3.98801	6.66305e-05	0.000912221
ITPKB	205.254	-0.235245	0.0589837	-3.9883	6.65475e-05	0.000912221
KLHL36	363.554	-0.185514	0.0465164	-3.98815	6.65899e-05	0.000912221
GRAP	138.593	-0.312928	0.0784532	-3.98873	6.64293e-05	0.000912221
SLC8A1	165.133	0.341494	0.0856024	3.9893	6.62684e-05	0.000912221
CHMP2B	295.413	0.200018	0.0501369	3.98944	6.62307e-05	0.000912221
ABCF1	351.816	-0.210552	0.0528353	-3.98506	6.74636e-05	0.000922516
AKR1B1	182.871	-0.250885	0.0629889	-3.98299	6.80526e-05	0.000929453
SCAMP3	96.8999	-0.247082	0.0620516	-3.98188	6.83709e-05	0.000932681
NEO1	34.6782	-0.420867	0.105745	-3.98003	6.89077e-05	0.000938878
NCL	928.226	-0.189728	0.0476973	-3.97775	6.95707e-05	0.000946778
HEXB	185.182	0.242833	0.0610664	3.97654	6.99258e-05	0.000949339
EPHA1	16.5568	-0.60241	0.151482	-3.97678	6.98553e-05	0.000949339
NRBF2	362.029	0.33709	0.08478	3.97606	7.00669e-05	0.000950121
GAPT	184.855	0.27797	0.0699285	3.97506	7.03625e-05	0.000952993
LINC00649	125.586	-0.334814	0.084284	-3.97245	7.11369e-05	0.000962336
TLR2	894.666	0.364556	0.0917966	3.97135	7.14672e-05	0.000965656
PLAUR	748.552	0.32734	0.0824364	3.97082	7.16262e-05	0.000966657
MYO9A	133.542	-0.252257	0.0635524	-3.96928	7.20915e-05	0.000970634
OXNAD1	71.1454	-0.367331	0.0925385	-3.96949	7.20254e-05	0.000970634
SMYD3	43.7165	-0.315049	0.0793979	-3.96797	7.24868e-05	0.000974711
ZNF438	124.625	0.340514	0.0858213	3.96771	7.25658e-05	0.000974711
NUMB	1062.62	0.216982	0.0547384	3.96398	7.37104e-05	0.000985433
SERPINA1	548.284	0.357679	0.0902248	3.96431	7.36094e-05	0.000985433
KCNJ2	155.239	0.46589	0.117511	3.96466	7.35019e-05	0.000985433
TATDN2	222.826	-0.195548	0.0493308	-3.96402	7.36985e-05	0.000985433
CYB5B	165.384	-0.220715	0.0556858	-3.96358	7.3834e-05	0.000985467
NECAB2	13.7119	0.675493	0.170444	3.96313	7.39728e-05	0.000985467
NELFB	190.374	-0.193924	0.048932	-3.96314	7.39714e-05	0.000985467
MPO	37.0765	0.824136	0.208	3.9622	7.42626e-05	0.00098817
RARG	39.286	-0.338184	0.0853805	-3.96091	7.46649e-05	0.000992362
BCL7C	78.545	-0.273144	0.0689794	-3.95979	7.50159e-05	0.000994134
C8orf33	67.7456	-0.247769	0.0625735	-3.95965	7.50603e-05	0.000994134
F8.1	19.0833	0.477223	0.120518	3.95976	7.50259e-05	0.000994134
NCAPD2	78.2938	-0.252423	0.0637605	-3.95893	7.5286e-05	0.000995964
NCAPH2	85.8489	-0.265294	0.0670193	-3.95848	7.54285e-05	0.00099669
LAX1	36.9622	-0.415043	0.104865	-3.95787	7.56196e-05	0.000997125
ZNF101	253.599	-0.22903	0.0578677	-3.95782	7.56367e-05	0.000997125
PRPF8	377.363	-0.215884	0.0545546	-3.95721	7.58294e-05	0.000998508
SAMD1	94.2494	-0.264076	0.0667884	-3.95392	7.68816e-05	0.00101119
PWWP2B	98.145	-0.247501	0.062608	-3.95318	7.71194e-05	0.00101315
IMPDH2	120.291	-0.247091	0.0625228	-3.95202	7.74955e-05	0.00101692
FAM206A	16.148	0.513164	0.129899	3.95047	7.79973e-05	0.00102232
PRKCQ	120.58	-0.281167	0.0711836	-3.94988	7.81891e-05	0.00102366
TRIM22	489.533	0.373386	0.0945629	3.94854	7.86277e-05	0.00102714
PTCD3	284.087	-0.216718	0.054886	-3.94852	7.86356e-05	0.00102714
BAZ1A	964.062	0.247593	0.0627386	3.94642	7.93273e-05	0.00103498
AIM2	67.4423	0.516839	0.131042	3.94406	8.01128e-05	0.00104404
NFATC2	442.229	-0.277687	0.0704778	-3.94007	8.14595e-05	0.00106037
IFFO2	62.8847	-0.339257	0.0862048	-3.93548	8.30304e-05	0.00107467
RP11.802E16.3	62.4459	0.284451	0.0722606	3.93645	8.26941e-05	0.00107467
ICAM2	273.295	-0.21758	0.0552796	-3.936	8.28504e-05	0.00107467
ZNF526	59.1886	-0.303016	0.0769905	-3.93576	8.29337e-05	0.00107467
RP11.361F15.2	84.3666	0.356698	0.0906305	3.93573	8.29426e-05	0.00107467
KIAA1328	17.2073	-0.445271	0.11317	-3.93453	8.33605e-05	0.00107649
LSR	40.1432	-0.365459	0.0928915	-3.93426	8.34548e-05	0.00107649
STAB1	52.8578	0.374072	0.0950751	3.93449	8.33739e-05	0.00107649
CAT	888.69	0.299169	0.0760478	3.93396	8.35585e-05	0.00107661
MDN1	140.201	-0.273044	0.0694301	-3.93265	8.40145e-05	0.00108126
AIF1	1163.66	0.243392	0.0618959	3.93227	8.41467e-05	0.00108174
P2RY13	797.925	0.247273	0.0628936	3.9316	8.43813e-05	0.00108353
HK2	118.087	0.384062	0.0977447	3.92923	8.52177e-05	0.00109303
UBB	6526.12	0.491916	0.125272	3.92679	8.60867e-05	0.00110247
PCED1A	178.24	-0.244947	0.062381	-3.92662	8.6147e-05	0.00110247
MTA2	221.308	-0.190036	0.0484081	-3.92569	8.64799e-05	0.00110549
GRAP2	553.426	-0.210345	0.0535921	-3.92493	8.67551e-05	0.00110776
P2RX1	122.478	0.348948	0.0889487	3.92303	8.7443e-05	0.00111529
CXXC1	185.098	-0.200819	0.0512125	-3.9213	8.80742e-05	0.00112208
VPS51	358.287	-0.197466	0.0503688	-3.92041	8.83981e-05	0.00112495
DAPP1	455.979	0.207539	0.0529618	3.91865	8.9046e-05	0.00113193
ZSCAN18	72.4135	-0.359829	0.0918344	-3.91824	8.91976e-05	0.00113259
FAM8A1	321.426	0.314598	0.0803166	3.91698	8.9666e-05	0.00113727
KAT6B	99.8275	-0.230435	0.0588406	-3.91627	8.99309e-05	0.00113936
CRISPLD2	412.208	0.401243	0.102554	3.9125	9.1347e-05	0.00115345
CD36	311.241	0.307919	0.078695	3.91281	9.12278e-05	0.00115345
ADAM9	35.0571	0.468966	0.119857	3.9127	9.12688e-05	0.00115345
BPI	73.9459	0.778221	0.198945	3.91174	9.16319e-05	0.00115576
PCSK7	517.99	-0.232063	0.0593467	-3.91029	9.21842e-05	0.00116125
GLG1	399.757	-0.213387	0.0545762	-3.90989	9.2339e-05	0.00116125
RNF13	222.734	0.296585	0.0758568	3.9098	9.23734e-05	0.00116125
CCDC176	144.018	0.53235	0.136174	3.90933	9.25513e-05	0.0011622
RBM28	100.913	-0.22052	0.0564363	-3.90742	9.32863e-05	0.00117014
TNFAIP8L1	82.9008	-0.280967	0.0719191	-3.90671	9.35606e-05	0.00117229
TAB1	78.8352	-0.243434	0.0623353	-3.90523	9.41361e-05	0.0011782
SMG9	49.1571	-0.284295	0.0728224	-3.90396	9.46319e-05	0.00118311
NARG2	122.304	-0.244656	0.0626776	-3.90341	9.48459e-05	0.00118448
GABARAPL1	411.519	0.233378	0.0598111	3.90191	9.54351e-05	0.00118928
FAM43A	237.874	-0.265153	0.0679548	-3.9019	9.54394e-05	0.00118928
MSRA	114.186	0.27343	0.0700969	3.90075	9.58958e-05	0.00119366
PPP1R12A	1318.96	0.182125	0.046705	3.89948	9.63996e-05	0.00119862
RIOK3	542.482	0.518203	0.132923	3.89853	9.67798e-05	0.00120203
MYL6	3773.4	0.301777	0.0774538	3.89622	9.77039e-05	0.00120955
NLRC5	596.552	0.20174	0.0517742	3.89652	9.75835e-05	0.00120955
CACNA1I	20.0789	-0.531053	0.13629	-3.89648	9.76003e-05	0.00120955
LYST	1557.4	0.179375	0.0460876	3.89205	9.94008e-05	0.00122922
UBAP1	232.862	0.282163	0.0725029	3.89175	9.95227e-05	0.00122939
IFITM3	1235.22	0.617125	0.158633	3.89027	0.000100134	0.0012316
LMAN2	405.569	0.160013	0.0411306	3.89036	0.000100095	0.0012316
CNOT7	265.962	-0.157888	0.040579	-3.89087	9.98848e-05	0.0012316
TMEM55A	232.013	0.33054	0.084957	3.89067	9.99679e-05	0.0012316
PRDX2	129.544	0.49625	0.127586	3.88953	0.000100438	0.00123266
PAXIP1.AS1	31.4124	-0.37336	0.0959848	-3.88978	0.000100335	0.00123266
SERF2	4780.22	0.321806	0.0827709	3.88791	0.000101112	0.00123882
IMPA2	271.942	0.278959	0.0717523	3.8878	0.000101157	0.00123882
TCN1	45.9798	0.657972	0.169318	3.88602	0.000101902	0.0012466
UBE2B	943.645	0.254259	0.0654379	3.8855	0.000102121	0.00124794
ECHDC2	135.059	-0.287108	0.0739007	-3.88505	0.00010231	0.0012489
WDR18	129.441	-0.253404	0.0652695	-3.88242	0.00010342	0.0012611
FURIN	926.998	0.351967	0.0906714	3.88179	0.000103692	0.00126307
ST20	203.82	0.321172	0.0827554	3.88097	0.000104039	0.00126593
PSMD4	368.001	0.160979	0.041484	3.88052	0.000104235	0.00126697
DAXX	266.078	-0.166944	0.0430366	-3.87911	0.000104841	0.00127297
TSR1	37.9948	-0.296122	0.0763439	-3.87879	0.000104977	0.00127327
NAPA	366.348	0.315815	0.0814356	3.8781	0.000105276	0.00127553
ABCF3	41.1629	-0.266271	0.0686654	-3.8778	0.000105405	0.00127574
SESN3	726.978	0.423593	0.109245	3.87746	0.000105555	0.00127619
MOB1A	792.347	0.189472	0.0488705	3.87701	0.000105748	0.00127717
SLC14A1	206.44	0.597137	0.154067	3.87582	0.000106266	0.00128166
LRPPRC	176.737	-0.243173	0.062744	-3.87564	0.000106345	0.00128166
ZAP70	179.288	-0.301821	0.0778884	-3.87504	0.000106605	0.00128344
SAC3D1	53.9246	-0.293512	0.075787	-3.87285	0.000107569	0.00128687
ANPEP	465.011	0.343874	0.0887865	3.87305	0.000107482	0.00128687
ACSS1	241.857	-0.208081	0.0537149	-3.8738	0.000107153	0.00128687
SESN1	120.883	-0.396881	0.102476	-3.87292	0.000107541	0.00128687
IMPDH1	663.687	0.252921	0.065295	3.87351	0.00010728	0.00128687
RP11.349N19.2	10.1308	0.611733	0.15791	3.87394	0.00010709	0.00128687
TMEM238	34.5358	-0.395948	0.102267	-3.8717	0.00010808	0.00129162
CCND2	457.76	-0.264229	0.0682732	-3.87017	0.00010876	0.00129839
UBE2F	197.11	0.326637	0.0844161	3.86936	0.00010912	0.00130132
TRBC2	1994.71	-0.281811	0.0728611	-3.86779	0.000109828	0.00130839
TSHZ1	79.1261	-0.287525	0.0743821	-3.86552	0.000110854	0.00131924
OSER1	205.357	0.227679	0.0589103	3.86484	0.000111162	0.00132151
FAM160B1	132.286	0.339179	0.0878038	3.86291	0.000112042	0.00133059
LTF	150.399	0.836084	0.216602	3.85999	0.00011339	0.00134519
INTS10	129.508	-0.212706	0.0551306	-3.85821	0.000114219	0.00135362
MTAP	45.5914	-0.310831	0.0806466	-3.85423	0.000116093	0.00137439
CBX6	1044.3	-0.162597	0.0422306	-3.85022	0.00011801	0.00139563
CD58	181.336	0.316183	0.0821992	3.84655	0.000119791	0.00141386
NABP1	434.257	0.294791	0.0766382	3.84654	0.0001198	0.00141386
SLC2A1	165.941	0.424273	0.110325	3.84568	0.000120218	0.00141732
PRKCQ.AS1	112.633	-0.367298	0.0955559	-3.84381	0.000121141	0.00141793
BIRC2	453.105	0.359771	0.0935901	3.84411	0.000120989	0.00141793
ST3GAL4	52.6859	0.457067	0.118883	3.84466	0.000120719	0.00141793
IGSF6	861.058	0.27126	0.0705482	3.84502	0.000120541	0.00141793
GPR97	462.906	0.429917	0.111814	3.84493	0.000120588	0.00141793
DHRS7B	65.6032	0.265842	0.0691548	3.84417	0.000120962	0.00141793
THEM6	30.4271	-0.359908	0.0936294	-3.84396	0.000121064	0.00141793
RPL7P24	15.7435	0.64305	0.167364	3.84223	0.000121921	0.00142558
NSUN3	70.1032	0.414694	0.107984	3.84034	0.000122862	0.00143512
UBE2J1	328.862	0.271593	0.0707368	3.83948	0.000123294	0.00143868
BCL3	662.3	0.304065	0.0792461	3.83697	0.000124562	0.00145199
URB1	30.7021	-0.347537	0.0905892	-3.83641	0.000124845	0.0014538
PCNX	421.275	0.197742	0.051559	3.83526	0.000125431	0.00145764
GCLC	73.9516	0.441642	0.115149	3.83539	0.000125367	0.00145764
MACF1	646.226	-0.175769	0.0458372	-3.83464	0.00012575	0.00145985
GNS	621.567	0.185344	0.0483567	3.83285	0.000126666	0.0014675
KB.1460A1.5	17.9492	-0.43186	0.112671	-3.83294	0.000126622	0.0014675
ADARB1	57.7076	-0.305947	0.0798514	-3.83145	0.00012739	0.00147438
PLEK2	84.3146	0.621814	0.162315	3.8309	0.000127674	0.00147616
ANKRD46	52.5816	-0.318023	0.0830528	-3.82916	0.000128579	0.00148512
TDP1	62.4883	-0.274338	0.0716628	-3.82819	0.000129091	0.00148952
SEMA4C	41.7021	-0.369606	0.0965605	-3.82772	0.000129338	0.00149086
BAG3	29.5485	-0.433403	0.113249	-3.827	0.000129713	0.00149284
SFMBT1	70.3574	-0.263864	0.0689535	-3.82669	0.000129878	0.00149284
LRRC6	63.2344	0.435624	0.11384	3.82664	0.000129904	0.00149284
WDR26	537.609	0.311703	0.0814718	3.8259	0.000130296	0.00149584
INO80D	195.274	-0.165499	0.0432724	-3.82459	0.000130989	0.00150132
HPS4	121.054	-0.23307	0.0609414	-3.8245	0.000131037	0.00150132
RP11.15H20.5	26.6406	-0.412337	0.107831	-3.82392	0.000131346	0.00150334
FOXO3	647.822	0.393767	0.103001	3.82293	0.000131878	0.00150791
IQGAP1	1871.78	0.198182	0.0518832	3.81976	0.00013358	0.00152584
C17orf103	401.254	0.348395	0.0912639	3.81744	0.000134842	0.00153871
CPD	551.531	0.2925	0.0766614	3.81548	0.00013592	0.00154946
PWP1	247.309	-0.184455	0.0483718	-3.81328	0.000137134	0.00156174
TMBIM4.1	371.938	0.240752	0.0631705	3.81115	0.000138324	0.00157265
EIF2B5	106.376	-0.214995	0.0564133	-3.81107	0.000138369	0.00157265
YBX3	5610.03	0.514003	0.134899	3.81029	0.000138804	0.00157602
IGSF9B	16.6415	-0.541619	0.142221	-3.80829	0.000139929	0.00158405
RPL30P7	45.1328	0.455432	0.119581	3.80856	0.000139779	0.00158405
PTPLAD2	160.948	0.257227	0.067541	3.80846	0.000139836	0.00158405
ABCE1	87.1302	-0.29674	0.0779421	-3.80719	0.000140557	0.0015841
WWP1	178.952	-0.258048	0.0677651	-3.80798	0.000140107	0.0015841
C9orf72	160.937	0.371235	0.0975123	3.80706	0.000140629	0.0015841
RP11.262H14.1	32.0628	0.411068	0.107962	3.80752	0.000140365	0.0015841
ZMYM3	77.7862	-0.261828	0.0687621	-3.80773	0.000140248	0.0015841
RP2.1	149.568	0.398513	0.104719	3.80554	0.000141494	0.00159226
STAT5B	474.835	0.21936	0.0576593	3.80441	0.000142141	0.00159796
IL18R1	55.4696	0.680805	0.178977	3.80388	0.000142448	0.00159984
CD3E	474.436	-0.280254	0.0737625	-3.79941	0.000145044	0.00162738
PLIN4	23.4239	0.529269	0.139336	3.7985	0.000145576	0.00162972
ZNF133	20.9045	-0.406301	0.106956	-3.79877	0.000145414	0.00162972
KB.1958F4.1	24.4561	0.486236	0.128014	3.79832	0.000145683	0.00162972
SRRD	184.911	0.446284	0.11754	3.79688	0.000146531	0.0016376
MFN2	276.156	0.265943	0.0700531	3.79631	0.000146867	0.00163975
LBR	756.62	0.288728	0.0760831	3.7949	0.000147705	0.00164749
CAP1	3544.08	0.179705	0.0473609	3.79439	0.000148009	0.00164927
DYRK2	196.992	-0.308159	0.081224	-3.79395	0.000148271	0.00165056
SBK1	91.0995	-0.333409	0.0878961	-3.79321	0.000148711	0.00165385
IPO5	77.66	-0.27913	0.0735927	-3.7929	0.000148901	0.00165434
RPL13A	1570.25	-0.248979	0.065723	-3.78831	0.000151678	0.00168028
BRSK1	250.403	0.485786	0.128223	3.78859	0.000151504	0.00168028
NELFCD	94.9266	-0.223662	0.0590387	-3.7884	0.000151623	0.00168028
LRCH3	147.865	-0.178197	0.0470477	-3.78757	0.000152126	0.00168359
ARL6IP1	274.854	0.264337	0.0698124	3.78639	0.00015285	0.00168997
DCAF7	446.741	-0.142717	0.0377109	-3.78451	0.000154014	0.00169833
GGT7	20.6597	-0.417645	0.110358	-3.78444	0.000154054	0.00169833
NFAM1	913.272	0.28655	0.0757164	3.78451	0.000154009	0.00169833
ZNF836	68.7225	-0.260705	0.0689171	-3.78287	0.000155028	0.0017074
FCGR3B	5551.06	0.345595	0.0913953	3.78132	0.000156	0.00171645
MSL3	265.636	0.245425	0.0649462	3.77889	0.00015753	0.00173162
LINC00671	10.6062	0.671288	0.177742	3.77676	0.000158883	0.0017448
EFHD2	1329.34	0.203613	0.0539164	3.77645	0.00015908	0.00174527
PIK3R1	679.988	-0.171051	0.0453073	-3.77536	0.000159777	0.00175123
INTS5	49.2681	-0.313204	0.0829701	-3.7749	0.000160071	0.00175277
JAK2	195.73	0.321589	0.085218	3.77372	0.000160829	0.00175769
SH3BGRL	716.947	0.20721	0.0549057	3.77392	0.0001607	0.00175769
MLYCD	76.1743	-0.216056	0.057257	-3.77345	0.000161005	0.00175793
SFXN5	94.9876	0.254836	0.0675731	3.77126	0.000162422	0.00177169
RP11.134L10.1	127.008	0.332938	0.0883162	3.76984	0.000163355	0.00178016
EXOC6	148.343	0.252078	0.0669004	3.76796	0.000164586	0.00179127
STAT4	92.8672	-0.298649	0.0792633	-3.7678	0.00016469	0.00179127
SMC1A.1	385.058	-0.179664	0.0476888	-3.76742	0.000164944	0.00179233
SH3GLB1	474.516	0.252526	0.0670553	3.76593	0.000165928	0.0017978
GORASP2	131.265	-0.215633	0.0572561	-3.76612	0.000165805	0.0017978
TTC39B	170.664	-0.278333	0.0739024	-3.76623	0.000165733	0.0017978
CEP78	163.202	-0.31577	0.0838541	-3.7657	0.00016608	0.0017978
ANP32A	692.803	0.165539	0.0439817	3.76381	0.000167344	0.00180977
SUGP2	223.733	-0.169665	0.0450953	-3.76238	0.000168307	0.00181845
RILPL2	473.384	0.198941	0.0529059	3.76029	0.000169717	0.00182939
RBM6	289.54	-0.185954	0.0494537	-3.76016	0.000169802	0.00182939
COQ2	40.7876	0.320848	0.085321	3.76048	0.000169588	0.00182939
ALMS1	51.9752	-0.299961	0.0798054	-3.75865	0.000170832	0.00183874
DHCR7	23.9257	-0.403245	0.107326	-3.75718	0.000171836	0.00184488
EML2	259.891	-0.210037	0.0559005	-3.75734	0.000171728	0.00184488
TSPO2	21.5649	0.82787	0.220348	3.75711	0.000171889	0.00184488
HLA.DQA1	214.042	-0.454529	0.120992	-3.75667	0.000172188	0.00184635
CCDC61	15.0083	-0.41585	0.110744	-3.75506	0.000173299	0.00185129
IL1B	159.014	0.327542	0.087215	3.75557	0.000172949	0.00185129
SNCA	1570.54	0.592579	0.157795	3.75536	0.000173091	0.00185129
ALAS2	8922.16	0.713978	0.190135	3.75512	0.00017326	0.00185129
TSPAN32	142.544	-0.216484	0.0576714	-3.75375	0.000174211	0.00185687
PCBP2	3032.18	0.228356	0.0608309	3.75394	0.000174076	0.00185687
LYZ	12585.2	0.296423	0.0789703	3.7536	0.000174311	0.00185687
CCNK	212.936	-0.144254	0.0384352	-3.75317	0.000174615	0.00185836
PDE4DIP	58.7091	-0.294769	0.0785527	-3.7525	0.000175083	0.0018616
SET	420.666	-0.161125	0.0429603	-3.75056	0.000176441	0.0018743
TARS2	14.88	-0.410749	0.109537	-3.74986	0.000176934	0.00187744
EIF3D	497.046	-0.14579	0.0388807	-3.74967	0.000177067	0.00187744
CEBPB	2547.07	0.323809	0.0863879	3.74831	0.000178029	0.00188588
SAMM50	106.921	-0.222023	0.0592454	-3.74752	0.000178593	0.0018901
MYL12B	989.287	0.209794	0.055996	3.7466	0.000179249	0.00189352
MT.ATP8	947.861	-0.310127	0.0827712	-3.74679	0.000179108	0.00189352
FBXO7	5007.57	0.435711	0.116318	3.74585	0.000179787	0.00189744
PRPF3	151.062	-0.157309	0.0419995	-3.7455	0.000180032	0.00189826
TAF15	401.798	-0.182854	0.0488227	-3.74526	0.000180204	0.00189832
RNU4.38P	15.7685	0.639469	0.170753	3.74498	0.000180405	0.00189868
SIRPG	92.6522	-0.305395	0.0815741	-3.74377	0.000181279	0.00190611
HN1L	73.9398	-0.243511	0.0650766	-3.74192	0.000182621	0.00191845
MFSD12	174.905	-0.230594	0.0616394	-3.74101	0.000183283	0.00192185
TUBGCP6	59.6708	-0.257978	0.0689588	-3.74104	0.000183259	0.00192185
MGA	139.046	-0.233312	0.0623874	-3.73974	0.000184214	0.00192658
ANXA2R	113.265	-0.283779	0.075875	-3.74009	0.000183955	0.00192658
ZNF395	229.15	-0.24452	0.0653849	-3.7397	0.000184242	0.00192658
SLC1A5	260.223	0.492851	0.131808	3.73914	0.000184648	0.00192905
SCARNA18.1	45.6149	-0.364121	0.0974359	-3.73703	0.000186207	0.00194356
RP11.61A14.3	44.8889	-0.332239	0.0889116	-3.73673	0.00018643	0.0019441
NASP	142.384	-0.186013	0.0497857	-3.73627	0.000186771	0.00194587
PDCD11	86.0494	-0.231958	0.0621123	-3.73449	0.000188093	0.00195785
CLEC4A	213.999	0.254732	0.0682325	3.73329	0.000188996	0.00196386
ARHGEF18	451.032	-0.154349	0.0413444	-3.73326	0.000189016	0.00196386
EP400	209.673	-0.198039	0.0530531	-3.73284	0.000189331	0.00196535
DRAXIN	12.0713	-0.620345	0.166266	-3.73105	0.000190687	0.00197581
CEACAM8	59.3039	0.932125	0.249816	3.73124	0.000190539	0.00197581
SIGIRR	245.555	-0.216755	0.0581101	-3.73008	0.000191421	0.00197725
SMARCA4	345.086	-0.197175	0.0528659	-3.72972	0.000191695	0.00197725
MRPS27	206.589	-0.223597	0.0599419	-3.73023	0.000191302	0.00197725
CHMP7	144.097	-0.27455	0.0736072	-3.72993	0.000191534	0.00197725
IARS	42.387	-0.327323	0.0877416	-3.73053	0.000191078	0.00197725
PQLC1	414.87	0.326461	0.0875396	3.7293	0.000192015	0.00197877
JUNB	1572.73	0.286008	0.0767056	3.72865	0.00019251	0.00197907
ARPC2	4969.16	0.127364	0.0341583	3.72864	0.000192516	0.00197907
FAM198B	179.976	0.399794	0.107225	3.72857	0.000192567	0.00197907
AGO4	583.871	0.209631	0.0562429	3.72725	0.000193584	0.00198773
LTK	11.9986	-0.615569	0.165192	-3.72639	0.000194242	0.00199089
MOSPD2	323.829	0.255641	0.0686022	3.72643	0.000194209	0.00199089
LATS2	92.1537	0.243511	0.0654176	3.72241	0.000197334	0.00201713
PDCD7	132.026	-0.21716	0.0583324	-3.72281	0.000197021	0.00201713
CTA.363E6.6	228.981	0.462846	0.124339	3.72245	0.000197299	0.00201713
BLVRB	2282.04	0.452004	0.121444	3.72191	0.000197719	0.00201926
RBM4B	72.6715	-0.263408	0.0707873	-3.72112	0.000198345	0.00202201
FZD5	15.1523	0.810637	0.217846	3.72114	0.000198325	0.00202201
FOSL2	640.548	0.249177	0.0669817	3.72007	0.000199168	0.00202859
RP11.849H4.2	36.0618	-0.335352	0.0901973	-3.71798	0.000200821	0.00204359
RBM47	545.651	0.322788	0.0868243	3.71772	0.000201033	0.00204392
THOP1	39.9293	-0.318599	0.0857128	-3.71705	0.000201559	0.00204744
AGMAT	17.9045	-0.509326	0.137038	-3.71667	0.000201862	0.00204869
TUFM	364.68	-0.167905	0.0451889	-3.71562	0.00020271	0.00205363
FPR2	520.245	0.365664	0.0984105	3.7157	0.00020264	0.00205363
KLF1	206.022	0.588893	0.158526	3.71482	0.000203352	0.00205831
ARHGEF11	114.37	0.246781	0.0664375	3.71449	0.000203616	0.00205914
SYNRG	925.21	-0.160841	0.0433102	-3.7137	0.000204254	0.00206376
ZCCHC11	154.481	-0.191646	0.0516215	-3.71252	0.000205209	0.00207157
NMT2	118.952	-0.292253	0.0787628	-3.71054	0.000206815	0.00208594
ETS2	278.432	0.276098	0.0744258	3.70971	0.000207495	0.00209094
MARK3	650.634	0.225401	0.06077	3.70908	0.000208014	0.00209431
LILRA4	29.6239	-0.558004	0.150471	-3.70839	0.000208581	0.00209817
RPRD2	173.965	-0.168417	0.0454527	-3.70534	0.000211109	0.00212151
ZSWIM6	263.674	0.190938	0.0515333	3.70514	0.000211274	0.00212151
TMEM88	16.6812	0.488935	0.131988	3.70438	0.000211905	0.00212596
GLIPR1	678.859	0.188913	0.0510029	3.70397	0.00021225	0.00212755
ZNF641	151.89	0.242783	0.0655573	3.70337	0.000212756	0.00213075
CMTM6	3637.45	0.220995	0.0596928	3.7022	0.000213738	0.00213866
FIS1	590.418	0.359142	0.0970134	3.70198	0.000213923	0.00213866
AKIRIN2	95.169	0.266727	0.0720808	3.70039	0.000215267	0.00215022
RASGRP1	245.47	-0.288192	0.0779214	-3.69849	0.000216886	0.00216448
APBA2	94.6059	-0.298193	0.0806529	-3.69724	0.000217953	0.00217323
CPEB4	463.908	0.253794	0.0686577	3.6965	0.00021859	0.00217766
VPS53	183.658	-0.181505	0.0491109	-3.69581	0.000219184	0.00218065
ZNF331	54.1571	-0.296134	0.0801291	-3.69571	0.000219273	0.00218065
FAM129A	3151.44	0.328164	0.0888065	3.69527	0.000219651	0.00218251
TRAK2	300.257	0.430332	0.116474	3.69467	0.000220169	0.00218575
PELP1	75.4625	-0.280348	0.0758981	-3.69374	0.000220979	0.00219188
CHTF8	589.651	-0.166171	0.0449989	-3.69277	0.000221824	0.00219642
AUTS2	77.5687	-0.351762	0.0952536	-3.6929	0.000221709	0.00219642
RNF130	506.514	0.24936	0.0675442	3.69181	0.000222666	0.00220285
NTAN1	111.524	0.30026	0.0813449	3.6912	0.000223198	0.00220619
CLIC3	24.8173	-0.515636	0.139707	-3.69083	0.000223523	0.00220748
UBA52	9091.48	0.284307	0.0770413	3.69032	0.000223972	0.00220844
RPS16	3534.53	-0.209768	0.0568433	-3.69028	0.000224008	0.00220844
RIT1	162.309	0.250355	0.0678583	3.68938	0.000224799	0.00221431
RP11.3K24.1	106.252	0.297216	0.0806074	3.6872	0.000226735	0.00223145
TPGS2	339.355	0.423801	0.114957	3.68661	0.000227263	0.00223472
GAB2	573.934	0.292684	0.079426	3.68499	0.000228715	0.00223992
VSIG10	15.057	0.586985	0.159287	3.68507	0.000228639	0.00223992
GFOD2	98.3509	0.297821	0.0808119	3.68536	0.000228376	0.00223992
NOB1	104.806	-0.242135	0.0657097	-3.68492	0.000228777	0.00223992
RP11.395P17.3	42.9046	-0.325194	0.0882474	-3.68503	0.000228678	0.00223992
CYP4F3	695.962	0.32472	0.0881411	3.68409	0.000229517	0.00224524
ARFGEF2	62.8268	-0.276782	0.0751575	-3.6827	0.000230777	0.00225176
FNDC3B	236.44	0.245616	0.0666933	3.68276	0.000230721	0.00225176
LRBA	119.97	-0.245151	0.0665663	-3.68282	0.000230671	0.00225176
NDRG2	24.5352	-0.415042	0.112772	-3.68035	0.000232915	0.00227067
DIP2A	184.843	-0.240879	0.0654659	-3.67946	0.000233733	0.00227669
SH3BP5L	192.877	0.268481	0.0729777	3.67894	0.000234203	0.00227932
MRPS2	73.305	-0.244809	0.0665728	-3.67731	0.000235707	0.002292
TFAP4	33.1692	-0.337215	0.0917071	-3.67709	0.000235912	0.00229203
POLD2	59.2505	-0.306855	0.0835262	-3.67376	0.000239011	0.00232016
PTTG1IP	721.714	0.143301	0.0390131	3.67315	0.000239575	0.00232365
RP4.758J18.2	76.2418	-0.209691	0.0570982	-3.67247	0.000240219	0.0023242
TRIB2	311.571	-0.272678	0.0742431	-3.67277	0.000239934	0.0023242
RBPJ	962.569	0.176098	0.0479512	3.67244	0.000240244	0.0023242
FASN	69.4027	-0.274634	0.074833	-3.66996	0.000242584	0.00234484
AGFG2	24.5569	-0.37691	0.102708	-3.66972	0.000242818	0.00234511
POLR2J	203.424	0.225256	0.0614243	3.66721	0.000245215	0.00236625
BCL2	177.678	-0.293982	0.0801719	-3.6669	0.000245507	0.00236706
SFXN1	116.933	-0.223178	0.060878	-3.66599	0.000246386	0.00237152
MAD1L1	79.098	-0.304624	0.0830904	-3.66617	0.000246209	0.00237152
LY96	107.519	0.557387	0.152063	3.6655	0.000246855	0.00237202
MBNL3	685.913	0.496051	0.135324	3.66567	0.000246692	0.00237202
GRN	2461.98	0.257055	0.0701438	3.66469	0.000247643	0.00237758
FAM49B	1814.25	0.223069	0.0608962	3.6631	0.000249183	0.00239035
CSF2RB	764.797	0.336845	0.091962	3.66287	0.000249407	0.00239049
PTBP1	636.409	-0.133861	0.0365662	-3.66078	0.000251452	0.00240806
FCAR	41.9946	0.516487	0.141124	3.65981	0.000252407	0.00241517
C4orf3	541.398	0.192648	0.0526468	3.65925	0.000252951	0.00241833
BAK1	89.6466	0.270718	0.0739937	3.65866	0.000253533	0.00242187
MAEA	468.797	0.201333	0.055044	3.65767	0.00025452	0.00242926
CLK3	216.347	0.187321	0.0512346	3.65614	0.000256037	0.00244169
LRRFIP2	137.603	0.227895	0.062337	3.65585	0.00025633	0.00244243
TRIM11	498.68	-0.144531	0.0395565	-3.65379	0.000258399	0.00246009
TCEA3	27.2361	-0.419595	0.114881	-3.65243	0.000259775	0.00247112
ZNF506	69.9832	-0.268052	0.0733953	-3.65218	0.000260026	0.00247144
REXO4	84.3635	-0.220696	0.060444	-3.65124	0.000260974	0.00247838
PIK3AP1	260.984	0.253418	0.0694359	3.64967	0.000262574	0.0024915
R3HDM4	4844.71	0.388281	0.106398	3.64935	0.000262909	0.00249259
TRIM28	149.85	-0.207347	0.0568214	-3.64911	0.00026315	0.0024928
STX11	183.588	0.369309	0.101251	3.64744	0.000264861	0.00250693
NRIP1	64.1747	-0.28098	0.0770484	-3.6468	0.00026553	0.00251117
VARS2	31.1168	-0.330778	0.0907231	-3.64601	0.000266339	0.00251673
PHRF1	207.102	-0.178827	0.0490537	-3.64555	0.000266824	0.00251921
FKBP1B	50.7744	0.472597	0.129652	3.64511	0.000267275	0.00252138
ZNF618	23.5711	-0.407827	0.111955	-3.64278	0.000269712	0.00254226
UBL5	645.413	0.23105	0.0634314	3.64252	0.000269982	0.00254271
RPS4X	3687.65	-0.229925	0.0631309	-3.64204	0.000270488	0.00254536
CEP250	59.7034	-0.259961	0.0713868	-3.64158	0.000270967	0.00254776
MXI1	1894.19	0.472144	0.129672	3.64106	0.000271514	0.0025508
RNF144A	64.5764	-0.303323	0.0833324	-3.63991	0.000272733	0.00256013
TRAF3IP3	1421.37	-0.175632	0.0482573	-3.63948	0.00027319	0.0025622
SUN2	1356.93	-0.153263	0.0421137	-3.63928	0.000273403	0.0025622
CA5B	104.783	-0.267321	0.0734773	-3.63815	0.000274605	0.00257134
APRT	298.535	-0.192265	0.0528723	-3.6364	0.00027648	0.00258677
USP10	514.886	0.270281	0.0743561	3.63496	0.000278028	0.00259434
ROCK1	1013.29	0.191847	0.0527766	3.63508	0.000277897	0.00259434
CHMP2A	511.575	0.211419	0.0581653	3.6348	0.000278201	0.00259434
TMX4	527.667	0.200339	0.0551137	3.63501	0.000277967	0.00259434
PCYT2	36.3543	-0.326094	0.0897469	-3.63348	0.00027962	0.00260539
B4GALT5	622.171	0.407987	0.112292	3.63328	0.000279844	0.00260539
GUK1	4133.62	0.411303	0.113234	3.63232	0.000280883	0.00260904
RILPL1	18.0321	0.470529	0.129536	3.63243	0.00028076	0.00260904
RNASE3	29.8469	0.794398	0.218705	3.63228	0.000280924	0.00260904
S100A11	2283.48	0.324859	0.0894718	3.63085	0.000282484	0.00261712
RILP	249.537	0.413693	0.113926	3.63125	0.000282053	0.00261712
ADAM19	386.209	0.258703	0.0712496	3.63094	0.000282391	0.00261712
WDTC1	275.565	0.249486	0.0687356	3.62965	0.000283803	0.0026272
DIDO1	233.599	-0.155849	0.0429432	-3.62919	0.00028431	0.00262975
MAP3K5	361.693	0.169942	0.0468298	3.62894	0.000284588	0.00263019
RPUSD4	94.0941	-0.228416	0.0629553	-3.62823	0.000285374	0.00263531
FLNB	57.2223	-0.29615	0.0816337	-3.62779	0.000285859	0.00263765
VAPA	718.753	0.195476	0.0539047	3.62633	0.000287483	0.00265048
PWP2	85.6963	-0.220425	0.0607919	-3.6259	0.000287962	0.00265275
OBSCN	23.9853	-0.455595	0.12567	-3.62532	0.000288607	0.00265654
FPGT	24.7726	0.469593	0.129574	3.62413	0.000289933	0.00266659
AMICA1	2275.28	0.22073	0.0609276	3.62283	0.000291398	0.00267357
RBM19	55.8254	-0.248922	0.0687058	-3.62302	0.000291186	0.00267357
TIMM9	60.5605	-0.283701	0.0783043	-3.62306	0.000291136	0.00267357
TLR6	212.565	0.276171	0.0762646	3.62123	0.000293208	0.00268359
RHOH	183.412	-0.259333	0.0716168	-3.62112	0.000293327	0.00268359
RP5.894A10.2	23.4068	-0.42935	0.118571	-3.62103	0.000293433	0.00268359
MYOM2	77.8357	-0.874751	0.241543	-3.62151	0.000292888	0.00268359
CD93	817.5	0.233515	0.0644987	3.62046	0.000294077	0.00268732
RNF10	4005.04	0.452226	0.124982	3.61834	0.000296499	0.0027051
ZNF121	110.009	-0.249054	0.068827	-3.61855	0.000296263	0.0027051
PNP	213.047	0.362914	0.100362	3.61606	0.000299122	0.00272685
TAP1	802.357	0.233315	0.0645396	3.61507	0.00030027	0.00273513
ERC1	84.2731	-0.246265	0.0681419	-3.614	0.000301508	0.0027442
HHEX	138.525	0.304739	0.084336	3.61339	0.000302223	0.00274664
HOMEZ	21.7973	-0.357447	0.0989238	-3.61336	0.000302258	0.00274664
MRPS12	86.2033	-0.218313	0.0604303	-3.61265	0.000303089	0.00275199
GALNT2	126.906	0.241767	0.0669349	3.61197	0.000303879	0.00275487
C17orf62	634.546	0.204704	0.0566739	3.61196	0.000303891	0.00275487
LRG1	526.278	0.389447	0.10783	3.61167	0.000304226	0.00275572
PLCL1	17.4553	-0.487039	0.134883	-3.61084	0.000305206	0.00276157
XPO5	49.4027	-0.278738	0.0771976	-3.61071	0.000305357	0.00276157
FAM157B	297.628	0.411592	0.114045	3.60901	0.000307363	0.00277749
HCAR3	129.231	0.376008	0.104205	3.60834	0.000308161	0.0027825
C2orf44	19.5973	-0.436507	0.121001	-3.60746	0.000309209	0.00278975
YPEL3	2142.04	0.311373	0.0863234	3.60705	0.000309696	0.00279192
SEPHS2	175.743	0.191657	0.0531416	3.60653	0.000310321	0.00279372
RBM10.1	209.164	-0.14952	0.0414587	-3.60647	0.000310387	0.00279372
NFE2	1526.65	0.31628	0.0877178	3.60565	0.000311368	0.00280034
DDX56	109.412	-0.213648	0.0592737	-3.60443	0.000312834	0.00281
AGPAT2	166.398	0.238694	0.0662238	3.60435	0.000312936	0.00281
FCRL2	54.2155	-0.42	0.116547	-3.60371	0.000313713	0.00281364
FAM126B	539.495	0.284007	0.0788163	3.6034	0.000314083	0.00281364
FASTK	406.798	-0.187205	0.0519515	-3.60346	0.000314011	0.00281364
RNA5.8SP2	292.058	-0.382502	0.106181	-3.60237	0.000315329	0.00282258
MMS19	184.47	-0.174689	0.0485256	-3.59994	0.000318293	0.00284519
KAT2A	97.4284	-0.272213	0.0756171	-3.59989	0.000318355	0.00284519
ZBTB25	113.617	-0.309243	0.085939	-3.5984	0.000320187	0.00285931
CAPZA1	1323.11	0.268273	0.0745647	3.59786	0.000320851	0.002863
KHSRP	677.312	-0.209109	0.0581594	-3.59544	0.000323842	0.00288742
NOM1	61.7446	-0.240062	0.0667895	-3.59431	0.000325258	0.00289777
COLQ	16.4854	-0.508727	0.141572	-3.59343	0.000326359	0.00290531
BDP1	440.334	-0.19423	0.0540674	-3.59236	0.000327691	0.00291489
BCL9	22.2807	-0.378283	0.105334	-3.59129	0.000329049	0.0029224
SIRPA	765.324	0.258366	0.0719401	3.5914	0.000328903	0.0029224
UBE2H	530.846	0.351755	0.0979592	3.59083	0.000329622	0.0029252
ZCCHC14	22.306	-0.412416	0.114896	-3.58948	0.000331335	0.00293811
C9orf69	185.026	-0.15908	0.0443209	-3.58928	0.000331599	0.00293816
STK38L	116.426	0.288412	0.0803658	3.58874	0.000332277	0.00294188
RP11.254F19.2	14.344	0.659152	0.183726	3.58769	0.000333621	0.00295148
SYS1	213.546	-0.126094	0.0351536	-3.58695	0.000334574	0.00295761
CASP5	25.9322	0.571483	0.159418	3.5848	0.000337335	0.00297866
VASH1	56.1912	-0.399045	0.111322	-3.58462	0.000337572	0.00297866
BEX5.1	27.8652	-0.413048	0.115232	-3.58449	0.00033774	0.00297866
RNF220	219.946	-0.162247	0.0452756	-3.58353	0.000338985	0.00298732
TMEM192	101.251	-0.232818	0.0650021	-3.5817	0.000341361	0.00300593
NUP62	240.873	-0.187569	0.0523791	-3.58098	0.000342308	0.00301194
PCGF5	1050.16	0.340817	0.0952255	3.57905	0.000344843	0.00302263
EIF4B	73.4539	-0.264912	0.0740095	-3.57944	0.000344334	0.00302263
TGM2	49.6974	0.563408	0.157418	3.57905	0.000344852	0.00302263
TMOD1	209.659	0.566241	0.158193	3.57944	0.000344332	0.00302263
USP11	153.481	-0.230712	0.0644563	-3.57935	0.000344451	0.00302263
PIDD	26.7311	-0.345165	0.0964465	-3.57882	0.00034515	0.00302292
TM6SF1	59.6933	0.391551	0.109455	3.57728	0.000347189	0.00303701
SELM	34.4935	-0.396615	0.110873	-3.5772	0.000347292	0.00303701
ELOF1	231.724	0.307345	0.0859362	3.57643	0.000348321	0.00304366
ALDH3B1	196.536	0.222314	0.0621677	3.57603	0.000348846	0.00304591
LITAF	8234.84	0.260562	0.0728844	3.57501	0.00035022	0.00305556
CEP41	73.178	-0.305603	0.0855055	-3.57407	0.00035147	0.00306412
ATP6V1A	407.794	0.182382	0.051036	3.5736	0.000352108	0.00306733
C17orf67	15.0919	-0.46899	0.131287	-3.57226	0.000353913	0.00308069
TGIF2	112.336	-0.222493	0.0622872	-3.57206	0.000354187	0.00308073
RP11.290F20.1	50.7374	0.51571	0.144387	3.57172	0.000354646	0.00308236
DHRS13	144.081	0.40177	0.112517	3.57074	0.000355977	0.00309157
RBMX	745.369	-0.24761	0.0693547	-3.57019	0.000356719	0.00309564
DENND1C	185.438	-0.185899	0.0521137	-3.56718	0.00036084	0.00312902
ARL11	304.75	0.23067	0.0646694	3.56692	0.000361207	0.00312982
HKR1	56.5691	-0.295917	0.0829861	-3.56586	0.000362661	0.00313764
LIG1	88.1594	-0.254156	0.0712732	-3.56593	0.000362563	0.00313764
MESDC2	286.921	-0.159424	0.0447184	-3.56507	0.000363766	0.00314241
LYN	3245.29	0.207334	0.0581572	3.56507	0.000363765	0.00314241
VPS11	103.152	-0.187179	0.0525114	-3.56454	0.000364496	0.0031448
REEP5	418.255	0.187635	0.0526404	3.56447	0.000364594	0.0031448
snoU13.342	79.8197	-0.393164	0.110323	-3.56374	0.000365605	0.00315113
PCCA	15.4	-0.407583	0.114406	-3.56261	0.000367183	0.00316233
TPST2	211.652	0.211778	0.0594818	3.56039	0.000370305	0.00318681
MKRN1	2718.27	0.44119	0.123951	3.5594	0.000371707	0.00319516
PMPCA	47.7214	-0.258701	0.072683	-3.55931	0.000371837	0.00319516
FES	181.675	0.240263	0.0675184	3.55848	0.000373008	0.00320238
UBXN6	3118.95	0.4295	0.120703	3.55832	0.00037324	0.00320238
CCDC64	22.8069	-0.387922	0.10905	-3.55728	0.000374718	0.00321263
FAM222B	116.212	-0.202165	0.0568495	-3.55615	0.00037633	0.00322403
STAT1	1666.07	0.271045	0.0762231	3.55594	0.000376625	0.00322412
KCMF1	252.551	0.159915	0.0449924	3.55426	0.000379038	0.00324234
STK17B	941.076	0.19387	0.0545532	3.55377	0.000379755	0.00324603
JDP2	270.666	0.295875	0.0832858	3.55253	0.000381551	0.00325162
MXD1	2978.86	0.282571	0.0795279	3.55311	0.000380705	0.00325162
TBC1D10A	40.9888	-0.282323	0.0794699	-3.55258	0.000381475	0.00325162
DAP	368.026	0.254673	0.0716865	3.55259	0.000381455	0.00325162
ITGA6	131.905	-0.323714	0.0911755	-3.55045	0.000384573	0.00327491
SLC39A10	80.942	-0.299869	0.0844774	-3.54969	0.000385678	0.00328187
SNRPA	165.619	-0.19712	0.0555432	-3.54895	0.000386769	0.00328869
RLTPR	23.6287	-0.347667	0.0979774	-3.54844	0.000387523	0.00329264
GPN2	73.4972	-0.204684	0.057695	-3.5477	0.000388615	0.00329945
ZNF318	135.117	-0.204254	0.0575949	-3.54639	0.000390542	0.00331335
RBM38	2898.25	0.478839	0.135076	3.54495	0.000392683	0.00332903
POLR3H	33.9231	-0.310863	0.0877211	-3.54376	0.000394461	0.00333169
SLMAP	154.984	0.180934	0.0510564	3.5438	0.000394408	0.00333169
DCUN1D1	139.704	0.382087	0.107797	3.54451	0.000393347	0.00333169
ATG9B	17.7257	-0.513442	0.144877	-3.54399	0.000394127	0.00333169
FAM83H	9.40171	-0.541543	0.152796	-3.54423	0.000393767	0.00333169
MAPK1	820.189	0.194937	0.0550197	3.54303	0.000395554	0.00333643
MAGED2	151.076	-0.17862	0.0504149	-3.543	0.00039561	0.00333643
AQP3	251.738	-0.441912	0.124815	-3.54052	0.000399339	0.00336539
SAMD9L	348.294	0.323652	0.0914278	3.53998	0.000400161	0.00336983
GRK5	102.602	-0.179532	0.0507261	-3.53924	0.00040128	0.00337675
KLRB1	127.824	-0.429727	0.121437	-3.53869	0.000402125	0.00337886
IFNAR1	353.741	0.189403	0.053523	3.53872	0.000402074	0.00337886
CTB.31N19.3	161.083	0.339487	0.0959411	3.53849	0.000402424	0.00337887
CBLL1	119.413	-0.236831	0.0669337	-3.53829	0.000402722	0.00337888
ZNF677	29.1705	-0.420578	0.118889	-3.53757	0.000403829	0.0033807
TMEM194B	18.6934	-0.396697	0.112138	-3.53758	0.000403817	0.0033807
SIT1	289.516	-0.245748	0.069462	-3.53788	0.000403346	0.0033807
MCM7	167.622	-0.181604	0.051339	-3.53735	0.000404166	0.00338102
ITPR3	86.4899	-0.28737	0.0812533	-3.53672	0.000405129	0.00338659
CREB5	1762.45	0.299205	0.0846315	3.53538	0.000407184	0.00340127
DNAJC9	26.161	-0.329102	0.0931075	-3.53465	0.000408321	0.00340577
UBE2D3	2034.43	0.206481	0.0584154	3.53471	0.000408225	0.00340577
HDAC1	604.541	-0.125314	0.0354583	-3.53413	0.000409112	0.00340987
FUBP1	475.972	-0.228031	0.06458	-3.53098	0.000414017	0.003441
RP4.714D9.5	12.82	-0.484249	0.137128	-3.53137	0.000413413	0.003441
PAFAH1B3	45.4037	-0.273465	0.0774479	-3.53096	0.000414057	0.003441
GMPR	996.199	0.541596	0.153372	3.53126	0.000413586	0.003441
MON1A	22.014	-0.36983	0.104783	-3.52947	0.000416399	0.00345794
HDGF	1534.4	0.353532	0.100216	3.52768	0.000419213	0.00347877
PCMT1	277.294	0.234746	0.0665512	3.52729	0.00041983	0.00348135
EIF1B	454.175	0.340471	0.096536	3.52688	0.000420493	0.0034843
FFAR2	1344.08	0.285058	0.0808304	3.52662	0.000420907	0.00348519
RNF216	272.033	-0.163041	0.0462478	-3.52537	0.000422894	0.0034991
EXOC4	137.311	-0.171375	0.04862	-3.5248	0.000423809	0.00350412
SPPL2A	109.415	0.212954	0.0604547	3.52253	0.000427443	0.0035316
ABHD14B	137.713	-0.218332	0.0619943	-3.52181	0.000428614	0.00353871
ILF3.AS1	117.056	-0.236938	0.0673116	-3.52002	0.00043152	0.00356012
CLSTN1	168.158	-0.217488	0.0617939	-3.51957	0.000432252	0.00356357
CLYBL	24.4228	-0.395262	0.112338	-3.51851	0.000433969	0.00357514
IFITM2	17397	0.314613	0.0894282	3.51805	0.00043473	0.00357881
CYB5R4	303.671	0.233205	0.0663059	3.5171	0.000436283	0.003589
ANKRD32	115.214	0.301861	0.0858396	3.51657	0.000437159	0.00359361
DHRS7	380.3	0.233507	0.0664056	3.51637	0.000437484	0.00359368
H3F3B	5072.28	0.207321	0.0589686	3.5158	0.000438439	0.00359893
SIPA1L2	139.974	0.445469	0.126778	3.51376	0.000441804	0.00362032
CYFIP1	51.7105	0.297768	0.0847556	3.51326	0.00044265	0.00362032
CD300LF	197.251	0.185808	0.0528902	3.51309	0.000442929	0.00362032
ICAM3	3050.89	0.208129	0.0592353	3.51361	0.000442066	0.00362032
NLRP12	220.392	0.264165	0.0751856	3.51351	0.00044223	0.00362032
RNF14	144.268	0.402122	0.114464	3.51307	0.000442954	0.00362032
ACTR3	1047.41	0.170913	0.0486851	3.51058	0.000447131	0.00365184
RHOC	136.391	-0.259434	0.0739343	-3.50898	0.000449828	0.00365825
TECR	30.2917	-0.379523	0.108129	-3.50991	0.000448251	0.00365825
AAK1	586.75	-0.241476	0.0688057	-3.50953	0.000448898	0.00365825
CIR1	904.181	0.174528	0.0497308	3.50945	0.000449035	0.00365825
HECW2	38.2735	0.489202	0.139429	3.50862	0.000450445	0.00365825
TSHZ2	144.273	-0.380438	0.108429	-3.50864	0.000450397	0.00365825
PCYOX1L	73.4712	-0.270389	0.0770624	-3.5087	0.000450299	0.00365825
REPS2	135.067	0.339272	0.0966976	3.50859	0.000450489	0.00365825
GRASP	27.2971	-0.371354	0.10587	-3.50764	0.000452095	0.00366868
OSBPL10	72.9851	-0.424483	0.121041	-3.50695	0.000453274	0.00367562
EHD1	952.568	0.200047	0.0570605	3.50587	0.000455116	0.00368793
AC013394.2	453.108	0.256972	0.0733485	3.50344	0.000459293	0.00371648
LIG3	59.7148	-0.225946	0.0644908	-3.50354	0.000459121	0.00371648
CTB.167B5.2	103.051	0.460794	0.131597	3.50155	0.000462553	0.0037402
EFCAB14	423.648	-0.168475	0.0481385	-3.49979	0.000465627	0.00376238
NUDCD3	195.753	-0.173593	0.0496055	-3.49947	0.000466176	0.00376415
FAM78A	166.967	-0.163118	0.0466154	-3.49922	0.000466613	0.003765
USP12	93.387	0.432647	0.1237	3.49756	0.000469529	0.00378585
FKBP8	505.243	0.432685	0.123764	3.49606	0.000472183	0.00380455
SZT2	77.7484	-0.217687	0.0622808	-3.49525	0.000473614	0.00381069
ATP5J2	162.885	0.207597	0.0593916	3.49539	0.000473375	0.00381069
YPEL4	15.9937	0.625852	0.179072	3.49497	0.000474107	0.00381172
ACVR2B	32.2622	-0.385074	0.110185	-3.4948	0.000474413	0.00381172
TERF2	171.601	-0.172489	0.0493749	-3.49345	0.000476825	0.0038284
VMP1	1935.6	0.232416	0.0665417	3.49279	0.000478008	0.00383519
C9orf114	225.593	-0.205717	0.0589142	-3.49181	0.000479759	0.00384652
USP22	414.181	-0.125028	0.0358109	-3.49133	0.000480615	0.00385067
ALKBH7	128.34	-0.209932	0.0601534	-3.48994	0.000483128	0.00386349
CTSA	501.313	0.232524	0.0666316	3.4897	0.000483569	0.00386349
DLG1	175.062	-0.189658	0.0543455	-3.48985	0.000483284	0.00386349
METTL2B	27.9962	-0.342388	0.098114	-3.48969	0.000483573	0.00386349
SELENBP1	1321.61	0.585945	0.167953	3.48874	0.00048531	0.00387464
ABTB1	905.227	0.294488	0.0844509	3.48709	0.000488313	0.00389589
WBP11	232.98	-0.188542	0.0540847	-3.48605	0.000490208	0.00390827
RMND5A	345.423	0.322037	0.092389	3.48566	0.000490921	0.00391121
UTP20	35.8734	-0.309754	0.0889085	-3.48397	0.000494041	0.00393331
SLC36A1	156.948	0.263639	0.0756942	3.48295	0.000495917	0.00394549
PRPF40B	10.1012	-0.543156	0.155969	-3.48246	0.000496833	0.00394749
KLF5	21.9588	0.429984	0.123479	3.48226	0.000497209	0.00394749
GNB5	69.6457	-0.247067	0.0709484	-3.48234	0.000497051	0.00394749
BLOC1S3	83.2014	-0.191733	0.0551038	-3.47948	0.000502382	0.003983
SON	2129.13	-0.115147	0.0330928	-3.47951	0.000502338	0.003983
RRM1	97.4629	-0.234993	0.0675711	-3.47772	0.000505704	0.00400097
GPCPD1	710.452	0.176774	0.0508292	3.4778	0.000505551	0.00400097
CTNNAL1	32.3994	0.658955	0.189464	3.478	0.000505179	0.00400097
ANKRD52	75.9044	-0.225995	0.0650905	-3.47201	0.000516569	0.00408409
CTSB	1607.42	0.273125	0.0786713	3.47172	0.000517134	0.00408571
HIF1A	373.639	0.245017	0.0705925	3.47086	0.000518801	0.00409605
ADAM8	2884.69	0.228836	0.0659342	3.47067	0.000519161	0.00409605
YIPF6	255.878	0.246026	0.0709113	3.46948	0.00052146	0.00411133
SSTR3	17.6798	-0.500995	0.144471	-3.46778	0.000524776	0.00413175
SPON2	422.583	-0.425811	0.122786	-3.4679	0.000524545	0.00413175
RPA4	18.6024	0.567657	0.163804	3.46546	0.000529329	0.00416471
AMPD3	183.242	0.208303	0.0601167	3.46499	0.000530261	0.00416628
COX19	204.941	-0.152263	0.0439414	-3.46514	0.000529956	0.00416628
RP11.334C17.5	83.8643	-0.268155	0.0773986	-3.4646	0.000531029	0.00416944
ADAR	1716.72	0.184982	0.0533993	3.46413	0.000531956	0.00417171
TEX10	41.4361	-0.288449	0.0832687	-3.46408	0.000532052	0.00417171
AP2S1	611.031	0.234484	0.0677322	3.46193	0.000536324	0.00419942
UBE2R2	1418.88	0.181192	0.0523357	3.4621	0.000535975	0.00419942
RP11.16E12.1	37.3511	0.413947	0.119601	3.46108	0.000538019	0.00420482
GK	73.5005	0.360896	0.104272	3.46109	0.000537992	0.00420482
PLP2.1	812.36	0.246847	0.0713221	3.46103	0.000538122	0.00420482
GANAB	481.909	-0.185252	0.0535508	-3.45937	0.000541432	0.00422778
NPM3	71.1956	-0.2568	0.0742449	-3.45882	0.00054255	0.0042307
DPY19L3	73.5184	0.299809	0.0866773	3.45891	0.000542358	0.0042307
HSPA1A	1662.1	0.277723	0.0803051	3.45835	0.000543488	0.00423511
NLRC3	126.072	-0.271279	0.0784599	-3.45755	0.000545113	0.00424486
CTSH	320.367	0.213473	0.0617504	3.45704	0.000546148	0.00425002
CD63	1964.37	0.213979	0.0619213	3.45566	0.000548953	0.00426892
POMP	451.084	0.155991	0.045155	3.45457	0.000551174	0.00428327
RGS14	432.152	0.213669	0.0618764	3.45316	0.00055406	0.00429689
KIAA1147	78.5059	-0.278823	0.080737	-3.45347	0.000553418	0.00429689
DENND3	720.804	0.24741	0.0716442	3.45332	0.000553732	0.00429689
EI24	206.532	-0.16976	0.0491891	-3.45117	0.000558154	0.0043257
RGS2	2765.29	0.31241	0.090531	3.45086	0.000558809	0.00432782
SLC2A4RG	333.012	-0.2022	0.0585999	-3.45052	0.000559517	0.00433036
RP11.1C1.7	25.3761	0.446654	0.129468	3.44991	0.000560771	0.00433711
HOOK1	20.6674	-0.508069	0.147278	-3.44972	0.000561164	0.0043372
FOLR3	294.575	0.687858	0.19943	3.44912	0.000562407	0.00434386
PCBP4	67.7756	-0.310464	0.0900693	-3.44695	0.000566963	0.00437608
CTC.505O3.1	35.3408	0.346893	0.100654	3.4464	0.0005681	0.00438188
QRICH1	114.833	-0.169716	0.0492507	-3.44597	0.000569016	0.00438597
ANGEL1	22.6231	-0.397881	0.115476	-3.44557	0.000569856	0.00438947
SH3GL1	249.998	0.203133	0.0589653	3.44495	0.00057116	0.00439654
HNRNPD	1052.73	-0.134781	0.0391309	-3.44437	0.000572387	0.004403
ARHGEF12	170.439	0.414147	0.120402	3.43971	0.000582339	0.00447065
BTBD11	38.3631	-0.33131	0.0963194	-3.4397	0.000582359	0.00447065
ACPP	50.9461	0.295044	0.0857675	3.44005	0.000581616	0.00447065
ULK3	121.853	-0.224415	0.0652498	-3.43932	0.000583172	0.00447387
RP1.193H18.2	27.1896	0.422587	0.122934	3.4375	0.000587112	0.00450106
SF1	1436.05	-0.102391	0.0297902	-3.43707	0.000588052	0.00450212
CCDC159	28.7526	-0.300446	0.087418	-3.43689	0.000588438	0.00450212
TGFA	107.14	0.373457	0.108661	3.4369	0.000588411	0.00450212
CEP104	143.136	-0.184071	0.0535689	-3.43616	0.000590022	0.00451121
OXA1L	290.326	-0.14771	0.0430049	-3.43474	0.000593128	0.00453191
MED24	246.353	-0.240351	0.0700071	-3.43325	0.000596401	0.00455386
CD14	1255.62	0.239587	0.0697913	3.43291	0.000597147	0.0045565
RNPS1	113.915	-0.181536	0.0528947	-3.43203	0.000599085	0.00456823
STRADB	1238.85	0.496168	0.144592	3.43151	0.000600236	0.00457088
RNU6.1300P	24.9777	0.493568	0.143831	3.43159	0.000600054	0.00457088
DBP	55.2157	-0.252974	0.0737314	-3.43102	0.000601323	0.00457609
HDAC4	238.874	0.19492	0.0568192	3.43053	0.000602408	0.00458128
ESYT2	260.145	-0.203575	0.0593485	-3.43017	0.000603209	0.00458431
METTL17	132.819	-0.234093	0.0682587	-3.4295	0.000604692	0.00459251
FKBP5	747.574	0.444712	0.129704	3.42865	0.000606581	0.00460378
ODF3B	76.0988	0.278844	0.0813362	3.42829	0.000607403	0.00460695
PLCL2	305.672	0.190343	0.0555318	3.42763	0.000608869	0.00461192
JRK	82.4249	-0.223427	0.0651814	-3.42778	0.000608538	0.00461192
ZNF276	287.989	-0.12929	0.0377459	-3.42528	0.000614167	0.00464895
KCTD7	209.853	-0.198822	0.0580491	-3.42507	0.000614635	0.0046494
TBC1D4	165.624	-0.341944	0.0998576	-3.42432	0.000616351	0.00465619
HCG18	148.988	-0.214216	0.0625552	-3.42443	0.000616085	0.00465619
FRAT2	1691.66	0.256631	0.0749828	3.42253	0.000620413	0.00467756
DUS1L	137.104	-0.168893	0.0493435	-3.4228	0.000619791	0.00467756
RASGRP4	186.249	0.274257	0.0801308	3.42261	0.000620225	0.00467756
NPAT	208.154	-0.18604	0.0543844	-3.42084	0.000624281	0.00470361
PARP1	251.867	-0.188052	0.0549947	-3.41946	0.000627463	0.00472445
HMG20A	81.283	-0.260264	0.0761233	-3.41898	0.000628559	0.0047285
RP3.508I15.22	15.1059	0.551157	0.16121	3.41886	0.000628832	0.0047285
CAMSAP2	16.4073	-0.444652	0.130093	-3.41796	0.000630917	0.00474054
LIMA1	41.996	-0.358808	0.104982	-3.41781	0.000631266	0.00474054
N4BP2	64.767	-0.289053	0.0845796	-3.41752	0.000631934	0.00474243
CCDC71L	121.943	0.319081	0.0934001	3.41628	0.000634818	0.00475779
LAMP2	1225.12	0.200744	0.0587603	3.41632	0.000634725	0.00475779
PCED1B.AS1	384.656	-0.227624	0.0666486	-3.41528	0.000637161	0.00476593
CHSY1	198.625	0.265585	0.0777603	3.41543	0.00063681	0.00476593
POLR2I	95.9051	-0.201138	0.0588876	-3.41563	0.000636342	0.00476593
MNDA	5506.48	0.228851	0.0670241	3.41446	0.000639076	0.00477712
CCDC124	78.833	0.263935	0.0773469	3.41235	0.000644048	0.00481112
LTBP4	47.85	-0.310511	0.0910839	-3.40906	0.000651868	0.00486315
RAB7A	1104.34	0.179699	0.0527094	3.40923	0.000651457	0.00486315
EPB42	344.761	0.523598	0.153662	3.40746	0.000655698	0.00488851
ZRANB1	203.109	0.254288	0.0746429	3.40673	0.000657453	0.00489518
AP3M2	108.11	-0.245259	0.0719917	-3.40676	0.000657382	0.00489518
IDH3A	68.27	-0.215912	0.0634031	-3.40539	0.000660694	0.0049161
TCEA2	50.4805	-0.250942	0.0736999	-3.40492	0.000661834	0.00492136
PDLIM7	142.662	0.321748	0.0945105	3.40436	0.000663192	0.00492824
AC009501.4	92.4217	0.517065	0.151922	3.4035	0.000665289	0.00493738
UFD1L	189.377	0.153146	0.0449965	3.40351	0.000665254	0.00493738
RRP8	60.2391	-0.20864	0.061313	-3.40286	0.000666844	0.00493961
RP11.677M14.2	11.2111	-0.494405	0.145292	-3.40284	0.000666893	0.00493961
MBOAT7	2144.15	0.2788	0.0819248	3.40312	0.000666206	0.00493961
NFE2L2	344.534	0.160201	0.0470844	3.40241	0.000667934	0.0049441
DDX24	425.717	-0.178594	0.0524983	-3.40191	0.000669176	0.00495007
EIF2AK1	825.952	0.352278	0.103576	3.40117	0.000670981	0.0049602
ZBTB40	86.2257	-0.239732	0.070502	-3.40035	0.000672985	0.00497178
CHST15	593.655	0.246596	0.0725625	3.3984	0.000677822	0.00500427
NAT10	110.756	-0.226006	0.0665139	-3.39788	0.00067911	0.00501053
NFIX	324.478	0.484155	0.142531	3.39684	0.000681695	0.00502634
LYRM7	189.256	-0.223141	0.0657124	-3.39573	0.000684467	0.00504351
ARHGAP9	1725.85	0.183305	0.053994	3.39492	0.00068649	0.00505188
PDE9A	13.485	-0.565851	0.166668	-3.39508	0.000686073	0.00505188
NAT1	13.0213	0.548742	0.161719	3.39318	0.000690872	0.00508084
PPT1	875.393	0.198717	0.0585763	3.39245	0.000692717	0.00508815
MRI1	57.9776	-0.288939	0.085172	-3.39242	0.000692784	0.00508815
RGP1	141.776	-0.182637	0.0538395	-3.39225	0.000693208	0.00508815
EIF2AK2	513.233	0.30642	0.0903375	3.39195	0.00069397	0.00509046
ZNF493	107.776	-0.205211	0.0605179	-3.39092	0.000696597	0.00510643
METTL22	37.7925	0.317563	0.0937124	3.3887	0.000702239	0.00514353
FEM1C	68.4233	0.284921	0.0840826	3.38858	0.000702561	0.00514353
SEMA4B	171.193	0.231409	0.0683014	3.38806	0.000703887	0.00514992
RP11.563J2.2	16.7028	0.489723	0.144578	3.38726	0.000705944	0.00515581
POC1B	105.976	0.367464	0.108475	3.38753	0.000705245	0.00515581
RPA1	243.986	-0.181121	0.053472	-3.38722	0.000706052	0.00515581
ATAD3A	25.5924	-0.331245	0.0978076	-3.3867	0.000707386	0.00516224
ZNF516	143.673	0.239293	0.0706697	3.38608	0.000708985	0.00517059
CDV3	355.592	0.137102	0.0405136	3.38408	0.000714159	0.00520499
PPP2R5D	108.936	-0.192916	0.0570236	-3.38309	0.000716759	0.00521725
GSR	397.437	0.19671	0.0581435	3.38318	0.000716508	0.00521725
SNX18	265.768	0.205208	0.0606732	3.38219	0.000719117	0.00523107
GID8	341.54	0.277755	0.0822043	3.37884	0.000727936	0.00529184
LETM1	80.1099	-0.210511	0.0623072	-3.37859	0.000728583	0.00529316
GADD45B	392.612	0.204003	0.0604065	3.37717	0.000732346	0.0053171
SART3	177.964	-0.153664	0.045519	-3.37583	0.00073594	0.0053348
CHMP3	778.777	0.139974	0.0414711	3.37523	0.00073754	0.0053348
AC099048.1	8.87004	0.673761	0.199606	3.37545	0.000736949	0.0053348
SERINC1	396.569	0.249302	0.0738553	3.37554	0.00073671	0.0053348
TOPORS.AS1	158.859	0.251742	0.0745819	3.37538	0.000737143	0.0053348
DCAF12	5351.47	0.486683	0.144193	3.37521	0.000737597	0.0053348
ORAOV1	62.1742	-0.210322	0.0623231	-3.3747	0.000738969	0.00534133
SORT1	121.189	0.281604	0.0834615	3.37406	0.000740683	0.00535032
C9orf66	18.1629	0.414308	0.122835	3.37289	0.000743836	0.00536968
ADA	81.1896	-0.255198	0.0756717	-3.37243	0.000745073	0.0053752
SLC39A1	215.494	0.158531	0.0470161	3.37184	0.000746678	0.00537996
NBEA	22.8504	-0.696136	0.206448	-3.37197	0.000746338	0.00537996
RP11.925D8.5	181.792	0.358737	0.106404	3.37146	0.00074772	0.00538298
MARCKS	870.484	0.28057	0.0832222	3.37134	0.000748044	0.00538298
ZNF33B.1	106.181	-0.249518	0.074016	-3.37114	0.000748572	0.00538338
IL17RA	1923.88	0.225454	0.0668857	3.37074	0.000749671	0.00538788
EIF3F	135.19	-0.205102	0.0608542	-3.37038	0.00075064	0.00538919
ASTE1	62.3831	-0.221436	0.0657018	-3.37032	0.000750801	0.00538919
CDR2	49.046	-0.317427	0.0942032	-3.3696	0.000752779	0.00539972
ZNF853	10.2325	-0.481684	0.142964	-3.36926	0.000753693	0.00539972
AQP1.1	18.3459	0.651242	0.193283	3.36936	0.000753427	0.00539972
DVL2	70.2503	-0.213901	0.0634956	-3.36875	0.000755102	0.00540641
CCT7	218.964	-0.145929	0.0433342	-3.36753	0.000758435	0.00542686
PRKRIP1	111.324	-0.173499	0.0515279	-3.36708	0.000759682	0.00543237
SPIB	127.064	-0.339687	0.100916	-3.36605	0.000762527	0.00544929
ECE1	723.52	0.268856	0.0798873	3.36544	0.000764214	0.00545774
AGFG1	380.587	0.208392	0.0619242	3.36528	0.000764669	0.00545774
LST1	1860.9	0.166647	0.0495327	3.36437	0.00076718	0.00547223
VIPR1	33.2457	-0.304312	0.0904588	-3.36409	0.000767959	0.00547436
NUCKS1	1111.22	-0.177815	0.0528797	-3.36263	0.000772028	0.00549647
RXRA	1649.2	0.201911	0.0600436	3.36274	0.000771725	0.00549647
POP5	60.065	-0.266238	0.0791797	-3.36245	0.000772546	0.00549672
GAL3ST4	27.9716	-0.421017	0.125231	-3.36193	0.000773984	0.00550351
PIM3	1256.86	0.22602	0.0672353	3.36163	0.000774849	0.00550622
HAL	242.694	0.300858	0.0895036	3.3614	0.000775479	0.00550726
RPL13	3029.62	-0.208883	0.0621486	-3.36102	0.000776553	0.00550863
JAZF1	394.805	0.355817	0.105867	3.36099	0.000776641	0.00550863
TBCEL	55.4133	0.382151	0.113753	3.35948	0.00078089	0.00553532
CNOT6L	520.109	-0.180052	0.053607	-3.35875	0.000782968	0.00554659
EARS2	17.8784	-0.388903	0.115856	-3.35677	0.000788586	0.00557251
AZI1	16.7913	-0.371802	0.110753	-3.35704	0.000787823	0.00557251
ABCB8	26.3886	-0.307835	0.0917021	-3.3569	0.000788218	0.00557251
FNBP1	1346.09	-0.0921449	0.0274467	-3.35723	0.000787276	0.00557251
RNF144B	184.998	0.275289	0.0820248	3.35616	0.000790318	0.00558129
MAP1LC3B	405.591	0.221992	0.0661489	3.35594	0.000790945	0.00558225
EPRS	167.316	-0.181209	0.0540138	-3.35486	0.000794044	0.00560064
ACAA1	245.627	0.153761	0.0458533	3.35333	0.000798466	0.00562834
PDE8A	35.3814	-0.311548	0.0929156	-3.35302	0.000799356	0.00563113
NOL9	55.0351	-0.249406	0.0743998	-3.35224	0.000801604	0.00564254
PLAGL1	81.0029	0.29544	0.0881353	3.35211	0.000801968	0.00564254
FADS2	21.9794	-0.616759	0.184019	-3.35161	0.000803439	0.0056494
TGFBRAP1	73.2215	-0.19869	0.0592982	-3.35068	0.000806121	0.00566126
PHF1	134.828	-0.188624	0.056293	-3.35076	0.000805898	0.00566126
TRIM32	26.8393	-0.38839	0.115987	-3.34855	0.000812358	0.00570154
FUT11	251.518	-0.213409	0.0637493	-3.34763	0.000815051	0.00570809
BATF2	39.8476	0.652505	0.194917	3.3476	0.000815148	0.00570809
ODF2	65.7923	-0.215108	0.0642615	-3.34738	0.000815799	0.00570809
HCFC1.1	342.898	-0.178386	0.0532824	-3.34793	0.000814173	0.00570809
LAGE3.1	88.7418	-0.216531	0.0646861	-3.34742	0.000815687	0.00570809
COX11	48.732	-0.29507	0.0881644	-3.34682	0.000817451	0.00571612
MT.ND5	2087.27	-0.23683	0.0707783	-3.34608	0.000819636	0.00572789
PARVA	8.46157	0.755683	0.225857	3.34586	0.000820291	0.00572894
TSEN2	35.7186	-0.341743	0.102195	-3.34403	0.00082571	0.00576325
MUT	47.7787	-0.256191	0.0766237	-3.34349	0.000827312	0.00577089
RP11.732M18.3	15.5091	-0.389357	0.116506	-3.34194	0.000831965	0.00579979
SFMBT2	39.8833	-0.282972	0.0847424	-3.3392	0.00084019	0.00585355
PYHIN1	113.312	-0.303192	0.0908308	-3.33799	0.000843879	0.00587565
ATP11B	172.297	0.305993	0.0916756	3.33778	0.000844502	0.00587639
AXIN2	18.252	-0.530593	0.158991	-3.33724	0.000846141	0.0058842
LBH	31.1409	-0.352778	0.105719	-3.33695	0.000847041	0.00588686
PPAN	35.0087	-0.282802	0.0847705	-3.33609	0.000849653	0.0058978
TRPM6	66.8331	0.326328	0.0978131	3.33624	0.000849199	0.0058978
AGTPBP1	263.638	0.27675	0.0829737	3.3354	0.000851783	0.00590899
UBXN2B	130.565	0.271423	0.0813828	3.33514	0.000852576	0.00591088
AP006621.5	23.1479	-0.341642	0.102472	-3.33399	0.000856106	0.00592466
PAAF1	28.6861	-0.319023	0.0956932	-3.33381	0.000856646	0.00592466
FKBP4	74.4255	-0.231059	0.0693046	-3.33396	0.000856202	0.00592466
USP15	924.35	0.245815	0.0737324	3.33389	0.000856414	0.00592466
RP11.356I2.4	42.0713	-0.300365	0.0901119	-3.33324	0.000858412	0.00593326
EXOSC10	98.5764	-0.209735	0.0629276	-3.33295	0.0008593	0.0059358
OSBP	87.5819	-0.177236	0.0531915	-3.33204	0.000862123	0.00595168
ARID4A	578.009	0.163106	0.048987	3.32957	0.000869799	0.00600103
PRKAR1A	1217.48	0.252527	0.075902	3.32701	0.000877829	0.00605276
TTN	162.708	-0.331493	0.099662	-3.32617	0.000880472	0.00606731
IFNAR2	778.52	0.139024	0.0418098	3.32514	0.000883726	0.00608605
HARS	54.33	-0.221849	0.0667247	-3.32485	0.000884673	0.00608888
SMAD3	188.852	-0.214713	0.0645978	-3.32384	0.000887877	0.00610724
DPH2	46.8068	-0.264224	0.0795046	-3.32338	0.000889346	0.00611365
RBFA	28.4547	-0.349077	0.10505	-3.32295	0.000890702	0.00611558
ZMYND8	359.54	-0.124717	0.0375319	-3.32297	0.000890644	0.00611558
OAZ1	17342.1	0.269531	0.0811376	3.3219	0.000894056	0.0061349
PRMT1	207.227	-0.186851	0.0562573	-3.32137	0.000895753	0.00614285
INSIG1	169.785	-0.211352	0.0636595	-3.32003	0.000900079	0.00616879
MATK	61.1221	-0.36796	0.110858	-3.31921	0.000902712	0.00618312
RP13.977J11.2	50.7463	-0.300694	0.0905976	-3.31901	0.000903384	0.00618399
GSPT1	1668.33	0.373948	0.112771	3.316	0.000913162	0.00624717
C10orf54	2243.2	0.239547	0.0722443	3.31579	0.000913856	0.00624816
SMG6	84.0422	-0.207423	0.0625646	-3.31534	0.000915306	0.00625432
ZNF436	14.2024	-0.470434	0.141943	-3.31426	0.000918875	0.00627493
NDUFA10	207.974	-0.140945	0.0425428	-3.31302	0.000922931	0.00629885
WDR5	125.491	-0.214456	0.0647403	-3.31255	0.000924496	0.00630575
ANKMY1	32.7267	-0.297407	0.0898146	-3.31135	0.000928476	0.00632911
KDM4A	118.902	-0.160113	0.0483583	-3.31097	0.000929748	0.00633398
RCBTB2	131.013	0.261948	0.0791412	3.30989	0.00093334	0.00635411
IVD	114.402	-0.203006	0.061336	-3.30974	0.000933821	0.00635411
LCN2	87.9885	0.641586	0.193893	3.30897	0.000936398	0.00636784
YIF1A	78.4278	-0.224458	0.067866	-3.30737	0.000941749	0.00640041
CIAPIN1	59.2474	-0.213826	0.0646926	-3.30526	0.000948885	0.00644121
H1F0	75.208	0.371681	0.112451	3.30527	0.000948845	0.00644121
RFTN1	191.088	-0.210809	0.0637919	-3.30463	0.000951014	0.00645181
TRIM44	337.826	-0.18102	0.054785	-3.3042	0.000952485	0.00645794
CDC25B	305.352	-0.219932	0.0665677	-3.30388	0.000953554	0.00646134
ATF7IP2	55.8955	-0.30034	0.0909527	-3.30216	0.000959442	0.00649737
LHFPL2	76.4719	0.31678	0.0959388	3.30189	0.000960349	0.00649964
LPGAT1	441.328	0.194714	0.0589804	3.30133	0.000962262	0.00650659
RAB2B	543.376	0.428757	0.129877	3.30126	0.00096252	0.00650659
MAN1B1	94.4711	-0.201165	0.0609788	-3.29894	0.00097052	0.00655677
CACUL1	608.362	0.140194	0.0425122	3.29774	0.00097465	0.00657687
PCID2	123.462	-0.257284	0.078017	-3.2978	0.00097445	0.00657687
SGSM2	203.212	-0.175433	0.0532183	-3.29647	0.000979083	0.00660286
SEC31B	98.6963	-0.234067	0.0710289	-3.29537	0.000982917	0.00662479
GBP1	523.411	0.39098	0.118733	3.29293	0.000991496	0.00667866
THRA	165.432	-0.197278	0.0599165	-3.29256	0.00099281	0.00668355
C11orf95	10.8466	-0.46253	0.140507	-3.29187	0.000995238	0.00669402
WDR12	32.3029	-0.286509	0.0870376	-3.29178	0.000995542	0.00669402
APOBEC3D	86.4764	-0.264724	0.0804394	-3.29097	0.000998422	0.00670942
TNRC6C.AS1	156.078	-0.22399	0.0680718	-3.29049	0.00100014	0.00671697
RALGAPA2	341.906	0.238907	0.0726344	3.28918	0.0010048	0.00674094
WHSC1	112.023	-0.179734	0.0546445	-3.28915	0.00100489	0.00674094
CD79B	123.406	-0.317301	0.0965232	-3.2873	0.00101152	0.00678145
RAB24	48.9593	0.277495	0.0844285	3.28675	0.00101352	0.00679079
ALG9	10.3689	-0.487303	0.148283	-3.28631	0.00101511	0.00679538
ZNF808	67.7682	-0.195431	0.0594696	-3.28623	0.0010154	0.00679538
DDR1	25.0818	-0.392835	0.119553	-3.28586	0.0010167	0.00679611
GRINA	1807.3	0.351182	0.106875	3.28592	0.00101651	0.00679611
RNF24	1658.18	0.282573	0.0860189	3.28501	0.00101978	0.00681273
DCAF16	196.339	-0.193744	0.0589812	-3.28484	0.0010204	0.00681287
BLMH	103.511	-0.195825	0.059633	-3.28383	0.00102405	0.0068137
LINC00211	41.3815	0.396802	0.120823	3.28417	0.00102283	0.0068137
IL1R1	45.0906	0.484292	0.147493	3.28349	0.00102532	0.0068137
THOC5	148.962	0.239182	0.0728379	3.28375	0.00102434	0.0068137
TOMM70A	125.129	-0.234641	0.0714482	-3.28407	0.00102321	0.0068137
GPR146	115.759	0.516741	0.157371	3.28359	0.00102495	0.0068137
PABPC1	4407.05	-0.150154	0.0457217	-3.28408	0.00102317	0.0068137
CXCR3	63.5231	-0.331196	0.100864	-3.28358	0.00102497	0.0068137
FAM211A	49.0134	0.345408	0.105212	3.28297	0.0010272	0.00682221
HBP1	437.666	0.164154	0.0500102	3.28241	0.00102924	0.0068318
ZC3HC1	31.5387	-0.307372	0.0936646	-3.28162	0.00103211	0.00684683
HK1	551.455	0.271661	0.0828043	3.28075	0.00103531	0.00686004
TTC27	21.0966	-0.357125	0.108852	-3.28084	0.00103499	0.00686004
ZNF831	94.0999	-0.275133	0.0838677	-3.28056	0.001036	0.00686065
SAMD3	185.015	-0.323583	0.0986432	-3.28034	0.00103682	0.00686208
PHF10	132.083	-0.303518	0.0925319	-3.28014	0.00103755	0.00686291
SIRT3	44.3522	-0.245748	0.0749271	-3.27982	0.00103872	0.00686665
ZFAND5	500.051	0.210991	0.0643808	3.27723	0.00104832	0.00692608
DPH5	52.2114	-0.317869	0.0970045	-3.27685	0.00104972	0.00693129
PIP5K1B	27.0594	0.471722	0.143964	3.27667	0.00105038	0.00693167
RETN	65.3587	0.541731	0.165355	3.27617	0.00105226	0.00694005
CEACAM4	209.712	0.332482	0.101505	3.27553	0.00105464	0.00695169
PRR13	786.151	0.177883	0.0543217	3.27462	0.00105803	0.00696999
SYMPK	290.387	-0.216579	0.0661458	-3.27427	0.00105935	0.00697468
WDR7	66.8726	-0.217339	0.0663836	-3.27398	0.00106042	0.0069777
RELT	233.729	0.151171	0.0461798	3.27353	0.00106212	0.00698483
STK25	169.536	-0.159896	0.0488505	-3.27318	0.00106345	0.0069895
FAM110A	166.375	-0.197041	0.0602233	-3.27184	0.00106848	0.00701856
WSB2	91.6744	0.229351	0.0701325	3.27025	0.00107453	0.00705421
NOLC1	95.9415	-0.225332	0.0689133	-3.26979	0.00107629	0.00706167
CDYL	435.309	0.263012	0.080449	3.2693	0.00107814	0.00706977
PPP4R1	313.418	0.247007	0.0755878	3.26782	0.00108379	0.0071027
SLC12A9	633.906	0.212247	0.0649541	3.26764	0.00108447	0.00710306
NHP2L1	471.843	-0.141993	0.0434591	-3.26728	0.00108587	0.00710814
WAC	1508.23	0.104855	0.032096	3.26691	0.00108726	0.00711131
PYGB	78.3088	-0.211944	0.0648776	-3.26683	0.00108761	0.00711131
TMUB2	295.732	0.151877	0.046508	3.26561	0.00109227	0.0071377
NUP93	203.427	-0.192009	0.058812	-3.26479	0.00109547	0.00715449
BCL2L1	1112.92	0.464354	0.142252	3.2643	0.00109734	0.00716262
ARHGEF9.1	34.1924	-0.29342	0.0899007	-3.26383	0.00109918	0.00717053
XXcos.LUCA11.4	10.1521	-0.482012	0.147707	-3.26329	0.00110127	0.00718003
PITPNC1	141.407	-0.169607	0.051981	-3.26287	0.0011029	0.00718656
MTF1	287.706	0.202075	0.0619353	3.26268	0.00110365	0.00718732
RANGAP1	183.902	-0.185919	0.056987	-3.26248	0.00110443	0.00718829
ACTR5	30.655	-0.33044	0.101314	-3.26155	0.00110804	0.00720767
SYTL2	63.6291	-0.371781	0.114029	-3.26041	0.00111253	0.00723271
B3GNT8	62.5648	0.339995	0.104298	3.25985	0.0011147	0.00724271
RPL19	3131.49	-0.188214	0.0577603	-3.25853	0.00111992	0.00727244
DACH1	26.2581	0.468051	0.143703	3.25706	0.00112571	0.00730172
GPD1L	60.0526	-0.262121	0.0804748	-3.25718	0.00112524	0.00730172
SYF2	503.373	0.120594	0.0370341	3.25628	0.00112881	0.0073135
CXCL1	44.2795	0.368083	0.113033	3.25641	0.0011283	0.0073135
MARCH2	369.912	0.330563	0.101564	3.25471	0.00113506	0.00734981
EPB41	2888.18	0.358658	0.110221	3.25398	0.00113802	0.00736475
HSPH1	153.955	-0.276356	0.0849465	-3.25329	0.00114075	0.00736996
MRPS9	60.5012	-0.240875	0.0740404	-3.25329	0.00114077	0.00736996
PKIA	32.5032	-0.418078	0.128504	-3.25342	0.00114026	0.00736996
SMC2	58.6225	-0.277239	0.0852416	-3.25239	0.00114439	0.00738916
SNX27	454.034	0.177153	0.0544757	3.25196	0.00114612	0.00739616
SNRNP40	59.6006	-0.25461	0.0783212	-3.25084	0.00115065	0.00741699
FBXO9	789.817	0.29801	0.0916716	3.25084	0.00115064	0.00741699
RP11.664D1.1	36.744	-0.444934	0.136885	-3.25042	0.00115236	0.00742377
CEBPD	1507.38	0.266475	0.0820216	3.24884	0.00115875	0.00746072
ZXDB	22.1384	-0.399895	0.123105	-3.24841	0.0011605	0.00746776
PPP1R2	408.299	-0.147411	0.0453864	-3.24792	0.0011625	0.00747642
NIT2	59.1694	-0.250893	0.0772918	-3.24604	0.00117021	0.00752173
TRIM21	200.39	0.247808	0.0763825	3.2443	0.0011774	0.00756365
CHRM3.AS2	89.4845	-0.383845	0.118334	-3.24374	0.00117971	0.00757
IL10RA	888.498	-0.159464	0.049159	-3.24384	0.00117928	0.00757
SESTD1	106.961	0.200376	0.0617919	3.24276	0.00118378	0.00759179
GBP5	557.642	0.393311	0.121313	3.24213	0.00118641	0.00760442
ERBB2	15.5634	-0.465178	0.143526	-3.24108	0.00119076	0.00762799
RPS6KA4	76.4272	-0.236169	0.0728877	-3.24017	0.00119458	0.00764816
FAM168B	152.612	-0.169193	0.0522221	-3.23987	0.00119584	0.00765188
RP11.145M9.4	186.159	0.245936	0.0759153	3.23962	0.00119691	0.00765442
EHBP1	40.2531	-0.251131	0.0775243	-3.23938	0.00119791	0.00765652
CNOT4	160.454	-0.175811	0.0542773	-3.23913	0.00119894	0.00765884
MAP2K3	4369.34	0.399667	0.12344	3.23775	0.00120477	0.00768965
DDX27	284.899	-0.166943	0.0515627	-3.23767	0.00120512	0.00768965
BTBD9	63.9568	-0.199706	0.0617455	-3.23434	0.00121924	0.00777536
CYTH1	883.3	-0.131885	0.040779	-3.23414	0.00122011	0.00777657
KLHL17	25.7713	-0.33475	0.103535	-3.23321	0.00122406	0.00779651
CCDC115	202.464	-0.198898	0.0615204	-3.23305	0.00122476	0.00779651
TCERG1	387.867	-0.174629	0.0540159	-3.23293	0.00122529	0.00779651
STIM2	244.387	-0.151152	0.0467701	-3.23181	0.00123007	0.00782255
MS4A6A	997.092	0.187234	0.0579393	3.23155	0.00123122	0.00782546
RP4.717I23.3	287.667	-0.236871	0.0733281	-3.23029	0.00123663	0.0078511
RAB3D	1157.83	0.230029	0.0712076	3.2304	0.00123615	0.0078511
SPOPL	225.98	0.255602	0.0791402	3.22974	0.00123904	0.00785763
UBE2W	173.011	0.233475	0.0722888	3.22975	0.00123898	0.00785763
FIZ1	30.0038	-0.289549	0.0896628	-3.22932	0.00124087	0.00786483
ILVBL	32.792	-0.282194	0.0874106	-3.22837	0.00124496	0.00788365
RPL3	73.5575	-0.341612	0.105817	-3.22831	0.00124522	0.00788365
ZNF3	87.3541	-0.194278	0.0601841	-3.22807	0.00124631	0.00788611
MICALCL	40.2601	0.409716	0.127033	3.22526	0.00125858	0.00795933
NOL11	93.4502	-0.213797	0.0663011	-3.22463	0.00126136	0.00797
LENG1	45.4697	-0.213254	0.0661343	-3.22456	0.00126167	0.00797
CD83	28.4422	-0.366162	0.113641	-3.22211	0.00127251	0.00803402
HDGFRP2	54.692	-0.261548	0.0811971	-3.22116	0.00127675	0.00805634
MDC1	65.7587	-0.229131	0.0711481	-3.22047	0.00127979	0.00807104
CAMK2G	327.516	0.145369	0.0451622	3.21883	0.00128715	0.008113
PHACTR4	199.351	-0.18915	0.0587747	-3.21822	0.00128987	0.00812398
RRS1	58.537	-0.255018	0.0792443	-3.21812	0.00129033	0.00812398
NCOA4	2946.39	0.33701	0.104774	3.21654	0.00129748	0.00815708
PDCD4.AS1	16.1338	0.476413	0.148116	3.21648	0.00129773	0.00815708
UBE2L6	407.684	0.258068	0.0802317	3.21654	0.00129748	0.00815708
SUMF2	138.637	-0.214513	0.0667043	-3.21588	0.00130046	0.0081697
RAD23A	236.243	0.312181	0.097082	3.21565	0.00130151	0.00817181
INADL	85.7365	-0.261789	0.0814319	-3.21482	0.00130528	0.00819095
SMIM5	123.449	0.437434	0.1361	3.21406	0.00130875	0.00820363
ZBTB43	145.623	-0.145844	0.0453756	-3.21416	0.00130827	0.00820363
ZYX	1112.81	0.250787	0.0780335	3.21384	0.00130972	0.00820519
DPH3	68.3457	0.28067	0.0873555	3.21297	0.00131371	0.00822568
IL32	396.19	-0.252436	0.0785862	-3.21221	0.00131716	0.00824277
STX3	653.975	0.230257	0.0717193	3.21053	0.00132489	0.00828568
FBRSL1	165.708	-0.147728	0.0460155	-3.21041	0.00132548	0.00828568
MKNK1	640.788	0.248429	0.0773912	3.21004	0.00132717	0.00829173
SKAP2	1048.97	0.199229	0.0620839	3.20904	0.0013318	0.0083161
SLC6A8.1	151.027	0.495622	0.154505	3.20781	0.00133749	0.008347
GALNS	121.793	0.178151	0.0555451	3.20733	0.00133975	0.00835653
CARF	21.3272	-0.382145	0.119216	-3.20549	0.00134832	0.00840332
KIAA0825	21.6275	0.397661	0.124059	3.2054	0.00134873	0.00840332
ZCCHC6	958.911	0.178614	0.0557319	3.20488	0.00135117	0.00841393
ITGB7	280.344	-0.216308	0.0675058	-3.20429	0.00135394	0.00842178
RAB15	15.2234	-0.460651	0.143767	-3.20414	0.00135465	0.00842178
RHBDF2	324.448	0.183072	0.0571317	3.20438	0.00135352	0.00842178
RPL37A	7101.65	-0.15893	0.0496149	-3.20326	0.00135879	0.00844291
HIPK2	497.118	-0.169739	0.0529949	-3.20294	0.00136032	0.00844782
AC013264.2	19.4983	-0.484362	0.151356	-3.20015	0.00137356	0.00852534
TSEN54	173.526	-0.239814	0.0749427	-3.19996	0.00137445	0.00852622
GOLGA3	173.087	-0.159715	0.049916	-3.19968	0.00137581	0.00853
BTBD2	111.957	-0.184817	0.0577772	-3.19878	0.0013801	0.00854964
CYP4F12	15.0131	0.491783	0.153747	3.19865	0.00138072	0.00854964
TERF1	87.1102	-0.185437	0.0579755	-3.19855	0.00138123	0.00854964
LMO7	39.5856	-0.313671	0.0981093	-3.19715	0.00138791	0.00856342
RNF135	146.49	0.168702	0.0527624	3.1974	0.00138675	0.00856342
EMR1	81.0563	0.31195	0.0975493	3.19787	0.00138445	0.00856342
MAP4K1	146.858	-0.228965	0.0716065	-3.19755	0.00138601	0.00856342
SLC25A26	48.5769	-0.231169	0.072305	-3.19714	0.00138797	0.00856342
TMEM248	367.92	-0.114574	0.0358319	-3.19755	0.00138601	0.00856342
CXCL14	28.3285	0.524024	0.163927	3.1967	0.00139012	0.00857202
ZNF75A	86.4754	-0.231414	0.0723986	-3.19639	0.00139159	0.00857647
NUSAP1	47.5568	0.342877	0.1073	3.19551	0.00139586	0.00859346
TOMM34	74.7796	-0.22692	0.07101	-3.1956	0.0013954	0.00859346
CDC14A	39.2089	-0.373331	0.11691	-3.19331	0.00140652	0.00865439
NKTR	1370.05	-0.143959	0.045092	-3.19257	0.00141012	0.00867187
GOSR2	57.7588	-0.215662	0.0675587	-3.19222	0.00141183	0.00867768
APH1B	105.469	0.196597	0.0616055	3.19123	0.00141668	0.00870281
ZNF862	98.405	-0.187919	0.0588896	-3.19104	0.00141762	0.00870386
SLC27A4	18.9804	-0.370415	0.11609	-3.19075	0.00141905	0.00870792
SCAI	37.9753	-0.304888	0.0955707	-3.19018	0.00142182	0.00872023
ATP6V1E1	411.723	0.123113	0.0386144	3.18827	0.00143127	0.00877348
C2orf43	47.5312	-0.263397	0.0826517	-3.18683	0.00143843	0.00881258
PIK3C2B	47.6548	-0.314357	0.0986695	-3.18596	0.00144277	0.00882966
SGMS2	37.9446	0.384718	0.120752	3.18601	0.00144248	0.00882966
ZNF16	19.2006	-0.33984	0.106696	-3.18511	0.001447	0.00885079
PIP4K2A	2680.27	0.35226	0.110635	3.18398	0.00145265	0.00886152
STT3A	87.1645	-0.189111	0.0593928	-3.18408	0.00145217	0.00886152
DNTTIP1	229.515	0.187018	0.0587342	3.18414	0.00145186	0.00886152
LINC00528	56.7861	0.223861	0.0703009	3.18432	0.00145094	0.00886152
PANX2	85.8234	0.311781	0.0979057	3.18451	0.00145002	0.00886152
CHI3L2	51.4936	-0.355765	0.111758	-3.18336	0.00145574	0.00887419
SLC25A45	122.922	-0.2142	0.0672924	-3.18312	0.00145697	0.00887419
SYNGAP1	29.0683	-0.329911	0.103644	-3.1831	0.00145706	0.00887419
RBM15B	139.137	-0.17112	0.0537637	-3.18281	0.00145854	0.00887842
LSM4	152.115	-0.181907	0.0571858	-3.18097	0.00146781	0.00893008
SRM	147.144	-0.191988	0.0603718	-3.18009	0.0014723	0.00895261
FAM160A2	146.019	0.200601	0.0631123	3.17848	0.00148047	0.00898792
FAM157A	60.334	0.402292	0.126558	3.17871	0.00147933	0.00898792
PURA	428.882	-0.183178	0.057629	-3.17857	0.00148002	0.00898792
VARS	52.1165	-0.236446	0.0744342	-3.17657	0.00149027	0.00904255
GPATCH8	237.602	-0.155269	0.0488955	-3.17552	0.00149566	0.00907043
MARCH8	1799.52	0.422956	0.133206	3.17521	0.00149729	0.00907546
Y_RNA.682	17.6582	-0.409587	0.129019	-3.17464	0.00150024	0.00908852
DLEU2	132.498	0.246891	0.0777842	3.17405	0.00150327	0.00910201
SLC16A3	679.707	0.253121	0.0797557	3.17371	0.00150505	0.00910796
ATP5G1	248.452	-0.178422	0.0562286	-3.17314	0.00150797	0.00911855
UBASH3A	61.6652	-0.291622	0.091906	-3.17304	0.00150849	0.00911855
NHP2	75.0896	-0.209148	0.0659167	-3.17291	0.0015092	0.00911855
RALGAPA1	118.698	-0.225097	0.0709516	-3.17255	0.00151106	0.00912492
ZNRD1.AS1	44.4669	-0.280478	0.0884196	-3.17213	0.00151328	0.00913344
PLXDC2	301.831	0.183065	0.0577263	3.17126	0.00151778	0.00915576
TRPV2	135.112	-0.168277	0.0530758	-3.17051	0.00152171	0.00916663
BAG1	1920.93	0.332006	0.104719	3.17046	0.001522	0.00916663
MT.CO2	7715.91	-0.18628	0.0587509	-3.17067	0.00152087	0.00916663
RHOQ	333.923	0.151233	0.0477054	3.17015	0.00152359	0.00916893
MLC1	83.5911	-0.312811	0.0986762	-3.17008	0.00152399	0.00916893
ELOVL5	634.159	0.197783	0.0623953	3.16984	0.00152523	0.00917153
NOD2	137.421	0.286348	0.0903493	3.16935	0.00152782	0.00918224
ZNF212	63.4323	-0.19007	0.0600036	-3.16765	0.00153679	0.00923127
EPOR	31.857	0.310395	0.0980757	3.16485	0.00155165	0.00931564
KANSL3	161.682	-0.16287	0.0514656	-3.16465	0.00155271	0.00931709
OSBPL8	1135.96	0.196919	0.0622573	3.16298	0.00156161	0.00936553
OSGEPL1	22.8293	-0.334641	0.105818	-3.16243	0.0015646	0.00937853
IFRD1	295.084	0.253451	0.0801808	3.161	0.0015723	0.00941475
SURF6	112.609	-0.177987	0.0563055	-3.1611	0.00157177	0.00941475
ARMC5	25.0105	-0.294737	0.0932601	-3.16038	0.00157566	0.0094266
PACSIN2	516.422	0.193674	0.0612828	3.16032	0.00157593	0.0094266
CHMP4A	84.3008	-0.256133	0.0810524	-3.1601	0.00157717	0.00942907
ZNF467	367.236	0.252908	0.0800403	3.15976	0.00157897	0.00943483
ETV6	336.483	0.150548	0.0476795	3.1575	0.00159126	0.00949329
ATG4B	220.127	-0.12687	0.0401793	-3.1576	0.00159072	0.00949329
CASP2	357.834	-0.106873	0.0338442	-3.1578	0.00158964	0.00949329
KDSR	94.7848	-0.215879	0.0683899	-3.15659	0.00159625	0.00950815
RNASEH1	101.512	-0.213385	0.0675993	-3.15661	0.00159615	0.00950815
FAM134A	618.049	0.237518	0.0752395	3.15682	0.00159498	0.00950815
KANSL1L	48.9438	0.232154	0.0735502	3.1564	0.00159728	0.00950929
TRMT61A	19.7906	-0.339862	0.107697	-3.15574	0.00160093	0.00952605
MRPL12	25.5448	-0.326115	0.10335	-3.15544	0.00160257	0.00952648
NDUFA1	392.406	0.223116	0.0707089	3.15542	0.00160268	0.00952648
CAMKK2	596.674	0.218866	0.0693979	3.15379	0.00161166	0.00957251
NUCB1	360.245	0.248673	0.0788509	3.15371	0.00161211	0.00957251
FNBP4	568.622	-0.171396	0.0543542	-3.15331	0.0016143	0.00957998
FAM117B	87.7887	-0.260543	0.0826289	-3.15318	0.00161505	0.00957998
TP53INP1	581.265	0.232352	0.0737014	3.15261	0.00161819	0.00959364
ANAPC5	469.153	-0.129541	0.0410924	-3.15244	0.00161914	0.00959426
PTCD2	23.4254	-0.364152	0.115522	-3.15225	0.00162019	0.00959549
ITLN1	18.4779	0.687099	0.218034	3.15134	0.00162521	0.00961517
RAB7L1	355.589	-0.168508	0.0534699	-3.15146	0.00162456	0.00961517
TOP1	712.22	0.18014	0.0571783	3.15049	0.00162995	0.00963824
PCGF3	104.043	0.23765	0.0754397	3.1502	0.00163158	0.00964286
KIAA0020	107.16	-0.236164	0.0749789	-3.14974	0.00163413	0.00965291
ASF1A	37.0932	-0.340683	0.108173	-3.14941	0.00163599	0.0096589
SRP68	65.3903	-0.218598	0.0694134	-3.14922	0.00163707	0.00965926
RAB33B	76.3757	0.347671	0.110403	3.1491	0.00163775	0.00965926
RAD23B	353.831	0.178532	0.056715	3.14789	0.00164455	0.00969433
SLC5A6	32.896	-0.279738	0.0888804	-3.14736	0.00164753	0.00970686
PPAT	17.9543	-0.41297	0.131233	-3.14685	0.00165039	0.0097187
PHTF1	41.508	0.358037	0.113828	3.14543	0.00165844	0.00976102
PHF19	116.475	-0.18062	0.0574324	-3.14491	0.00166136	0.00977317
AKAP7	135.345	0.31374	0.0997708	3.14461	0.00166307	0.00977819
C5orf45	108.979	-0.251065	0.0798488	-3.14426	0.00166509	0.009785
BRD2	1157.16	-0.0945941	0.030091	-3.1436	0.00166885	0.00980199
CCPG1	228.039	0.300496	0.0955971	3.14336	0.00167023	0.00980503
RP11.66N24.4	38.9264	-0.330935	0.105304	-3.14266	0.00167422	0.00981837
CXCL16	222.349	0.251125	0.079908	3.14267	0.00167413	0.00981837
MAF1	565.684	0.30681	0.0976473	3.14203	0.00167783	0.00983447
HEXIM2	22.2626	-0.346222	0.110208	-3.14154	0.00168062	0.00984575
MS4A3	38.5685	0.663112	0.211169	3.1402	0.00168831	0.00988483
AMN1	72.9667	0.341773	0.108842	3.14008	0.00168903	0.00988483
CREB3L2	167.818	-0.159044	0.0506548	-3.13976	0.00169087	0.00989052
TPD52L2	704.441	0.195779	0.0623598	3.13951	0.00169233	0.00989396
EBNA1BP2	65.1819	-0.229847	0.0732159	-3.13931	0.00169349	0.00989564
SLC9A8	193.474	0.23099	0.0735849	3.13909	0.00169472	0.00989774
NUDT16	145.533	0.218078	0.0694774	3.13883	0.00169626	0.00990168
ST6GALNAC3	17.5002	0.509734	0.162432	3.13815	0.0017002	0.00991956
FAM157C	225.379	0.327656	0.104418	3.13791	0.00170157	0.00992251
PAPD7	96.8964	-0.238647	0.0760569	-3.13774	0.00170258	0.00992329
ARHGAP32	26.418	-0.327306	0.10432	-3.13751	0.00170392	0.009926
ITM2B	5609.24	0.195714	0.0624	3.13644	0.00171013	0.00995708
RAB20	74.702	0.311052	0.0992198	3.13498	0.00171867	0.00999655
OSM	35.9481	0.49426	0.15766	3.13498	0.00171864	0.00999655
MEN1	133.497	-0.194119	0.0619398	-3.134	0.0017244	0.0100248
GALNT11	46.5747	-0.256072	0.0817411	-3.13272	0.00173196	0.0100617
EHMT1	109.147	-0.156375	0.0499181	-3.13262	0.00173252	0.0100617
LRRC16A	14.0825	-0.444499	0.141941	-3.13158	0.00173868	0.0100923
CDC37	776.017	-0.103954	0.0331999	-3.13117	0.00174114	0.0101014
MICU1	165.533	0.170368	0.0544326	3.12989	0.00174872	0.0101373
NOL10	70.6996	-0.202737	0.0647759	-3.12983	0.00174909	0.0101373
GTF3C1	109.188	-0.202762	0.0648172	-3.1282	0.00175878	0.0101882
ZNF106	1036.47	0.157721	0.0504229	3.12796	0.00176022	0.0101914
RPLP2	13101.6	-0.163285	0.0522251	-3.12656	0.00176864	0.0102349
LINC00342	29.6504	-0.337075	0.107824	-3.12615	0.00177112	0.0102441
EPS8L2	16.174	-0.36286	0.116099	-3.12543	0.00177548	0.0102625
RP11.357C3.3.1	25.614	-0.323038	0.103362	-3.12532	0.00177612	0.0102625
TOR1B	93.9904	0.240115	0.076842	3.12478	0.00177936	0.010276
MSL1	1250.58	0.201408	0.0644936	3.12291	0.00179072	0.0103364
CNIH4	264.721	0.228911	0.0733092	3.12255	0.00179294	0.010344
PRPF19	123.299	-0.197228	0.063166	-3.12238	0.00179394	0.0103445
TNFRSF1A	1181.11	0.205848	0.0659484	3.12135	0.00180026	0.0103757
RPUSD3	60.6503	-0.213738	0.0684929	-3.12059	0.0018049	0.0103971
SREBF2	97.1101	-0.187603	0.0601223	-3.12035	0.00180634	0.0104002
CACYBP	110.983	-0.207477	0.0665069	-3.11964	0.00181074	0.0104202
PLCH2	31.1097	-0.346488	0.111116	-3.11825	0.0018193	0.0104642
CPSF4	64.1072	-0.192686	0.0617975	-3.11802	0.0018207	0.0104669
PRMT7	70.8991	-0.274796	0.0881503	-3.11735	0.00182482	0.0104853
QSOX1	257.842	0.213032	0.0683683	3.11595	0.0018335	0.0105299
MAP3K2	1135.14	0.161118	0.051715	3.1155	0.00183636	0.010541
TNFRSF18	17.4762	-0.452054	0.145312	-3.11093	0.00186502	0.0107001
C7orf55.LUC7L2	241.054	-0.143531	0.0461515	-3.10999	0.00187096	0.0107288
ITM2C	73.8327	-0.33804	0.108715	-3.10941	0.0018746	0.0107442
ICOS	19.1483	-0.451667	0.145266	-3.10924	0.00187567	0.010745
OSTF1	415.901	0.173727	0.0558963	3.10802	0.00188346	0.0107842
RANBP1	48.4619	-0.22762	0.0732495	-3.10746	0.001887	0.010799
EZR	373.381	-0.161605	0.0520247	-3.10631	0.00189438	0.0108358
PYCARD	500.904	0.18534	0.059681	3.10552	0.00189947	0.0108594
SLC25A44	446.044	0.20175	0.0649808	3.10476	0.00190433	0.0108763
SCPEP1	214.623	0.169011	0.0544347	3.10484	0.00190381	0.0108763
CDK5RAP1	72.2686	-0.205856	0.0663074	-3.10457	0.00190557	0.0108779
PSMB8	577.972	0.14663	0.0472623	3.10248	0.00191906	0.0109494
UBR2	732.987	0.145715	0.0469761	3.1019	0.00192281	0.0109653
YOD1	155.448	0.527801	0.170189	3.10127	0.00192694	0.0109834
ATP6V1B2	1519.73	0.212515	0.0685287	3.10112	0.00192793	0.0109835
GLRX	195.855	0.304125	0.0980886	3.10051	0.00193185	0.0110003
[truncated: 9,379 more rows]

## Sheet: S4
Supplementary Table 4: Differential expression results (DESeq2) of ulcerative colitis patients vs primary sclerosing cholangitis patients with and without UC comorbidity. (iii) UC vs PSC alone + PSC/UC)
row	baseMean	log2FoldChange	lfcSE	stat	pvalue	padj
PDK4	109.066	-1.41723	0.136441	-10.3871	2.8391e-25	3.23004e-21
C9orf16	78.0262	0.710493	0.080809	8.79224	1.46604e-18	8.33956e-15
NFAT5	123.768	0.765043	0.0910504	8.40242	4.37379e-17	1.65869e-13
NOSIP	558.454	0.621199	0.0744502	8.34382	7.19301e-17	2.04587e-13
ALKBH7	128.34	0.618726	0.0758828	8.15371	3.52914e-16	8.03021e-13
HMGA1	321.806	0.560105	0.0701577	7.98351	1.42227e-15	2.69687e-12
ZBTB20	287.118	0.687241	0.0863377	7.95991	1.7216e-15	2.7981e-12
MDM4	1125.28	0.385941	0.0486166	7.93846	2.04701e-15	2.91111e-12
ATHL1	418.245	0.659179	0.0833598	7.90764	2.62319e-15	3.316e-12
AC084018.1	105.21	0.688564	0.0878489	7.83804	4.57621e-15	5.20635e-12
ACLY	189.809	-0.456131	0.0591269	-7.71444	1.21513e-14	1.21033e-11
MEMO1	160.692	0.684464	0.0887976	7.70814	1.27661e-14	1.21033e-11
CSF2RB	764.797	-0.890086	0.116121	-7.66515	1.78625e-14	1.56324e-11
ORMDL2	162.749	0.405227	0.0529562	7.65211	1.97707e-14	1.60666e-11
LNPEP	186.2	0.660004	0.0865694	7.62399	2.45962e-14	1.86554e-11
PRKAR1A	1217.48	-0.729748	0.0959128	-7.60845	2.77392e-14	1.97243e-11
CCDC142	60.4099	0.801444	0.105625	7.58764	3.25792e-14	2.18032e-11
NBR1	570.143	-0.381475	0.0503374	-7.57836	3.49949e-14	2.21188e-11
HIF1A	373.639	-0.674211	0.0892022	-7.55823	4.08592e-14	2.4466e-11
MT.ND4L	740.65	0.721822	0.0957542	7.53828	4.7622e-14	2.70898e-11
C19orf43	415.126	0.37327	0.0501922	7.43681	1.03142e-13	5.58785e-11
TMEM258	454.123	0.434313	0.0587619	7.39106	1.45659e-13	7.53254e-11
SSR4.1	527.384	0.438792	0.0594258	7.38387	1.53756e-13	7.60557e-11
HEXB	185.182	-0.569329	0.0773481	-7.36061	1.83077e-13	8.67862e-11
DUSP6	940.9	-0.68891	0.0940033	-7.32857	2.32618e-13	1.0586e-10
RPS5	2486.36	0.610604	0.08346	7.31614	2.55215e-13	1.11676e-10
TMEM63A	241.496	0.538891	0.0752165	7.16454	7.80487e-13	3.26828e-10
C19orf53	204.16	0.459777	0.064211	7.16041	8.04358e-13	3.26828e-10
ATP5G1	248.452	0.506769	0.0709727	7.14033	9.31049e-13	3.6526e-10
UXT	332.429	0.449748	0.0630846	7.12928	1.00895e-12	3.82629e-10
DDT	402.229	0.400083	0.0562753	7.10939	1.16559e-12	4.27771e-10
RAB5A	207.404	-0.600715	0.0846235	-7.09867	1.25959e-12	4.47825e-10
KLF10	49.2008	-0.979877	0.138185	-7.09104	1.33111e-12	4.58911e-10
snoU13.342	79.8197	0.996236	0.140715	7.07981	1.44348e-12	4.83013e-10
GPS2	76.9736	0.705895	0.100423	7.02924	2.07668e-12	6.7504e-10
C14orf64	127.758	0.748758	0.106935	7.00199	2.52353e-12	7.97506e-10
SETD5	1168.48	0.438392	0.0627901	6.98187	2.91269e-12	8.95612e-10
COX5B	683.884	0.322886	0.0465205	6.94073	3.90086e-12	1.1679e-09
RBM6	289.54	0.435382	0.0628451	6.92785	4.27275e-12	1.21791e-09
ELOVL5	634.159	-0.545537	0.0787848	-6.9244	4.37826e-12	1.21791e-09
NDUFB11.1	267.407	0.445629	0.0643596	6.92405	4.38905e-12	1.21791e-09
SMIM7	221.379	0.408971	0.0591579	6.91321	4.73802e-12	1.28344e-09
KIAA1919	70.5834	0.917185	0.133116	6.89011	5.57492e-12	1.47502e-09
ACAP1	405.928	0.440729	0.0640541	6.88058	5.961e-12	1.54133e-09
PICALM	1240.96	-0.476093	0.0692375	-6.87623	6.14552e-12	1.55372e-09
POLR2I	95.9051	0.517635	0.07543	6.86245	6.76898e-12	1.67414e-09
NCOA6	163.853	-0.524209	0.0766182	-6.84184	7.81818e-12	1.8925e-09
ATP6AP2	469.385	-0.506108	0.0747711	-6.76876	1.29891e-11	3.0787e-09
RPL18	4344.04	0.434949	0.064289	6.76554	1.32816e-11	3.08376e-09
BACH1	349.458	-0.651171	0.0963991	-6.75495	1.42888e-11	3.25128e-09
RPL29	275.796	0.520638	0.0777142	6.69939	2.09285e-11	4.6687e-09
HOOK3	385.935	0.373929	0.0559258	6.68617	2.29088e-11	5.01218e-09
PCED1A	178.24	0.528316	0.0792574	6.66583	2.63171e-11	5.54463e-09
RNF44	758.912	-0.440149	0.066029	-6.66599	2.6288e-11	5.54463e-09
NDUFB8.1	321.939	0.360116	0.0541158	6.65455	2.84167e-11	5.84671e-09
NDUFS6	313.034	0.377268	0.0567313	6.65008	2.92926e-11	5.84671e-09
snoU13.346	120.444	0.64044	0.0963013	6.65038	2.92336e-11	5.84671e-09
CUTA	423.893	0.455552	0.0685862	6.64203	3.09384e-11	5.96587e-09
PTP4A1	356.882	-0.619604	0.0932769	-6.64263	3.08137e-11	5.96587e-09
ANKRD12	1254.08	-0.627444	0.0945097	-6.63893	3.1596e-11	5.99112e-09
ZFAND5	500.051	-0.540093	0.0814242	-6.63308	3.28751e-11	6.13148e-09
TRMT112	453.675	0.385156	0.0581725	6.62092	3.56978e-11	6.45671e-09
SPG20	129.278	-0.673424	0.101751	-6.61836	3.63214e-11	6.45671e-09
DCXR	114.958	0.517336	0.0781648	6.61854	3.62773e-11	6.45671e-09
SLC16A10	24.1468	1.17759	0.177994	6.61588	3.69341e-11	6.4646e-09
DAZAP2	3418.92	-0.393014	0.0595503	-6.5997	4.12001e-11	7.10202e-09
CHMP4A	84.3008	0.680322	0.103177	6.59373	4.28911e-11	7.28316e-09
PPIB	98.0657	0.584902	0.0889903	6.57264	4.94303e-11	8.27013e-09
RNASEH2C	164.534	0.436014	0.0664242	6.56408	5.23549e-11	8.63248e-09
MBD3	91.8824	0.519783	0.0795387	6.53498	6.36193e-11	1.00527e-08
AC007382.1	49.3627	0.739813	0.113172	6.53707	6.27368e-11	1.00527e-08
NAA50	123.484	-0.62598	0.095751	-6.53758	6.25231e-11	1.00527e-08
PCSK7	517.99	0.489024	0.0749797	6.52208	6.93371e-11	1.06601e-08
NEDD8	430.711	0.334388	0.0512567	6.52378	6.8555e-11	1.06601e-08
GOLGA2P5	39.5885	0.752462	0.115473	6.51634	7.20421e-11	1.09283e-08
ADAM12	22.5371	2.07069	0.318149	6.50855	7.58806e-11	1.11674e-08
RABAC1	283.102	0.473713	0.0727581	6.51079	7.47551e-11	1.11674e-08
PLCL2	305.672	-0.457882	0.0703654	-6.5072	7.65629e-11	1.11674e-08
RP11.2J18.1	113.661	0.737357	0.113349	6.50522	7.75783e-11	1.11723e-08
MT.ND5	2087.27	0.582165	0.0895306	6.50242	7.90402e-11	1.12405e-08
PLAC8	689.904	0.546215	0.0840877	6.49577	8.26083e-11	1.16029e-08
SYMPK	290.387	0.544633	0.0839176	6.4901	8.57813e-11	1.1813e-08
FBXW5	224.844	0.454361	0.0700159	6.4894	8.61806e-11	1.1813e-08
MT.TL1	3176.41	1.08624	0.167996	6.46585	1.00728e-10	1.36426e-08
DAZAP1	402.565	0.339546	0.0525899	6.45649	1.07158e-10	1.43428e-08
ZNF581	104.948	0.453542	0.0704733	6.43565	1.22947e-10	1.62647e-08
PTPRCAP	258.359	0.59089	0.0918729	6.4316	1.26264e-10	1.65115e-08
AC104451.2	20.9015	1.12012	0.174685	6.41218	1.4345e-10	1.85396e-08
SERINC1	396.569	-0.598104	0.0933005	-6.41051	1.45031e-10	1.85396e-08
ATP6V1A	407.794	-0.414898	0.0647616	-6.40655	1.48853e-10	1.88167e-08
AC008982.2	62.8793	0.658353	0.102803	6.404	1.51356e-10	1.89228e-08
RP11.44F14.5	75.1303	0.73473	0.114819	6.39901	1.56391e-10	1.93398e-08
ROMO1	237.191	0.452345	0.0708096	6.38819	1.67862e-10	2.05352e-08
ST8SIA4	393.91	-0.587193	0.0919623	-6.38515	1.71226e-10	2.07238e-08
RCBTB2	131.013	-0.637045	0.0999999	-6.37045	1.8847e-10	2.25708e-08
CDV3	355.592	-0.32815	0.0515705	-6.36314	1.97665e-10	2.34254e-08
ANXA5	305.517	-0.501431	0.0789215	-6.35353	2.10423e-10	2.46802e-08
RAD21	814.279	-0.471062	0.0741993	-6.3486	2.17283e-10	2.52247e-08
FASTK	406.798	0.416327	0.0656414	6.34245	2.26147e-10	2.59886e-08
ATXN3	159.823	0.528382	0.0833747	6.33744	2.33612e-10	2.63149e-08
VPS4B	468.754	-0.432066	0.0681606	-6.33894	2.31348e-10	2.63149e-08
RP4.717I23.3	287.667	0.589919	0.0931179	6.33518	2.37068e-10	2.64424e-08
RP11.51J9.5	54.2124	0.724536	0.114418	6.33235	2.41453e-10	2.66701e-08
MT.TF	363.726	0.976336	0.15422	6.33079	2.4391e-10	2.66824e-08
TSPYL2.1	60.107	0.698235	0.11043	6.32289	2.56719e-10	2.78161e-08
RP11.490K7.4	53.0628	0.793742	0.125586	6.32031	2.61045e-10	2.78453e-08
MUM1	120.797	0.466259	0.0737773	6.31981	2.61883e-10	2.78453e-08
Y_RNA.96	78.6037	0.683766	0.108241	6.3171	2.66517e-10	2.80756e-08
FAM193B	86.3027	0.658879	0.104344	6.31448	2.71073e-10	2.82935e-08
SERINC5	58.0615	0.707733	0.112304	6.30191	2.93993e-10	3.04069e-08
RPS16	3534.53	0.450015	0.0718419	6.26397	3.75299e-10	3.84665e-08
AAK1	586.75	0.544347	0.0870769	6.25134	4.06953e-10	4.13384e-08
BTG2	515.206	-0.435758	0.0697944	-6.24345	4.28018e-10	4.27154e-08
HDAC10	45.1668	0.726238	0.116295	6.24478	4.24386e-10	4.27154e-08
KLF13	526.222	-0.384162	0.0615981	-6.2366	4.47194e-10	4.42411e-08
CXXC1	185.098	0.40683	0.0652558	6.23439	4.53553e-10	4.44834e-08
MPEG1	864.901	-0.427765	0.0686665	-6.22961	4.67611e-10	4.54169e-08
PTGER4	181.312	-0.744697	0.119564	-6.22846	4.71055e-10	4.54169e-08
VPS51	358.287	0.396341	0.0636514	6.22675	4.76206e-10	4.55277e-08
SNRK	321.519	-0.599997	0.096389	-6.22474	4.82356e-10	4.57314e-08
CLPP	202.091	0.374666	0.06033	6.21027	5.28927e-10	4.97323e-08
IGSF9B	16.6415	1.12123	0.180668	6.20603	5.43382e-10	5.06726e-08
NSD1	348.081	0.392106	0.0633801	6.18659	6.14799e-10	5.68664e-08
MYO15B	80.3563	0.59601	0.0963683	6.18471	6.22163e-10	5.70835e-08
HMBOX1.IT1	35.1551	0.948787	0.153467	6.18236	6.31515e-10	5.7478e-08
AP001189.4	126.713	1.08976	0.176596	6.17093	6.78899e-10	6.13003e-08
PRRT2	14.8846	1.58542	0.257131	6.16583	7.01127e-10	6.28088e-08
TECR	30.2917	0.848661	0.137733	6.16162	7.2005e-10	6.40001e-08
OTUB1	219.936	0.413564	0.0672055	6.15373	7.56802e-10	6.52283e-08
FLI1	574.666	-0.408844	0.0664193	-6.1555	7.48433e-10	6.52283e-08
ATXN2	275.236	0.405314	0.0658631	6.15389	7.56065e-10	6.52283e-08
FOXP1.IT1	105.254	0.662513	0.107631	6.15543	7.4874e-10	6.52283e-08
SNORA76.1	749.371	0.726606	0.118114	6.15173	7.66412e-10	6.55599e-08
TMEM30A	493.363	-0.56741	0.0923086	-6.14688	7.9022e-10	6.7092e-08
FGL2	1478.41	-0.464662	0.0756458	-6.14261	8.11762e-10	6.84105e-08
C11orf48	99.1172	0.412119	0.0671593	6.13644	8.43934e-10	7.05988e-08
SPAST	106.133	-0.63042	0.102916	-6.12558	9.03519e-10	7.50317e-08
C19orf24	130.772	0.447526	0.0731266	6.11988	9.36482e-10	7.72054e-08
TMC6	467.422	0.387681	0.0634802	6.10712	1.01443e-09	8.30299e-08
RP2.1	149.568	-0.804702	0.131837	-6.10378	1.03588e-09	8.41804e-08
EXOC8	96.6132	-0.728843	0.119439	-6.1022	1.0462e-09	8.44161e-08
RP11.296O14.3	78.1399	0.759798	0.124897	6.08338	1.17676e-09	9.42814e-08
EPHX2	87.1002	0.734206	0.120792	6.07827	1.21486e-09	9.66538e-08
PRNP	125.912	-0.78863	0.130727	-6.03263	1.61309e-09	1.27445e-07
BOD1L1	1773.45	-0.410671	0.0680924	-6.03108	1.62863e-09	1.27785e-07
CTCF	331.111	-0.299084	0.0496302	-6.02625	1.67803e-09	1.3076e-07
MTMR1.1	150.62	-0.426603	0.0708859	-6.01816	1.76411e-09	1.36532e-07
CTAGE5	53.0861	0.700888	0.116536	6.01435	1.80614e-09	1.38841e-07
PARD6A	26.3925	0.677943	0.112943	6.00254	1.94258e-09	1.48327e-07
RPL27A	11249.4	0.520829	0.0868223	5.99879	1.98787e-09	1.50421e-07
SLC39A6	100.382	-0.598712	0.0998171	-5.9981	1.99645e-09	1.50421e-07
RNA5.8SP2	292.058	0.803794	0.134227	5.98832	2.12025e-09	1.58698e-07
RPLP1	11023.3	0.381302	0.063713	5.98468	2.1682e-09	1.61226e-07
LDLRAP1	770.275	0.522665	0.0873786	5.98162	2.20933e-09	1.63218e-07
OGFRL1	535.989	-0.584198	0.0978837	-5.96829	2.39758e-09	1.75983e-07
TAS2R12	20.6985	1.02807	0.172652	5.95456	2.60776e-09	1.90183e-07
RBM4	130.82	0.498544	0.0838391	5.94643	2.74048e-09	1.93655e-07
C16orf13	81.2567	0.555692	0.0934345	5.9474	2.72438e-09	1.93655e-07
RPL13	3029.62	0.467011	0.0785278	5.94708	2.72962e-09	1.93655e-07
HEXDC	112.523	0.409683	0.0688887	5.94702	2.73063e-09	1.93655e-07
PAFAH1B3	45.4037	0.587281	0.0987415	5.94766	2.72003e-09	1.93655e-07
RAP1GAP2	257.101	-0.401195	0.0675251	-5.94142	2.8257e-09	1.98445e-07
CNBP	422.273	-0.474627	0.079914	-5.93922	2.86378e-09	1.99885e-07
TSR3	213.053	0.337172	0.0568405	5.9319	2.99455e-09	2.07737e-07
APOA1BP	120.016	0.462907	0.0781183	5.92571	3.10945e-09	2.14401e-07
TMIGD2	34.2769	0.850351	0.143534	5.92438	3.13481e-09	2.14848e-07
AMPD3	183.242	-0.448127	0.075657	-5.92314	3.15853e-09	2.14971e-07
CTD.2349P21.10	43.9143	0.774645	0.130801	5.92232	3.17439e-09	2.14971e-07
TTN	162.708	0.751644	0.127004	5.91828	3.25336e-09	2.19014e-07
NPTN	540.495	-0.59076	0.099921	-5.91227	3.37425e-09	2.25817e-07
USF2	881.676	0.275465	0.0466978	5.8989	3.65937e-09	2.43466e-07
CTSS	5355.44	-0.327821	0.0556421	-5.89159	3.82501e-09	2.53007e-07
SEC31B	98.6963	0.531334	0.0902554	5.887	3.93264e-09	2.54553e-07
NPM3	71.1956	0.552102	0.09376	5.88846	3.89812e-09	2.54553e-07
snoU13.170	69.2458	0.657689	0.111692	5.88842	3.89913e-09	2.54553e-07
TNFRSF10A	117.861	0.568186	0.096519	5.88678	3.93789e-09	2.54553e-07
GNG2	524.34	-0.549003	0.0933494	-5.88116	4.07409e-09	2.60472e-07
ENTHD2	262.623	0.302797	0.0514864	5.88111	4.07525e-09	2.60472e-07
FOXJ3	177.18	-0.392812	0.0668372	-5.87715	4.17385e-09	2.65284e-07
RP11.169K16.9	163.761	0.446004	0.0759097	5.87546	4.21682e-09	2.66526e-07
MT.TT	197.154	1.0644	0.181719	5.85739	4.70203e-09	2.95552e-07
RNU6ATAC27P	18.2163	1.08087	0.184636	5.85405	4.79751e-09	2.9913e-07
THBD	68.2294	-0.825404	0.141009	-5.85356	4.81153e-09	2.9913e-07
PRKAR2A	536.84	0.3355	0.0573796	5.84703	5.00423e-09	3.09419e-07
GNB2L1	3261.51	0.336115	0.0575121	5.84425	5.08859e-09	3.12934e-07
RPS9	708.093	0.478057	0.0818441	5.84106	5.18689e-09	3.17265e-07
HECA	754.426	-0.56426	0.0967146	-5.83429	5.40213e-09	3.28664e-07
ZMIZ1	288.922	-0.405444	0.069555	-5.8291	5.57257e-09	3.3682e-07
NSUN5	251.471	0.31699	0.0543869	5.82842	5.59541e-09	3.3682e-07
RPS2	633.649	0.369608	0.063433	5.82675	5.65161e-09	3.38412e-07
RABGAP1L.IT1	22.5011	1.19723	0.20557	5.82392	5.74815e-09	3.41064e-07
N4BP2L2	1887.74	0.309512	0.053152	5.82315	5.77493e-09	3.41064e-07
CDK5RAP2	189.923	0.50689	0.0870521	5.82283	5.78583e-09	3.41064e-07
SLC25A20	83.5176	-0.521838	0.0897366	-5.81522	6.05555e-09	3.55124e-07
AL512428.1	1822.11	0.524522	0.0902379	5.81266	6.14879e-09	3.58743e-07
KHDRBS1	565.834	-0.339472	0.0584596	-5.80695	6.36203e-09	3.6929e-07
HSPA5	438.004	-0.311798	0.0537971	-5.79581	6.7992e-09	3.92663e-07
MT.TH	112.62	0.98015	0.169194	5.79307	6.91117e-09	3.97113e-07
ARFIP1	137.091	-0.589526	0.101781	-5.79213	6.94977e-09	3.97324e-07
CCR7	797.131	0.662588	0.114455	5.78905	7.07853e-09	4.02662e-07
SGSM2	203.212	0.390024	0.0674371	5.78353	7.31496e-09	4.14041e-07
BROX	286.784	-0.52552	0.090931	-5.77932	7.50013e-09	4.2186e-07
Z97634.3	17.4129	0.961442	0.166376	5.77872	7.52725e-09	4.2186e-07
PCMTD1	310.267	-0.506278	0.0878692	-5.76173	8.32579e-09	4.64326e-07
CD27	230.744	0.587799	0.102057	5.75952	8.43548e-09	4.68149e-07
FHIT	59.7081	0.740489	0.128714	5.75298	8.7683e-09	4.81918e-07
SMPDL3A	15.6322	-1.11833	0.194367	-5.75369	8.73183e-09	4.81918e-07
IRF3	170.185	0.39082	0.0679433	5.75214	8.8119e-09	4.81986e-07
ATXN7	1052.73	0.343121	0.0597496	5.74264	9.32097e-09	5.07391e-07
PRMT7	70.8991	0.643908	0.112213	5.73825	9.56604e-09	5.18252e-07
ATM	730.54	0.374504	0.0653083	5.73441	9.78546e-09	5.21407e-07
COX4I1	1374.52	0.311011	0.0542396	5.73402	9.8076e-09	5.21407e-07
RP11.690G19.3	272.201	0.547242	0.0954084	5.73579	9.706e-09	5.21407e-07
CTD.2020K17.1	197.632	0.418236	0.0729336	5.73447	9.78151e-09	5.21407e-07
ARPC4	1300.67	0.423477	0.0739095	5.72968	1.00623e-08	5.32458e-07
BCL7C	78.545	0.496101	0.0866069	5.72819	1.01508e-08	5.34656e-07
2022-09-01	244.85	0.463461	0.0809524	5.7251	1.03371e-08	5.41958e-07
SSR2	787.773	0.26178	0.0457474	5.72229	1.05099e-08	5.48494e-07
DYNLRB1	257.956	0.325358	0.0569936	5.70868	1.13858e-08	5.91492e-07
UQCR10	207.036	0.359604	0.0630448	5.70394	1.17068e-08	6.0266e-07
HIST1H4C	249.027	0.757031	0.132717	5.70408	1.16974e-08	6.0266e-07
CD1D	140.39	-0.556285	0.0976309	-5.69784	1.21335e-08	6.20523e-07
SLC15A4	715.19	-0.461337	0.0809729	-5.69743	1.21628e-08	6.20523e-07
LMO2	172.577	-0.517937	0.0911238	-5.68388	1.31674e-08	6.658e-07
TIMM13	148.397	0.384742	0.067689	5.68396	1.31614e-08	6.658e-07
SLC2A4RG	333.012	0.420914	0.074069	5.68273	1.32563e-08	6.67332e-07
IFNAR2	778.52	-0.30037	0.0528673	-5.6816	1.33443e-08	6.68668e-07
NOL12	107.085	0.386364	0.0680112	5.68088	1.34004e-08	6.68668e-07
PAG1	955.658	0.367601	0.0647855	5.67413	1.39394e-08	6.92525e-07
FAS	97.8413	-0.739582	0.13045	-5.66947	1.43237e-08	7.05458e-07
CTD.3184A7.4	112.48	0.496254	0.0875225	5.67002	1.4278e-08	7.05458e-07
LILRB2	1135.65	-0.441044	0.0778091	-5.66829	1.44231e-08	7.07293e-07
GPLD1	20.3864	1.80018	0.317665	5.66692	1.45386e-08	7.09897e-07
EIF4A1	27.3308	0.853276	0.150862	5.65601	1.54932e-08	7.50068e-07
PRMT2	1248.03	0.258576	0.0457141	5.65637	1.54611e-08	7.50068e-07
RAB1A	242.303	-0.486624	0.0860784	-5.65326	1.57433e-08	7.58945e-07
DPM3	127.133	0.403156	0.0713366	5.65146	1.59088e-08	7.63687e-07
IER5	423.693	-0.432098	0.0764985	-5.64845	1.61902e-08	7.73934e-07
SNORD45	41.4045	1.02566	0.181779	5.64238	1.6772e-08	7.98389e-07
CCNG2	193.959	-0.678123	0.120249	-5.63934	1.70708e-08	8.09225e-07
AC131571.2	14.191	1.04903	0.186134	5.6359	1.7415e-08	8.1535e-07
FOXP1	1350.24	0.28402	0.0503919	5.63623	1.73809e-08	8.1535e-07
snoU13.425	42.9514	0.959832	0.170264	5.63731	1.72725e-08	8.1535e-07
DSCR3	124.799	-0.421655	0.0748546	-5.63299	1.77108e-08	8.25804e-07
AP006621.5	23.1479	0.738785	0.131215	5.63033	1.79863e-08	8.28873e-07
KLHL42	114.574	0.478641	0.0850105	5.63038	1.79817e-08	8.28873e-07
SOX12	54.018	0.578031	0.102665	5.63025	1.79952e-08	8.28873e-07
CYFIP1	51.7105	-0.603631	0.107238	-5.62887	1.81394e-08	8.32144e-07
RP11.395P17.3	42.9046	0.628403	0.111679	5.62686	1.83515e-08	8.38495e-07
PEX16	43.4849	0.51217	0.0910842	5.62304	1.87622e-08	8.53831e-07
NDUFA11	281.416	0.330717	0.058822	5.62233	1.88394e-08	8.5393e-07
CD37	1960.81	0.317791	0.0565546	5.61919	1.91855e-08	8.66164e-07
NEK7	108.611	-0.715285	0.127336	-5.61729	1.93973e-08	8.72106e-07
RPS19	5953.96	0.369168	0.0657276	5.61664	1.94704e-08	8.72106e-07
EEF1DP3	108.928	0.672172	0.119709	5.61504	1.96518e-08	8.7678e-07
DNAJC4	115.418	0.429091	0.0764995	5.60907	2.03417e-08	9.04012e-07
RP11.1114A5.4	24.8446	0.829773	0.147991	5.60693	2.05945e-08	9.11687e-07
SNHG16	248.657	0.365484	0.0652013	5.60547	2.07694e-08	9.12344e-07
ATP1B3	110.942	-0.49867	0.0889615	-5.60546	2.07697e-08	9.12344e-07
COX19	204.941	0.314229	0.0560812	5.60311	2.10541e-08	9.21279e-07
LINC00954	31.5923	0.889532	0.158837	5.60029	2.13991e-08	9.3036e-07
EBLN2	87.7051	0.54998	0.0982261	5.59912	2.15445e-08	9.3036e-07
ARHGAP24	122.574	0.657917	0.117511	5.59876	2.15887e-08	9.3036e-07
POLM	133.408	0.448654	0.0801253	5.59941	2.15085e-08	9.3036e-07
HNRNPL	581.357	0.336885	0.0601909	5.59694	2.18168e-08	9.36639e-07
CELF1	1916.88	0.245745	0.0439532	5.59107	2.2568e-08	9.61633e-07
ZNF500	103.891	0.569452	0.101843	5.59144	2.25191e-08	9.61633e-07
TRIM11	498.68	0.280082	0.0501203	5.58819	2.29442e-08	9.66803e-07
PHB2	655.598	0.292739	0.0523792	5.58883	2.28605e-08	9.66803e-07
MT.TL2	262.669	0.931527	0.166678	5.58879	2.28658e-08	9.66803e-07
Y_RNA.337	203.088	0.759927	0.13614	5.58196	2.37823e-08	9.98416e-07
RN7SL832P	16.9567	1.06809	0.19139	5.58072	2.39521e-08	1.00185e-06
BRMS1	110.291	0.390263	0.0699583	5.57852	2.42576e-08	1.01091e-06
ATXN2L	194.601	0.604488	0.108427	5.57509	2.47398e-08	1.02351e-06
LSM14B	148.729	-0.381091	0.0683558	-5.57511	2.4737e-08	1.02351e-06
PUM2	465.111	-0.38497	0.0690885	-5.57213	2.51644e-08	1.03372e-06
RNU7.45P	157.193	0.711217	0.127639	5.5721	2.51685e-08	1.03372e-06
RNA5.8SP6	587.471	0.756992	0.135964	5.56758	2.58307e-08	1.05711e-06
CCDC159	28.7526	0.619558	0.111333	5.56489	2.62312e-08	1.06965e-06
TP53BP2	73.1913	-0.477914	0.0859023	-5.56347	2.64465e-08	1.07458e-06
ATF1	76.7588	-0.655614	0.117874	-5.56198	2.66738e-08	1.07819e-06
CLDN15	82.8537	0.400506	0.0720122	5.56164	2.67249e-08	1.07819e-06
C2orf68	221.635	0.319938	0.0575388	5.56038	2.69181e-08	1.08215e-06
CD46	727.068	-0.55549	0.0999307	-5.55876	2.71699e-08	1.08842e-06
ZNF335	146.162	0.427863	0.077024	5.55494	2.7771e-08	1.1086e-06
UBXN1	559.541	0.245907	0.044279	5.55358	2.79884e-08	1.11038e-06
TPT1.AS1	64.5905	0.486972	0.0876884	5.55344	2.80108e-08	1.11038e-06
AC093157.1	12.1303	1.15758	0.208616	5.54887	2.87515e-08	1.13579e-06
MFGE8	38.1629	0.694646	0.125306	5.5436	2.9631e-08	1.16554e-06
LAT	24.0082	0.946637	0.170776	5.54314	2.97097e-08	1.16554e-06
RP11.263C24.1	25.5836	0.832307	0.1502	5.54134	3.00169e-08	1.17355e-06
MTMR6	232.71	-0.589817	0.106502	-5.53808	3.0581e-08	1.19151e-06
RPS6KB2	206.03	0.441684	0.0797663	5.53723	3.073e-08	1.19323e-06
SLC35B1	173.907	0.289858	0.0523661	5.53522	3.1084e-08	1.1993e-06
CNOT4	160.454	0.382411	0.0690893	5.53502	3.11194e-08	1.1993e-06
MT.TI	178.866	0.873476	0.157822	5.53455	3.12026e-08	1.1993e-06
SNORA77	16.0668	0.962172	0.174016	5.52921	3.21675e-08	1.23222e-06
INO80B	80.8473	0.432905	0.0783404	5.52595	3.277e-08	1.25109e-06
RP11.1006G14.4	35.8278	0.634438	0.114859	5.52363	3.32061e-08	1.2635e-06
C1orf228	60.1957	0.572174	0.103652	5.52014	3.38735e-08	1.28459e-06
NDUFB7	202.088	0.440722	0.079869	5.51807	3.42746e-08	1.29549e-06
RPS3	4042.81	0.437458	0.0793107	5.51575	3.47303e-08	1.30837e-06
FAM195A	24.3809	0.700159	0.126967	5.5145	3.49781e-08	1.31335e-06
NUDT22	111.064	0.382769	0.0694392	5.51228	3.54211e-08	1.32561e-06
LY75	111.913	-0.572466	0.103899	-5.50981	3.59216e-08	1.33993e-06
SLC25A45	122.922	0.469062	0.085145	5.50898	3.60915e-08	1.34187e-06
PTBP3	847.538	-0.420087	0.0763297	-5.50359	3.7214e-08	1.3791e-06
AP1G2	146.589	0.382982	0.0696337	5.49996	3.79875e-08	1.40319e-06
RPL28	2992.85	0.357569	0.0650273	5.49876	3.82477e-08	1.40823e-06
CXCR4	1524.86	-0.45613	0.0829985	-5.49564	3.89305e-08	1.42875e-06
SPNS1	11.3459	1.36543	0.248507	5.49453	3.91758e-08	1.43313e-06
UBL3	204.083	-0.530595	0.0966638	-5.48907	4.04052e-08	1.47151e-06
RP11.145M9.4	186.159	-0.526669	0.0959617	-5.48832	4.05764e-08	1.47151e-06
EXOC1	202.217	-0.406536	0.0740789	-5.48788	4.06779e-08	1.47151e-06
CEP41	73.178	0.596646	0.108726	5.4876	4.07422e-08	1.47151e-06
GAN	72.1659	0.491765	0.0896931	5.48276	4.18745e-08	1.50286e-06
CTSZ	1011.73	-0.391108	0.0713298	-5.4831	4.17946e-08	1.50286e-06
KIAA0101	25.1346	1.22354	0.223209	5.4816	4.21492e-08	1.50796e-06
TSPYL1	285.921	-0.436878	0.0797742	-5.47643	4.33982e-08	1.54778e-06
ALDH2	239.929	-0.460212	0.0840479	-5.47559	4.36067e-08	1.55036e-06
BCAS4	55.7623	0.636272	0.116213	5.47503	4.37438e-08	1.55038e-06
SEPW1	229.227	0.384539	0.0702741	5.47199	4.45008e-08	1.57232e-06
SLK	350.063	-0.405886	0.0742252	-5.46831	4.54344e-08	1.59539e-06
snoU13.141	77.0589	0.615954	0.112631	5.46876	4.53191e-08	1.59539e-06
DANCR	46.1901	0.561397	0.102676	5.46766	4.56008e-08	1.59631e-06
SNAP23	538.362	-0.40647	0.0743483	-5.4671	4.57446e-08	1.59643e-06
PPP2CA	469.749	-0.307666	0.0563016	-5.4646	4.63939e-08	1.61414e-06
HSD17B7	12.5298	0.965445	0.176716	5.46325	4.67496e-08	1.62155e-06
NSMCE1	154.616	0.361268	0.0661382	5.46232	4.69964e-08	1.62516e-06
ZFAND2B	162.147	0.327035	0.0598786	5.46164	4.7176e-08	1.62643e-06
MYCBP	101.245	-0.429601	0.0786786	-5.46021	4.75585e-08	1.63466e-06
SNORD89	61.9811	1.25315	0.229769	5.45397	4.9257e-08	1.68794e-06
TBCB	338.957	0.265393	0.0487335	5.44581	5.15708e-08	1.76174e-06
ACTR2	1669.75	-0.404941	0.0743653	-5.44529	5.17203e-08	1.76174e-06
TTC39B	170.664	0.509359	0.0935716	5.44352	5.22388e-08	1.77409e-06
MAP3K8	68.6647	-0.538954	0.0990866	-5.43922	5.35158e-08	1.81205e-06
PRDX3	204.637	-0.613498	0.112854	-5.43623	5.44186e-08	1.83715e-06
RP11.138A9.1	250.053	0.575654	0.105903	5.43567	5.45911e-08	1.83752e-06
LTBP3	103.481	0.599264	0.110278	5.43415	5.50591e-08	1.84781e-06
NPLOC4	214.62	0.290081	0.0533941	5.43283	5.54666e-08	1.85601e-06
MED4	214.332	-0.360367	0.0663939	-5.4277	5.70837e-08	1.90452e-06
OBSCN	23.9853	0.86347	0.15935	5.4187	6.00325e-08	1.99705e-06
ADAM10	278.399	-0.576582	0.106522	-5.41281	6.20424e-08	2.04745e-06
APRT	298.535	0.361415	0.0667775	5.41222	6.2247e-08	2.04745e-06
KDM3A	166.921	-0.455239	0.0841204	-5.41176	6.24096e-08	2.04745e-06
TUBGCP6	59.6708	0.477984	0.0883182	5.41207	6.22999e-08	2.04745e-06
RHOA.IT1	24.5772	0.827271	0.152869	5.41165	6.24475e-08	2.04745e-06
LINC00106	28.5403	0.86488	0.16	5.4055	6.46288e-08	2.11288e-06
TUBB	603.654	0.28406	0.0525691	5.40355	6.53343e-08	2.12982e-06
PRCP	504.427	-0.298168	0.0551977	-5.40183	6.59656e-08	2.14426e-06
C1RL.AS1	30.0165	0.705683	0.130776	5.3961	6.81047e-08	2.20749e-06
FAM8A1	321.426	-0.547584	0.101558	-5.39184	6.97384e-08	2.25402e-06
RILPL2	473.384	-0.359957	0.0667697	-5.39102	7.00602e-08	2.258e-06
PNKP	93.4142	0.460077	0.0854106	5.38664	7.1786e-08	2.30709e-06
SMPD1	105.03	0.393023	0.0730206	5.38235	7.35182e-08	2.3561e-06
PIGX	212.915	-0.394038	0.0732526	-5.37916	7.48335e-08	2.39152e-06
CDC37	776.017	0.226022	0.0420505	5.37502	7.65738e-08	2.44028e-06
ASPSCR1	29.9182	0.59087	0.109953	5.37383	7.70827e-08	2.44964e-06
HBP1	437.666	-0.338933	0.0631405	-5.36792	7.96512e-08	2.52421e-06
KIF13A	243.89	-0.403916	0.0753354	-5.36156	8.25046e-08	2.60737e-06
RALGAPA1	118.698	0.48371	0.0902581	5.35918	8.35989e-08	2.62827e-06
CHMP1B	250.147	-0.472996	0.0882601	-5.35912	8.36278e-08	2.62827e-06
AC004893.11	24.7631	0.823676	0.153879	5.35273	8.66353e-08	2.71529e-06
TXK	71.8744	0.61162	0.114283	5.35181	8.70808e-08	2.72175e-06
FAM3A.1	81.3217	0.414186	0.0774691	5.34647	8.96865e-08	2.79552e-06
DEGS1	117.289	-0.450889	0.0844391	-5.33981	9.30416e-08	2.88619e-06
GATA2	60.9862	-1.11087	0.208041	-5.3397	9.31029e-08	2.88619e-06
HNRNPA0	706.662	-0.345066	0.0646552	-5.33702	9.44847e-08	2.92107e-06
SLTM	684.403	-0.326686	0.0612279	-5.33557	9.52453e-08	2.9366e-06
MT.CO2	7715.91	0.395721	0.0742453	5.32991	9.8261e-08	3.02139e-06
GTF2E1	46.8663	-0.667454	0.12535	-5.32472	1.01107e-07	3.09218e-06
DDX56	109.412	0.401218	0.075347	5.32494	1.00989e-07	3.09218e-06
NDUFB9	352.203	0.285797	0.0536962	5.32248	1.0236e-07	3.1221e-06
AGMAT	17.9045	0.925864	0.174288	5.31228	1.08264e-07	3.26105e-06
KMT2A	754.624	0.39193	0.0737866	5.31167	1.08625e-07	3.26105e-06
RAB27A	581.382	-0.375621	0.0707163	-5.31165	1.08635e-07	3.26105e-06
NOG	72.8523	0.91063	0.17144	5.31166	1.08628e-07	3.26105e-06
RPS14	5356.43	0.488306	0.0919103	5.31286	1.0792e-07	3.26105e-06
PRKRIP1	111.324	0.348767	0.0656415	5.3132	1.07715e-07	3.26105e-06
FPR2	520.245	-0.659828	0.12424	-5.31092	1.09074e-07	3.26561e-06
BICD2	295.149	-0.314469	0.0592204	-5.31016	1.09531e-07	3.2707e-06
CHMP2B	295.413	-0.336293	0.0633691	-5.30689	1.1151e-07	3.32108e-06
EML3	153.535	0.378058	0.0713176	5.30105	1.15136e-07	3.42011e-06
TAGAP	1055.01	-0.399853	0.0754651	-5.29851	1.16753e-07	3.45911e-06
SLC16A6	68.8812	-0.521271	0.0983969	-5.29764	1.17308e-07	3.46652e-06
LYPLA2	377.352	0.290666	0.0548879	5.29562	1.18611e-07	3.49596e-06
CLUHP3	60.5488	0.668985	0.126375	5.29364	1.19904e-07	3.51583e-06
KB.1958F4.1	24.4561	-0.865584	0.163503	-5.29399	1.19677e-07	3.51583e-06
CTNNA1	154.287	-0.442535	0.0836108	-5.29279	1.20461e-07	3.52311e-06
STMN1	189.122	0.498841	0.0943382	5.2878	1.23798e-07	3.60217e-06
ST14	47.8017	-0.610456	0.115437	-5.28823	1.23506e-07	3.60217e-06
RPL37A	7101.65	0.331231	0.0626952	5.28321	1.26942e-07	3.68424e-06
HERPUD1	435.268	-0.294979	0.0558854	-5.27828	1.30399e-07	3.77493e-06
AC013394.2	453.108	-0.488816	0.09265	-5.27594	1.32074e-07	3.81174e-06
SH3BGRL	716.947	-0.366353	0.0694432	-5.27557	1.32341e-07	3.81174e-06
RNY1	24.0302	1.00522	0.190611	5.27368	1.33718e-07	3.84168e-06
IFIH1	100.487	-0.705121	0.133718	-5.2732	1.34064e-07	3.84193e-06
IPO9	165.924	0.383261	0.0727003	5.2718	1.35096e-07	3.86177e-06
TSPAN32	142.544	0.386456	0.0733249	5.27046	1.3608e-07	3.87174e-06
CIRH1A	46.5985	0.507418	0.0962769	5.2704	1.36125e-07	3.87174e-06
MT.TV	2412.77	0.969336	0.183961	5.26924	1.36988e-07	3.88658e-06
HNRNPH3	474.487	-0.363159	0.0689585	-5.26633	1.39177e-07	3.93884e-06
FGD3	916.435	0.338709	0.0643375	5.26457	1.4052e-07	3.96698e-06
PPP1R3E	102.895	0.411576	0.0782517	5.25965	1.44332e-07	4.05471e-06
MT.TY	43.5832	0.896931	0.170531	5.25964	1.4434e-07	4.05471e-06
L2HGDH	10.8703	1.30897	0.248897	5.25909	1.44771e-07	4.05681e-06
ATF7IP	196.321	0.346147	0.0658269	5.25845	1.45277e-07	4.06098e-06
LPHN1	45.1048	0.695668	0.132424	5.25335	1.49361e-07	4.16491e-06
PLEKHB2	355.844	-0.278164	0.052966	-5.25175	1.5066e-07	4.19085e-06
STX4	255.662	0.235668	0.0448946	5.24936	1.52632e-07	4.22505e-06
LYN	3245.29	-0.385869	0.0735042	-5.24962	1.52417e-07	4.22505e-06
EXOG	101.628	0.491955	0.0937251	5.24891	1.53005e-07	4.22508e-06
FAM159A	56.8146	0.596085	0.113582	5.24808	1.53694e-07	4.23386e-06
UBR4	106.587	0.592483	0.112941	5.24594	1.5549e-07	4.26266e-06
RAP1A	693.468	-0.451166	0.0860011	-5.24605	1.55393e-07	4.26266e-06
RPS11	5521.94	0.347927	0.0663586	5.24313	1.57879e-07	4.31776e-06
CRLF3	275.693	-0.40768	0.0778462	-5.237	1.63211e-07	4.44253e-06
TECPR1	217.517	0.320865	0.0612691	5.23698	1.63222e-07	4.44253e-06
MPHOSPH9	148.341	0.416146	0.0794904	5.23517	1.64836e-07	4.4756e-06
IRF9	83.4569	0.668173	0.127642	5.23473	1.65224e-07	4.4756e-06
S100A4	4995.53	0.286122	0.054754	5.22559	1.73603e-07	4.67707e-06
TBC1D10C	839.374	0.266791	0.0510584	5.22522	1.73951e-07	4.67707e-06
C12orf57	211.292	0.517775	0.0990988	5.22484	1.74306e-07	4.67707e-06
FAM160B2	14.8795	1.26943	0.242942	5.22525	1.73923e-07	4.67707e-06
ZC3H7A	168.112	-0.30111	0.0576634	-5.22186	1.77133e-07	4.73096e-06
THAP7	48.808	0.521754	0.0999176	5.22185	1.77146e-07	4.73096e-06
LMBRD1	348.073	-0.460116	0.0881487	-5.21977	1.79147e-07	4.77319e-06
NBEA	22.8504	1.37485	0.263468	5.21828	1.80588e-07	4.80035e-06
DYRK1A	327.624	-0.464537	0.0891915	-5.2083	1.90574e-07	5.05398e-06
KLC2	19.8626	0.85447	0.164167	5.20488	1.94119e-07	5.13603e-06
PLAGL1	81.0029	-0.579135	0.11131	-5.20293	1.96176e-07	5.17841e-06
RNU7.41P	63.6849	0.651083	0.125213	5.1998	1.99507e-07	5.24457e-06
SPOP	1201.5	0.244353	0.0469935	5.19971	1.99604e-07	5.24457e-06
DDX6	172.691	0.378196	0.0727412	5.1992	2.00144e-07	5.24664e-06
RNU4.62P	320.73	0.438498	0.0843976	5.19562	2.04038e-07	5.33641e-06
DUS1L	137.104	0.326412	0.0628335	5.19488	2.04854e-07	5.34547e-06
LSMD1	205.796	0.404233	0.0778339	5.19353	2.06345e-07	5.37205e-06
ACA64.3	9.86795	1.02692	0.197791	5.19197	2.08076e-07	5.39317e-06
RXRB	209.521	0.24904	0.0479665	5.19195	2.08104e-07	5.39317e-06
C19orf60	234.644	0.349728	0.0673663	5.19144	2.08677e-07	5.39572e-06
SMC3	231.883	-0.414334	0.0798845	-5.18667	2.1409e-07	5.4892e-06
ANAPC5	469.153	0.270277	0.0521105	5.18662	2.1415e-07	5.4892e-06
PLXDC1	42.9089	0.749351	0.144491	5.18613	2.14705e-07	5.4892e-06
AP001469.9	17.4422	0.980207	0.188999	5.1863	2.14509e-07	5.4892e-06
RN7SL37P	17.2743	1.14714	0.221122	5.18781	2.12784e-07	5.4892e-06
RNASEH1	101.512	0.446945	0.0862278	5.18331	2.17978e-07	5.5604e-06
QKI	702.119	-0.334862	0.0646562	-5.17912	2.22937e-07	5.67418e-06
ERCC5	178.017	-0.43119	0.0833168	-5.1753	2.2754e-07	5.7784e-06
FBL	1148.62	0.395316	0.0764445	5.17128	2.32501e-07	5.89124e-06
Y_RNA.390	23.2261	0.766968	0.148338	5.17042	2.33567e-07	5.9051e-06
CPNE5	117.922	0.539584	0.104382	5.16934	2.34922e-07	5.92618e-06
DNPH1	64.0488	0.522743	0.101186	5.16614	2.3898e-07	6.01522e-06
STK38L	116.426	-0.523616	0.101387	-5.16452	2.41052e-07	6.05396e-06
ZFP36L2	2145.18	-0.301534	0.0584338	-5.16026	2.46603e-07	6.17973e-06
MZT2A	167.506	0.4875	0.0945188	5.15771	2.49991e-07	6.25086e-06
NIPAL3	203.161	0.404366	0.0784356	5.15539	2.53104e-07	6.31483e-06
POLD2	59.2505	0.545061	0.105748	5.15432	2.54548e-07	6.33697e-06
RNF19B	134.149	-0.505286	0.0981413	-5.14855	2.62501e-07	6.52068e-06
Y_RNA.417	108.939	0.468316	0.0910189	5.14526	2.67148e-07	6.60727e-06
ZNF217	404.302	-0.420754	0.0817713	-5.1455	2.66809e-07	6.60727e-06
SNX18	265.768	-0.395321	0.0768726	-5.14254	2.71047e-07	6.68916e-06
ARFRP1	116.316	0.378418	0.0736325	5.13927	2.75801e-07	6.77707e-06
2022-09-06	1534.65	0.401063	0.0780378	5.13935	2.75696e-07	6.77707e-06
AC009951.1	228.258	0.579611	0.112795	5.1386	2.76791e-07	6.78674e-06
MLXIP	346.921	0.371218	0.0722472	5.13816	2.77443e-07	6.7881e-06
FOXO1	391.714	0.330554	0.0643557	5.13636	2.80117e-07	6.83882e-06
PILRB	81.1745	0.687537	0.133878	5.13554	2.81332e-07	6.85377e-06
LINC00649	125.586	0.548885	0.106899	5.1346	2.82746e-07	6.87351e-06
PTPN7	167.361	0.425023	0.0828654	5.12907	2.91172e-07	7.06324e-06
RFFL	427.495	-0.305464	0.0595817	-5.12682	2.94684e-07	7.13324e-06
KDM7A	328.111	-0.352322	0.0687309	-5.12611	2.95796e-07	7.14494e-06
TRAPPC10	197.301	-0.331686	0.0647329	-5.12392	2.99251e-07	7.21308e-06
SMG7	200.808	0.341055	0.0665737	5.12297	3.00765e-07	7.23427e-06
EIF3G	429.297	0.324202	0.0633182	5.1202	3.05204e-07	7.32554e-06
UBE2D3	2034.43	-0.377679	0.0738185	-5.11632	3.11553e-07	7.46218e-06
EVL	1225.94	0.423422	0.0827704	5.11562	3.12712e-07	7.47421e-06
CCR2	250.516	-0.519409	0.101595	-5.11253	3.17873e-07	7.58165e-06
LPCAT1	214.855	-0.350619	0.0685952	-5.11142	3.19741e-07	7.61024e-06
UVSSA	205.197	0.461078	0.090238	5.10958	3.22874e-07	7.66877e-06
KIAA0754	39.8161	0.650499	0.127358	5.10765	3.26185e-07	7.73128e-06
APLP2	1630.45	-0.29746	0.0582652	-5.10528	3.30312e-07	7.75929e-06
RAB3IP	107.628	0.443382	0.0868454	5.10541	3.30073e-07	7.75929e-06
SNRPD2	399.668	0.557365	0.109177	5.10513	3.30571e-07	7.75929e-06
RTN4	1577.67	-0.280567	0.0549591	-5.10501	3.30777e-07	7.75929e-06
PPP2R2A	389.008	0.319577	0.0625915	5.10576	3.29473e-07	7.75929e-06
TM9SF2	719.081	-0.428472	0.0839745	-5.1024	3.35369e-07	7.85082e-06
NRBF2	362.029	-0.546027	0.107084	-5.09905	3.41358e-07	7.9696e-06
MPST	104.1	0.467534	0.0916953	5.09878	3.41844e-07	7.9696e-06
ANKRD30BL	33.4022	1.19475	0.234406	5.09693	3.45213e-07	8.03167e-06
GPBP1L1	304.12	-0.340878	0.0668989	-5.09542	3.4797e-07	8.07929e-06
WDR18	129.441	0.420335	0.082562	5.09114	3.55913e-07	8.24688e-06
NAPEPLD	56.628	0.562457	0.110491	5.09052	3.57075e-07	8.25701e-06
GSDMB	80.4298	0.519016	0.102024	5.08719	3.6341e-07	8.36947e-06
EDF1	469.322	0.253612	0.049851	5.0874	3.63009e-07	8.36947e-06
MAD2L2	63.6264	0.40281	0.0792706	5.08146	3.7455e-07	8.59125e-06
DPYSL2	180.624	-0.422814	0.0832057	-5.08155	3.74369e-07	8.59125e-06
PDCD6IP	279.064	-0.347561	0.0684352	-5.07869	3.80039e-07	8.69962e-06
PMVK	82.1092	0.407998	0.0804362	5.07231	3.93015e-07	8.96059e-06
PIDD	26.7311	0.618884	0.122007	5.07254	3.92532e-07	8.96059e-06
NUDT16L1	267.818	0.306887	0.060526	5.07033	3.97132e-07	9.03634e-06
BNIP2	541.758	-0.509994	0.100662	-5.0664	4.05414e-07	9.20637e-06
RP3.449O17.1	42.1778	0.620652	0.122514	5.06595	4.06364e-07	9.20956e-06
OGG1	139.978	0.418543	0.0826726	5.06265	4.13472e-07	9.35202e-06
RP11.66N24.4	38.9264	0.673134	0.132984	5.06176	4.15396e-07	9.37691e-06
MZB1	61.0829	0.913172	0.180463	5.06016	4.18906e-07	9.43741e-06
TRMT1	64.7884	0.422337	0.0834803	5.05912	4.21202e-07	9.47037e-06
SCAMP4	21.4739	0.72746	0.143903	5.05521	4.29914e-07	9.6472e-06
MRPL12	25.5448	0.65374	0.129344	5.05427	4.32037e-07	9.67575e-06
YIF1A	78.4278	0.434781	0.0860427	5.05309	4.34721e-07	9.71674e-06
AC083799.1	85.9004	-0.664786	0.131579	-5.05235	4.36397e-07	9.73508e-06
AC009404.2	27.0468	0.909524	0.180042	5.05172	4.37854e-07	9.74846e-06
RPL13AP20	96.1501	0.615984	0.121949	5.05114	4.39171e-07	9.75549e-06
SF3A1	480.922	-0.290573	0.0575297	-5.05083	4.39884e-07	9.75549e-06
KCNJ14	17.4044	1.14346	0.226479	5.04887	4.44441e-07	9.83737e-06
TTLL3	92.2349	0.514556	0.101933	5.04796	4.46545e-07	9.86474e-06
ZNF609	168.191	0.480012	0.0951499	5.0448	4.53991e-07	1.00098e-05
LRIF1	104.148	-0.436207	0.0865091	-5.04233	4.599e-07	1.0094e-05
DLEU1	27.3284	0.851683	0.168915	5.04209	4.60473e-07	1.0094e-05
TAZ.1	175.888	0.275017	0.0545427	5.04224	4.60108e-07	1.0094e-05
RAB21	279.272	-0.342823	0.0680936	-5.03458	4.78888e-07	1.04775e-05
SMNDC1	190.386	-0.405444	0.0805768	-5.03177	4.85984e-07	1.0592e-05
RPS21	3161.8	0.63918	0.12702	5.03211	4.85123e-07	1.0592e-05
KIAA0247	696.124	-0.405669	0.0806318	-5.03113	4.87599e-07	1.06069e-05
ZNF524	81.2213	0.420739	0.0836578	5.02929	4.92297e-07	1.06887e-05
CTD.2179L22.1	24.1595	0.743223	0.147858	5.02661	4.99219e-07	1.08183e-05
DDX51	62.1571	0.483347	0.0961741	5.02575	5.01459e-07	1.08462e-05
PCED1B.AS1	384.656	0.424269	0.0844339	5.02486	5.03794e-07	1.08574e-05
AMT	34.914	0.570666	0.113569	5.02483	5.03887e-07	1.08574e-05
PKD1	50.0451	0.533645	0.106217	5.0241	5.05811e-07	1.08783e-05
GABBR1	118.562	0.455895	0.0908187	5.01984	5.17149e-07	1.11011e-05
LAPTM4A	1179.39	-0.301923	0.0601623	-5.01847	5.20844e-07	1.11594e-05
WIPF1	1434.14	-0.231872	0.0462955	-5.00852	5.48495e-07	1.17298e-05
PGLS	154.948	0.317342	0.063392	5.00603	5.55629e-07	1.186e-05
SPPL2B	113.166	0.387421	0.0774788	5.00035	5.72259e-07	1.21921e-05
RASGRP2	838.672	0.274217	0.054859	4.99859	5.7752e-07	1.22812e-05
GOLGA4	441.361	-0.426067	0.0852568	-4.99745	5.80941e-07	1.23309e-05
RPS15	1103.75	0.325366	0.0651234	4.99615	5.84852e-07	1.23908e-05
GIMAP8	184.96	-0.378475	0.0757903	-4.99372	5.92284e-07	1.25249e-05
MYCL	117.528	-0.498332	0.0998019	-4.99321	5.93845e-07	1.25346e-05
VHL	210.275	0.40155	0.0804421	4.99179	5.9823e-07	1.26038e-05
ATAD3B	22.8972	0.715202	0.143306	4.99074	6.01486e-07	1.2649e-05
LPAR2	426.156	0.452731	0.0907309	4.98983	6.04338e-07	1.26855e-05
LENG8	207.087	0.412027	0.0826197	4.98703	6.1314e-07	1.28466e-05
LCP2	790.824	-0.238713	0.0478717	-4.98653	6.14745e-07	1.28565e-05
ILF3.AS1	117.056	0.426274	0.0855387	4.98341	6.24737e-07	1.30415e-05
RP11.902B17.1	62.365	0.577094	0.115858	4.98104	6.32435e-07	1.3178e-05
AGO3	204.906	0.276685	0.0556396	4.9728	6.59912e-07	1.37254e-05
LIN7B	19.781	0.722944	0.145405	4.97194	6.62847e-07	1.37613e-05
CCDC47	87.9225	-0.389899	0.0784556	-4.96967	6.70669e-07	1.38984e-05
NUBP2	170.882	0.317872	0.0639796	4.96833	6.75313e-07	1.39692e-05
AC104653.1	23.7989	0.829519	0.167054	4.96557	6.85006e-07	1.41439e-05
SRRM2	2216.42	0.320055	0.0644712	4.9643	6.8948e-07	1.42105e-05
APEX1	96.7613	0.478455	0.0965188	4.95712	7.15472e-07	1.47196e-05
TIMM50	50.3747	0.486937	0.0982673	4.95523	7.22461e-07	1.48365e-05
EXOSC4	61.5896	0.584222	0.117916	4.95455	7.24982e-07	1.48615e-05
MRPL54	113.5	0.393027	0.0793346	4.95404	7.26887e-07	1.48737e-05
LINC00562	29.7351	0.959064	0.193654	4.95245	7.32831e-07	1.49416e-05
RPL14	828.765	0.399083	0.0805788	4.95271	7.31871e-07	1.49416e-05
PTGS2	146.756	-0.645777	0.130568	-4.9459	7.57942e-07	1.5426e-05
RNF181	393.373	0.257673	0.0521426	4.94169	7.74487e-07	1.57345e-05
PHKA2	231.943	0.335674	0.067941	4.94067	7.78529e-07	1.57885e-05
HHEX	138.525	-0.523808	0.106033	-4.94005	7.81027e-07	1.58109e-05
HMGCR	149.362	-0.465657	0.094309	-4.93757	7.91028e-07	1.5985e-05
LMF2	149.605	0.299579	0.0607166	4.93406	8.05385e-07	1.62462e-05
TOR1AIP1	269.264	-0.303705	0.0616135	-4.9292	8.25679e-07	1.65967e-05
ADSS	142.286	-0.38141	0.0773756	-4.92933	8.25115e-07	1.65967e-05
ZNF770	181.497	-0.581854	0.118056	-4.92865	8.28003e-07	1.66141e-05
TM9SF3	330.686	-0.390521	0.0792599	-4.92709	8.34632e-07	1.67176e-05
DNAJB1	370.76	0.247586	0.0503712	4.91523	8.86792e-07	1.77312e-05
HSD17B11	479.893	-0.386528	0.0786537	-4.9143	8.91021e-07	1.77845e-05
ABCG1	125.469	-0.550413	0.112052	-4.91213	9.00914e-07	1.79191e-05
FAM206A	16.148	-0.795351	0.161906	-4.91243	8.99546e-07	1.79191e-05
RP11.174G6.5	147.671	0.458414	0.0933832	4.90895	9.15638e-07	1.81484e-05
LINC00173	221.649	0.535703	0.109125	4.9091	9.14966e-07	1.81484e-05
FAU	4007.8	0.379275	0.0772781	4.90792	9.20487e-07	1.82128e-05
TMEM223	83.9374	0.454522	0.0926628	4.90512	9.33694e-07	1.84101e-05
ARID4A	578.009	-0.305016	0.0621815	-4.90525	9.33092e-07	1.84101e-05
UBXN4	528.466	-0.295264	0.0602216	-4.90295	9.44061e-07	1.85823e-05
ARID2	217.936	0.294786	0.0601386	4.90177	9.4978e-07	1.86171e-05
RPL32	3654.77	0.380311	0.0775805	4.90214	9.47966e-07	1.86171e-05
CALU	118.142	0.355125	0.0724512	4.90157	9.50735e-07	1.86171e-05
SF3B5	515.564	0.271481	0.0553977	4.90058	9.55543e-07	1.86791e-05
COX6B1	831.827	0.294324	0.0601112	4.89633	9.76421e-07	1.90544e-05
AC013264.2	19.4983	0.944954	0.193054	4.89477	9.84224e-07	1.91738e-05
EXOSC1	76.2024	0.380877	0.0778748	4.89089	1.00381e-06	1.94886e-05
RPL35	1130.6	0.587095	0.120032	4.89116	1.00245e-06	1.94886e-05
TRABD	445.979	0.252925	0.0517235	4.88995	1.00861e-06	1.95486e-05
SOD2	3948	-0.473355	0.0968379	-4.88811	1.01807e-06	1.96983e-05
MGST3	242.195	0.378764	0.0775065	4.88687	1.02449e-06	1.97866e-05
HERPUD2	305.94	-0.256331	0.0524564	-4.88656	1.02611e-06	1.97866e-05
RP11.212P7.2	48.5075	0.533011	0.109094	4.88577	1.03023e-06	1.98324e-05
CXCL1	44.2795	-0.69402	0.142061	-4.88536	1.03238e-06	1.98402e-05
GLTSCR2	1633.24	0.349344	0.0715194	4.88461	1.03635e-06	1.98828e-05
ACRBP	213.044	0.600208	0.122958	4.88141	1.0533e-06	2.01741e-05
RPL18A	50.4785	0.618092	0.126675	4.87936	1.0643e-06	2.03505e-05
RP11.51F16.5	251.69	0.452547	0.092811	4.87601	1.08254e-06	2.06645e-05
ABI1	357.534	-0.42329	0.0868657	-4.87293	1.09956e-06	2.09543e-05
SLC4A8	20.237	1.00435	0.20627	4.86912	1.12097e-06	2.13266e-05
INO80E	103.207	0.334125	0.0686539	4.86681	1.13416e-06	2.15414e-05
MPZL2	58.2355	-0.670157	0.137943	-4.8582	1.18458e-06	2.24616e-05
EI24	206.532	0.302185	0.0622089	4.85759	1.18822e-06	2.24931e-05
RTN1	75.0596	-0.538851	0.110949	-4.85673	1.19339e-06	2.2536e-05
MT.TR	35.5741	0.868749	0.178882	4.85656	1.19445e-06	2.2536e-05
NSUN5P2	31.5576	0.618372	0.127405	4.85359	1.21245e-06	2.28379e-05
ARRDC3	572.588	-0.472668	0.0973995	-4.85288	1.21681e-06	2.28821e-05
ATP5L2	22.0509	0.627828	0.129418	4.85117	1.22736e-06	2.30044e-05
PPP2CB	155.236	-0.431501	0.0889454	-4.85131	1.2265e-06	2.30044e-05
IKBIP	154.765	-0.510393	0.105268	-4.84852	1.24384e-06	2.32732e-05
CD7	112.741	0.531373	0.109602	4.84821	1.24579e-06	2.32732e-05
AUP1	386.496	0.22738	0.0469074	4.84742	1.25075e-06	2.33275e-05
RAB5C	1377.34	-0.294547	0.0608018	-4.84437	1.27014e-06	2.36503e-05
PTOV1	153.038	0.306912	0.0633657	4.8435	1.27572e-06	2.37155e-05
TMEM243	99.2191	0.435078	0.0898386	4.84289	1.27967e-06	2.375e-05
SNRNP70	603.418	0.250258	0.0517253	4.83822	1.31009e-06	2.42751e-05
PPT1	875.393	-0.357591	0.0739571	-4.83512	1.33066e-06	2.45761e-05
POLR2B	321.977	-0.327463	0.0677237	-4.83528	1.32958e-06	2.45761e-05
CHCHD2	1296.24	0.301911	0.0624491	4.83451	1.33473e-06	2.46113e-05
MRPS12	86.2033	0.36791	0.0761383	4.83213	1.35082e-06	2.48678e-05
CTA.276O3.4	30.4992	0.903264	0.186988	4.83061	1.36118e-06	2.5018e-05
AC027307.3	11.7672	1.10277	0.228423	4.82778	1.38063e-06	2.53275e-05
MTM1.1	31.1117	-0.59361	0.122964	-4.82751	1.38247e-06	2.53275e-05
PPOX	50.3797	0.492438	0.102043	4.8258	1.3944e-06	2.55049e-05
MED19	111.767	0.356414	0.0738725	4.82473	1.40195e-06	2.55843e-05
CTA.292E10.6	30.6719	0.613856	0.127236	4.82454	1.40324e-06	2.55843e-05
EMC3.AS1	37.8113	0.540168	0.112074	4.81976	1.43731e-06	2.61636e-05
SLC35E2	25.6718	0.72441	0.150365	4.81766	1.45249e-06	2.63677e-05
MBOAT1	141.47	-0.430738	0.0894099	-4.81757	1.45316e-06	2.63677e-05
ABLIM1	356.872	0.442956	0.0919658	4.81653	1.46075e-06	2.64633e-05
CYBRD1	62.7842	-0.701434	0.145651	-4.81586	1.46569e-06	2.64885e-05
GRAP2	553.426	0.326928	0.0678878	4.81571	1.4668e-06	2.64885e-05
TIMM22	84.6924	0.392877	0.0816044	4.81441	1.47637e-06	2.65769e-05
MAT2B	377.831	-0.427803	0.088858	-4.81446	1.47598e-06	2.65769e-05
CD3D	422.583	0.589774	0.122561	4.81209	1.49362e-06	2.6845e-05
DHRS1	191.442	0.349204	0.0726031	4.80977	1.51105e-06	2.71155e-05
GPC2	18.1391	0.70851	0.147356	4.80815	1.5233e-06	2.72922e-05
SNHG14	84.528	0.552091	0.114862	4.80654	1.53564e-06	2.74701e-05
CNOT7	265.962	0.249133	0.0518484	4.80504	1.54723e-06	2.7634e-05
CTD.2196E14.4	25.5804	0.699842	0.145671	4.80427	1.55319e-06	2.76968e-05
ANTXR2	210.618	-0.329119	0.0685121	-4.80381	1.55678e-06	2.77175e-05
SDE2	62.9644	-0.522777	0.108865	-4.80206	1.57044e-06	2.79002e-05
RN7SL329P	18.1337	0.955543	0.198994	4.80186	1.57195e-06	2.79002e-05
TNPO2	188.813	0.354321	0.0738039	4.80084	1.58e-06	2.79994e-05
THYN1	124.456	0.328895	0.0685136	4.80043	1.58324e-06	2.80133e-05
THOP1	39.9293	0.519869	0.108411	4.79536	1.62382e-06	2.86866e-05
BRD9	242.653	0.299062	0.0624511	4.78873	1.67837e-06	2.96044e-05
HAX1	254.881	0.283168	0.0591718	4.78553	1.70541e-06	3.00347e-05
IFI30	25.6895	0.718045	0.150061	4.78501	1.70981e-06	3.00657e-05
RNU4ATAC	681.092	0.775621	0.16214	4.78364	1.72147e-06	3.0224e-05
NEIL1	35.4849	0.612233	0.128022	4.78226	1.73335e-06	3.03857e-05
VPS4A	227.184	0.270177	0.056547	4.77792	1.77118e-06	3.09936e-05
GPR155	294.602	0.344307	0.072066	4.77766	1.77348e-06	3.09936e-05
MCFD2	85.8415	-0.464085	0.097202	-4.77444	1.80207e-06	3.14451e-05
ORAI1	163.906	0.333386	0.0698628	4.77201	1.82399e-06	3.17788e-05
AIP	230.449	0.257689	0.0540334	4.76908	1.85074e-06	3.21463e-05
GS1.124K5.11	30.6243	0.517171	0.108438	4.76926	1.84901e-06	3.21463e-05
ACAP3	43.2707	0.504924	0.105905	4.76769	1.86352e-06	3.22697e-05
RBM47	545.651	-0.523246	0.109743	-4.76791	1.86146e-06	3.22697e-05
EIF3J.AS1	96.7603	0.386839	0.0811569	4.76656	1.87397e-06	3.24015e-05
NDUFS8	150.044	0.360212	0.0755813	4.76589	1.8802e-06	3.24599e-05
CTR9	232.79	-0.240508	0.0504726	-4.76513	1.88734e-06	3.25337e-05
PPM1M	324.87	0.288392	0.060533	4.7642	1.89603e-06	3.2634e-05
PQBP1.1	94.9081	0.315127	0.0661698	4.7624	1.91303e-06	3.2877e-05
DGKA	365.918	0.41887	0.0879663	4.7617	1.91965e-06	3.2941e-05
CXorf24	13.5026	0.941473	0.197753	4.76085	1.92784e-06	3.30316e-05
RP11.468E2.4	22.0985	0.763629	0.160433	4.7598	1.93781e-06	3.31526e-05
HMG20B	116.712	0.311121	0.0654061	4.75676	1.96727e-06	3.3606e-05
IGLC3	34.7972	0.942516	0.198354	4.75168	2.0173e-06	3.4409e-05
TMEM120A	477.549	0.45417	0.0955869	4.75138	2.02035e-06	3.44095e-05
RP11.47A8.5	20.4543	0.695919	0.146499	4.75034	2.03072e-06	3.45343e-05
AZIN1	202.254	-0.437356	0.0920811	-4.74968	2.03739e-06	3.45961e-05
FBXO18	176.083	0.309305	0.0651262	4.74932	2.04097e-06	3.46053e-05
SYTL1	182.574	0.289291	0.0609474	4.74658	2.06889e-06	3.48788e-05
SZT2	77.7484	0.379272	0.0799101	4.74623	2.07243e-06	3.48788e-05
VAV3	115.205	-0.407349	0.0858071	-4.74727	2.06184e-06	3.48788e-05
BHLHE40	52.6814	-0.561289	0.118258	-4.74631	2.07159e-06	3.48788e-05
CNOT8	237.52	-0.45034	0.0948818	-4.74632	2.07146e-06	3.48788e-05
SNIP1	85.9349	-0.316479	0.0667268	-4.74291	2.10673e-06	3.54036e-05
LONP2	366.769	0.267483	0.0564505	4.73836	2.15456e-06	3.6154e-05
MT.TP	388.239	0.767431	0.161994	4.7374	2.16474e-06	3.62713e-05
ARHGAP4.1	442.305	0.24444	0.0516081	4.73647	2.17473e-06	3.63852e-05
FUCA1	70.3985	-0.441565	0.0932888	-4.73331	2.20885e-06	3.67946e-05
CREBL2	165.721	-0.382302	0.0807684	-4.73331	2.2089e-06	3.67946e-05
FAM198B	179.976	-0.640824	0.135373	-4.73375	2.20408e-06	3.67946e-05
RP11.115H15.2	21.6226	0.868725	0.183605	4.7315	2.22867e-06	3.7056e-05
TRIM52.AS1	64.8066	0.460154	0.0972627	4.73105	2.23367e-06	3.7056e-05
MT.TG	46.7703	0.822484	0.173851	4.73098	2.23437e-06	3.7056e-05
RREB1	226.685	0.270521	0.057186	4.73055	2.23914e-06	3.70811e-05
TM6SF1	59.6933	-0.646281	0.136716	-4.72717	2.27667e-06	3.76478e-05
D2HGDH	77.4715	0.503443	0.106652	4.72041	2.35375e-06	3.88658e-05
RP11.43D4.2	78.3039	0.735784	0.155888	4.71995	2.35897e-06	3.88957e-05
CSTF2T	88.498	-0.43045	0.0912822	-4.7156	2.40995e-06	3.96304e-05
MT.ATP8	947.861	0.495115	0.104996	4.71556	2.4105e-06	3.96304e-05
RPS29	9857.41	0.654791	0.138908	4.71383	2.43103e-06	3.99104e-05
TNIK	204.319	0.37012	0.0785386	4.71259	2.44585e-06	4.00958e-05
MYBL2	16.2511	1.11604	0.236918	4.71068	2.46894e-06	4.03942e-05
RMI1	52.4398	-0.554656	0.117749	-4.7105	2.47116e-06	4.03942e-05
TXN2	214.454	0.281253	0.0597811	4.70472	2.54216e-06	4.14952e-05
2022-09-07	256.379	-0.262418	0.0557816	-4.70437	2.54645e-06	4.15057e-05
MAPK1	820.189	-0.326653	0.0694876	-4.70087	2.59049e-06	4.21632e-05
FBXL15	102.9	0.319785	0.0680637	4.69832	2.62308e-06	4.26326e-05
TOPBP1	116.277	-0.357116	0.0760412	-4.69636	2.64843e-06	4.29832e-05
ATP5G2	1083.43	0.283618	0.0604391	4.69262	2.69723e-06	4.3687e-05
SEC23B	132.343	-0.322147	0.0686555	-4.69222	2.70252e-06	4.3687e-05
MUC20	38.707	1.11038	0.236646	4.69216	2.70332e-06	4.3687e-05
CHD3	500.71	0.305882	0.0652141	4.69043	2.72633e-06	4.39341e-05
HCST	822.965	0.293911	0.0626586	4.69068	2.72305e-06	4.39341e-05
TMEM192	101.251	0.387533	0.0826744	4.68746	2.76614e-06	4.45125e-05
PCBP1	3352.95	-0.304106	0.0649159	-4.68462	2.80474e-06	4.507e-05
ULK3	121.853	0.384221	0.0820234	4.68428	2.80946e-06	4.50821e-05
TMEM40	56.9665	0.663027	0.141607	4.68217	2.83852e-06	4.54204e-05
SLBP	130.801	-0.437174	0.0933662	-4.68236	2.83591e-06	4.54204e-05
GNB5	69.6457	0.423502	0.0904709	4.68108	2.85364e-06	4.55981e-05
PIGM	144.128	0.387132	0.0827115	4.68051	2.86157e-06	4.56254e-05
TRDMT1	53.2174	0.450578	0.09628	4.67987	2.87051e-06	4.56254e-05
SNRPA	165.619	0.328183	0.0701273	4.67982	2.87123e-06	4.56254e-05
ZNF674	22.392	-0.739235	0.157963	-4.67981	2.87139e-06	4.56254e-05
RP11.18I14.10	77.0039	0.421378	0.0900758	4.67804	2.89626e-06	4.59055e-05
TRBC2	1994.71	0.430696	0.0920687	4.67798	2.89708e-06	4.59055e-05
ZNF506	69.9832	0.435761	0.0931635	4.67738	2.90569e-06	4.59472e-05
ATP5SL	94.0578	0.344447	0.0736434	4.67723	2.9078e-06	4.59472e-05
EEF1D	1236.34	0.308678	0.0660263	4.67508	2.93845e-06	4.63672e-05
ZNF611	99.4341	0.415087	0.0888004	4.67439	2.94834e-06	4.64588e-05
MEX3C	61.03	-0.661929	0.141669	-4.67236	2.97759e-06	4.68548e-05
EEF2	6149.53	0.23351	0.0499863	4.67149	2.99028e-06	4.69895e-05
RP11.61A14.3	44.8889	0.528036	0.113122	4.66783	3.04403e-06	4.7714e-05
SF3A2	53.513	0.409506	0.0877305	4.66778	3.04477e-06	4.7714e-05
TTN.AS1	113.844	0.390125	0.0836344	4.66464	3.09151e-06	4.83799e-05
SNHG5	874.688	0.606258	0.129983	4.66415	3.09902e-06	4.84306e-05
NOD2	137.421	-0.532757	0.114263	-4.66255	3.12308e-06	4.87397e-05
Y_RNA.682	17.6582	0.789737	0.169422	4.66137	3.14111e-06	4.8954e-05
ARID4B	1071.89	-0.245438	0.0526683	-4.66008	3.16088e-06	4.91947e-05
RPS27	370.912	0.88234	0.189598	4.65375	3.25951e-06	5.06588e-05
CTDSP1	861.847	0.246266	0.0529208	4.65348	3.26385e-06	5.06588e-05
NPHP3	117.58	0.413369	0.0888412	4.6529	3.27297e-06	5.0731e-05
HERC3	70.6753	-0.372433	0.0801113	-4.64895	3.33633e-06	5.16427e-05
ARL2	68.9882	0.40778	0.0877346	4.64788	3.35357e-06	5.17567e-05
SIT1	289.516	0.408185	0.0878187	4.64804	3.35104e-06	5.17567e-05
URM1	173.225	0.305691	0.0657732	4.64765	3.35734e-06	5.17567e-05
LBR	756.62	-0.446994	0.0961872	-4.64713	3.36592e-06	5.18188e-05
SPATA13	236.388	-0.407233	0.0876881	-4.64411	3.41551e-06	5.25112e-05
2022-03-09	114.535	0.419633	0.0903949	4.64222	3.44679e-06	5.29205e-05
HTATSF1	87.5211	-0.502583	0.108282	-4.64142	3.46027e-06	5.30558e-05
PRPF40B	10.1012	0.931285	0.200949	4.63443	3.57916e-06	5.47651e-05
ZNF493	107.776	0.355726	0.0767594	4.63431	3.58137e-06	5.47651e-05
THAP5	108.812	-0.589456	0.127223	-4.63327	3.59934e-06	5.4966e-05
RPLP2	13101.6	0.30565	0.0659853	4.6321	3.61983e-06	5.49837e-05
MAP3K5	361.693	-0.275418	0.0594576	-4.63218	3.61839e-06	5.49837e-05
RP11.611L7.1	247.032	0.33233	0.0717365	4.63266	3.61004e-06	5.49837e-05
ARAF	212.688	0.304987	0.065842	4.6321	3.61976e-06	5.49837e-05
CDKN1B	636.557	-0.376014	0.0811888	-4.63135	3.63293e-06	5.51091e-05
RNF141	275.699	-0.431904	0.0933507	-4.62668	3.71582e-06	5.62915e-05
CHSY1	198.625	-0.454052	0.0981518	-4.62602	3.72766e-06	5.63958e-05
RP1.68D18.2	56.2274	0.582602	0.125991	4.62416	3.76118e-06	5.67823e-05
SYNGAP1	29.0683	0.612427	0.132444	4.62405	3.76319e-06	5.67823e-05
CTD.3222D19.5	67.868	0.619483	0.134013	4.62257	3.79009e-06	5.71124e-05
FCER1A	62.6864	-0.966046	0.209056	-4.62098	3.8193e-06	5.73415e-05
GOSR1	264.584	0.259059	0.0560577	4.62129	3.81356e-06	5.73415e-05
RBM33	596.161	-0.231272	0.0500489	-4.62092	3.82042e-06	5.73415e-05
DNAJC13	69.159	-0.401094	0.0868238	-4.61963	3.84427e-06	5.76236e-05
PTDSS1	343.883	0.249079	0.0539317	4.61842	3.86674e-06	5.78841e-05
METTL6	32.0159	0.55792	0.120844	4.61686	3.89589e-06	5.82438e-05
METTL12	36.8104	0.655532	0.142004	4.6163	3.90647e-06	5.82489e-05
RPL23A	757.034	0.380757	0.0824785	4.61644	3.90387e-06	5.82489e-05
C1orf86	72.2934	0.334339	0.0725165	4.61053	4.01653e-06	5.97334e-05
RP11.747H7.3	53.8026	0.58752	0.127425	4.61072	4.01277e-06	5.97334e-05
RSBN1	354.82	0.275248	0.0597129	4.60952	4.03592e-06	5.99435e-05
TRIM66	77.9109	0.469584	0.101903	4.60812	4.06317e-06	6.01914e-05
CTDSPL	78.2799	0.713985	0.154941	4.60812	4.0632e-06	6.01914e-05
HIC2	117.686	0.390832	0.084822	4.60767	4.07206e-06	6.02442e-05
COLGALT1	530.9	0.270674	0.0587571	4.60667	4.09175e-06	6.03786e-05
MT.TM	315.245	0.737996	0.160196	4.60683	4.08847e-06	6.03786e-05
ROCK1	1013.29	-0.30816	0.0668989	-4.60635	4.09801e-06	6.03926e-05
RP11.90B9.2	20.7338	0.795764	0.172787	4.60545	4.11572e-06	6.05751e-05
AP1G1	177.266	-0.254737	0.0553257	-4.60432	4.1382e-06	6.07487e-05
GPANK1	145.428	0.262571	0.057024	4.60457	4.1331e-06	6.07487e-05
MSI2	253.381	0.28071	0.0610067	4.60129	4.19873e-06	6.14787e-05
TMEM66	1296.67	-0.446127	0.0969527	-4.6015	4.19463e-06	6.14787e-05
ZNF330	86.0015	-0.420626	0.091422	-4.60093	4.20613e-06	6.15079e-05
VCP	359.29	-0.218325	0.0474555	-4.60063	4.21219e-06	6.15174e-05
MT.TS2	68.1325	0.764397	0.16617	4.6001	4.22288e-06	6.15946e-05
SUMF2	138.637	0.387966	0.0843888	4.59737	4.27865e-06	6.2328e-05
SMS	100.05	-0.394109	0.0857533	-4.59585	4.30997e-06	6.27041e-05
GNA11	24.6279	0.665388	0.144898	4.5921	4.38802e-06	6.36767e-05
TAB2	338.02	-0.45975	0.100117	-4.59213	4.38749e-06	6.36767e-05
MAVS	59.4322	0.444241	0.096746	4.59183	4.39373e-06	6.36783e-05
LINC00861	576.91	0.433081	0.094326	4.59132	4.40448e-06	6.37528e-05
TRAPPC6A	87.0482	0.404543	0.0881388	4.58984	4.43596e-06	6.41201e-05
SDCBP	2099.66	-0.473527	0.103174	-4.58959	4.44112e-06	6.41201e-05
RAP2C	113.899	-0.537013	0.117053	-4.58779	4.47971e-06	6.45953e-05
ZNF276	287.989	0.2201	0.0479852	4.58683	4.50016e-06	6.4808e-05
RP11.111M22.2	14.1621	1.04916	0.228782	4.58585	4.52141e-06	6.50316e-05
TOP3A	119.148	0.371947	0.0811158	4.58538	4.53163e-06	6.50964e-05
PRPF40A	895.579	-0.250326	0.0546062	-4.58421	4.55709e-06	6.53796e-05
CDK4	81.8723	0.372659	0.0812989	4.58381	4.56582e-06	6.54223e-05
ZNF791	170.931	0.313633	0.0684576	4.58142	4.61828e-06	6.60907e-05
GRAMD1A	537.092	0.404044	0.088204	4.5808	4.6321e-06	6.62052e-05
PABPN1	200.698	0.277228	0.0605438	4.57897	4.67276e-06	6.67026e-05
BST2	299.327	0.422409	0.0922891	4.57702	4.71638e-06	6.7241e-05
RENBP.1	53.9893	0.600485	0.131265	4.57459	4.77164e-06	6.79436e-05
PIN1	156.86	0.274344	0.0599779	4.57408	4.78314e-06	6.80223e-05
MZT2B	551.367	0.405261	0.0886417	4.5719	4.83318e-06	6.8648e-05
JAK3	563.892	0.349444	0.0765033	4.5677	4.931e-06	6.99501e-05
HNRNPK	967.049	-0.280063	0.061343	-4.56553	4.98231e-06	7.059e-05
LIPA	216.99	-0.402726	0.0882584	-4.56303	5.04197e-06	7.13464e-05
SCYL2	215.624	-0.33209	0.0727993	-4.56172	5.07353e-06	7.14375e-05
CLMN	75.5134	-0.427735	0.0937525	-4.56239	5.05752e-06	7.14375e-05
MAZ	224.551	0.294208	0.0644894	4.56211	5.06411e-06	7.14375e-05
MICAL1	207.108	0.317669	0.0696375	4.56175	5.07286e-06	7.14375e-05
CPT1A	354.769	-0.371499	0.0815046	-4.55802	5.16386e-06	7.26195e-05
RASSF3	1052.92	-0.456807	0.10026	-4.55622	5.20822e-06	7.3153e-05
SP3	170.748	-0.492072	0.108024	-4.55522	5.23317e-06	7.34128e-05
ATP5D	150.291	0.356948	0.0784059	4.55257	5.29948e-06	7.41601e-05
RAB8A	462.48	0.243539	0.0534945	4.55259	5.29899e-06	7.41601e-05
C4orf48	72.4293	0.428508	0.0942369	4.54714	5.43799e-06	7.6005e-05
AK5	36.1256	0.863391	0.189918	4.54612	5.46448e-06	7.62814e-05
ETHE1	103.906	0.330661	0.072742	4.54566	5.47625e-06	7.63521e-05
RPS6KA4	76.4272	0.41746	0.0918646	4.54429	5.51205e-06	7.67571e-05
AC142528.1	24.3704	0.800236	0.176145	4.54306	5.54445e-06	7.70298e-05
AC010150.1	59.4498	0.545095	0.119985	4.54303	5.54517e-06	7.70298e-05
KIF5B	511.017	-0.32534	0.0716359	-4.54158	5.58345e-06	7.74477e-05
QRSL1	72.1411	0.478518	0.105369	4.54137	5.58887e-06	7.74477e-05
ADAL	48.4561	0.69955	0.15408	4.54016	5.62102e-06	7.77985e-05
SIVA1	425.598	0.25826	0.0569054	4.53841	5.66812e-06	7.826e-05
ATOX1	119.307	0.333309	0.0734407	4.53847	5.66626e-06	7.826e-05
MT.RNR2	63946.8	0.441199	0.0972209	4.53811	5.67606e-06	7.82746e-05
ZNF714	40.0858	0.584435	0.128811	4.53714	5.70236e-06	7.8542e-05
AGER	74.5292	0.4295	0.0946688	4.53687	5.70952e-06	7.85456e-05
IFNGR1	365.746	-0.588198	0.129668	-4.53618	5.72829e-06	7.87086e-05
LIMD2	1121.91	0.217178	0.0478806	4.53583	5.73775e-06	7.87436e-05
MAML1	180.548	-0.290582	0.0640681	-4.53552	5.74619e-06	7.87643e-05
RP4.714D9.5	12.82	0.795848	0.175696	4.52969	5.90711e-06	8.08727e-05
ARFGAP1	121.656	0.317491	0.0701077	4.52862	5.93713e-06	8.1186e-05
BECN1	449.797	-0.266378	0.0588551	-4.526	6.01098e-06	8.20746e-05
DSC2	188.178	-0.732973	0.161954	-4.52581	6.01654e-06	8.20746e-05
TMEM141	102.715	0.374483	0.0828548	4.51975	6.19133e-06	8.43579e-05
ANXA2R	113.265	0.433422	0.0959069	4.5192	6.20743e-06	8.4476e-05
PTPN12	352.863	-0.369267	0.0817175	-4.51882	6.21847e-06	8.45251e-05
RNF103	88.6349	-0.377556	0.0836198	-4.51515	6.3273e-06	8.59018e-05
ATP8A2	14.9471	1.08083	0.239401	4.51474	6.33945e-06	8.59641e-05
TSHZ2	144.273	0.620558	0.137471	4.51411	6.35842e-06	8.61188e-05
DPYD	170.92	-0.338813	0.07509	-4.51209	6.41905e-06	8.68365e-05
FAM98C	104.742	0.29584	0.0656207	4.50833	6.53398e-06	8.82863e-05
AC090587.2	19.8174	0.807986	0.179288	4.50664	6.58612e-06	8.88852e-05
ZNF324	74.2816	0.390382	0.0866377	4.50591	6.60887e-06	8.90867e-05
GNG11	225.819	0.630174	0.139894	4.50464	6.64844e-06	8.9514e-05
ITM2B	5609.24	-0.355069	0.0788359	-4.5039	6.67187e-06	8.97232e-05
NUP85	125.525	0.305456	0.0678434	4.50237	6.71984e-06	9.02616e-05
FGD5.AS1	260.324	-0.341563	0.0759072	-4.49975	6.80327e-06	9.12745e-05
SIGIRR	245.555	0.332361	0.0738789	4.49873	6.83614e-06	9.14642e-05
TAOK1	576.363	0.212734	0.0472865	4.49883	6.83295e-06	9.14642e-05
SMAD7	15.5325	-0.77239	0.171697	-4.49856	6.84152e-06	9.14642e-05
MYL6B	18.2888	0.823287	0.183039	4.49787	6.86364e-06	9.15447e-05
GMCL1	232.826	-0.290831	0.0646577	-4.49802	6.85907e-06	9.15447e-05
GDI2	496.099	-0.287043	0.0638594	-4.49492	6.9597e-06	9.26772e-05
RP11.373D23.2	61.4502	0.673777	0.149903	4.49476	6.96484e-06	9.26772e-05
RPL8	3198.51	0.2911	0.0647715	4.49426	6.9813e-06	9.27877e-05
RASSF7	78.3201	0.40506	0.0901411	4.49362	7.00217e-06	9.29565e-05
HMHA1	2159.83	0.231807	0.0516111	4.49142	7.07492e-06	9.38128e-05
MRPS21	177.459	0.441548	0.0983316	4.49039	7.10919e-06	9.41575e-05
TRIM46	12.486	1.0271	0.228836	4.48837	7.17715e-06	9.49113e-05
PPP1R3B	338.181	-0.52649	0.117305	-4.4882	7.1828e-06	9.49113e-05
VAMP2	468.879	0.322202	0.0718073	4.48705	7.22178e-06	9.53158e-05
AC002310.12	16.569	0.772236	0.172141	4.48607	7.25481e-06	9.553e-05
SNRPD3	265.796	0.284599	0.0634397	4.48613	7.25269e-06	9.553e-05
MTMR10	189.366	-0.39637	0.0883843	-4.48462	7.30435e-06	9.60712e-05
DMXL2	231.361	-0.346448	0.0773074	-4.48143	7.4145e-06	9.74074e-05
LSM7	146.748	0.4432	0.0989174	4.48051	7.44665e-06	9.77168e-05
TRAPPC3L	20.2032	1.18651	0.264872	4.47956	7.47986e-06	9.80396e-05
NUP210	469.874	0.323541	0.0722442	4.47843	7.51931e-06	9.84432e-05
RP11.117D22.2	17.8904	0.740805	0.165545	4.47494	7.64331e-06	9.99179e-05
CYBA	246.168	0.358088	0.0800282	4.47452	7.6583e-06	9.99179e-05
MANBA	203.541	-0.341365	0.0762874	-4.47473	7.65088e-06	9.99179e-05
PPTC7	228.094	-0.283051	0.063273	-4.47348	7.69575e-06	0.000100292
SAMD1	94.2494	0.377941	0.0845376	4.47069	7.79689e-06	0.000101493
FBXO34	32.2981	-0.523697	0.117155	-4.47014	7.817e-06	0.000101518
AC009961.3	30.3013	0.750297	0.167855	4.4699	7.82552e-06	0.000101518
NPEPL1	130.521	0.308841	0.0690918	4.47002	7.82138e-06	0.000101518
DDX3X	947.759	-0.396	0.0886133	-4.46885	7.86411e-06	0.000101902
TM2D1	418.404	0.241709	0.054104	4.4675	7.9139e-06	0.00010243
ANKZF1	252.008	0.259384	0.0580876	4.4654	7.99199e-06	0.000103324
RPL19	3131.49	0.325921	0.0729978	4.4648	8.01442e-06	0.000103496
ZDHHC20	23.6121	0.795763	0.178294	4.4632	8.07432e-06	0.000104151
SCARNA9	248.605	0.490858	0.109989	4.46279	8.09006e-06	0.000104236
ATXN1L	79.3826	-0.333196	0.0746678	-4.46238	8.1056e-06	0.000104318
CD300LF	197.251	-0.299226	0.0670606	-4.46203	8.11857e-06	0.000104367
GON4L	207.582	0.369003	0.0827032	4.46178	8.12833e-06	0.000104375
RP5.1043L13.1	12.7523	1.04577	0.234414	4.46119	8.15048e-06	0.000104541
MAP2K1	101.431	-0.519422	0.116505	-4.45838	8.25814e-06	0.000105803
SH2D3A	44.5331	0.526541	0.118116	4.45783	8.27949e-06	0.000105957
FBXO42	108.343	0.277942	0.0623834	4.45539	8.37412e-06	0.000107048
AC137932.6	17.5513	0.84815	0.190503	4.45215	8.50138e-06	0.000108552
RP11.501J20.5	12.565	0.980582	0.220354	4.45002	8.58615e-06	0.000109512
HNRNPU	738.901	-0.214907	0.0482986	-4.44954	8.6056e-06	0.000109637
CIPC	31.3749	-0.639515	0.143776	-4.448	8.66726e-06	0.000110299
GLG1	399.757	0.308669	0.0694095	4.44707	8.70504e-06	0.000110533
MMS22L	34.9389	0.665864	0.149725	4.44723	8.69829e-06	0.000110533
SNORD13	112.617	0.702835	0.158204	4.44259	8.88833e-06	0.000112734
MRPL52	132.919	0.339793	0.0765119	4.44104	8.95238e-06	0.00011342
AL590452.1	63.9357	0.660657	0.148792	4.44014	8.98995e-06	0.000113673
MTA3	26.5991	0.597172	0.134496	4.44009	8.9923e-06	0.000113673
RARS2	113.487	0.360668	0.0812397	4.43955	9.01475e-06	0.000113704
GALT	94.1487	0.424894	0.0957018	4.43977	9.00542e-06	0.000113704
SLAIN2	138.567	-0.307939	0.0693799	-4.43845	9.06081e-06	0.000114158
NENF	85.4381	0.368478	0.0830574	4.43643	9.1463e-06	0.000115108
STRA13	48.3534	0.446502	0.100671	4.43527	9.19554e-06	0.000115472
HDAC2	171.287	-0.357421	0.0805829	-4.43544	9.18844e-06	0.000115472
KLHL12	89.1018	-0.41932	0.0945649	-4.4342	9.24134e-06	0.00011587
ZBTB18	525.697	-0.398828	0.0899496	-4.43391	9.25394e-06	0.00011587
ZNF224	80.8973	0.377673	0.0851801	4.43382	9.25775e-06	0.00011587
SNAP47	46.5908	0.436878	0.098591	4.43122	9.37029e-06	0.000117096
MRPS34	139.762	0.28559	0.0644551	4.43084	9.38663e-06	0.000117096
PRR7.AS1	12.1469	1.02225	0.230706	4.43094	9.38232e-06	0.000117096
TNRC6B	1303.21	0.229952	0.0519025	4.43046	9.40339e-06	0.000117177
CNOT10	86.278	0.314641	0.0710395	4.4291	9.46283e-06	0.000117788
MYL6	3773.4	0.433313	0.0978681	4.42752	9.53238e-06	0.000118524
LAGE3.1	88.7418	0.360905	0.0815306	4.42663	9.57183e-06	0.000118885
UBL5	645.413	0.35492	0.0802122	4.42476	9.65476e-06	0.000119784
RP11.334C17.5	83.8643	0.437014	0.0987831	4.42398	9.69011e-06	0.000120092
MALAT1	40044.6	-0.604013	0.136562	-4.423	9.73377e-06	0.000120291
MAP2K4	99.4612	-0.384068	0.0868338	-4.42302	9.7329e-06	0.000120291
LSM2	150.597	0.29598	0.0669198	4.42291	9.73791e-06	0.000120291
HEXIM2	22.2626	0.617749	0.139694	4.42216	9.77203e-06	0.000120582
COX8A	600.483	0.207232	0.0468871	4.4198	9.87906e-06	0.00012177
TMEM238	34.5358	0.568389	0.128642	4.41837	9.94503e-06	0.000122451
CAB39	257.865	-0.47629	0.10781	-4.41787	9.96794e-06	0.0001226
ISY1	166.671	0.245003	0.0554765	4.41635	1.00383e-05	0.000123199
RPL10P3	1865.77	0.521124	0.117998	4.4164	1.00361e-05	0.000123199
GNAI3	339.77	-0.316486	0.0716691	-4.41593	1.00575e-05	0.000123302
CDC42SE2	786.56	-0.306849	0.0695738	-4.41041	1.03175e-05	0.000126354
EIF5A	93.5913	0.417848	0.0947561	4.40972	1.03505e-05	0.000126621
CHMP1A	241.536	0.277893	0.0630301	4.40888	1.03905e-05	0.000126974
XIAP	383.531	0.272209	0.0617786	4.40621	1.05195e-05	0.000128413
SPOPL	225.98	-0.440806	0.100049	-4.40588	1.05355e-05	0.000128469
SGMS1	48.1269	-0.499135	0.113317	-4.40478	1.05893e-05	0.000128988
DENND1C	185.438	0.293135	0.0665631	4.40387	1.06338e-05	0.000129252
KLHDC10	146.12	0.392263	0.0890678	4.40409	1.06227e-05	0.000129252
NRGN	3035.93	0.661357	0.150247	4.40179	1.0736e-05	0.000130356
PPID	124.037	-0.257972	0.0586657	-4.39732	1.09594e-05	0.000132926
PRPF3	151.062	0.2355	0.0535619	4.39679	1.09866e-05	0.000133114
RPL32P3	196.819	0.258165	0.0587369	4.39528	1.10628e-05	0.000133796
ZNF141	25.8572	0.591797	0.134646	4.39521	1.10663e-05	0.000133796
TMEM169	26.537	0.696246	0.158436	4.39449	1.11032e-05	0.000134099
PXK	293.741	-0.383368	0.0872852	-4.39213	1.12244e-05	0.000135418
HK2	118.087	-0.541857	0.123402	-4.39101	1.12827e-05	0.000135978
PTCD2	23.4254	0.648073	0.147658	4.38901	1.13865e-05	0.000137084
G0S2	23.1221	-0.916726	0.208897	-4.3884	1.14186e-05	0.000137325
SNPH	54.8723	0.582603	0.132853	4.3853	1.15824e-05	0.000139147
LCK	351.314	0.384716	0.087747	4.38438	1.16318e-05	0.000139594
RPS19P3	99.8024	0.332751	0.0759045	4.38381	1.16623e-05	0.000139812
KBTBD2	219.18	-0.316801	0.0722799	-4.38297	1.17074e-05	0.000140205
RP4.575N6.4	20.9789	0.776987	0.177313	4.38199	1.17598e-05	0.000140685
USP8	339.149	-0.214181	0.0488911	-4.38078	1.18258e-05	0.000141177
PAFAH1B1	402.693	-0.197505	0.0450828	-4.38095	1.18165e-05	0.000141177
PCYT2	36.3543	0.497808	0.1137	4.37824	1.19643e-05	0.000142532
NBN	216.898	-0.342399	0.0782036	-4.3783	1.19611e-05	0.000142532
ADAM15	272.427	0.374641	0.0855877	4.37728	1.20169e-05	0.000143009
LACTB	176.6	-0.288079	0.0658193	-4.37681	1.2043e-05	0.00014317
CMPK2	75.3528	-0.977064	0.223268	-4.3762	1.20766e-05	0.000143419
PGM2	137.538	-0.458586	0.104845	-4.37392	1.22034e-05	0.000144773
POLR2F	127.722	0.245009	0.0560227	4.37339	1.2233e-05	0.000144974
Y_RNA.734	240.049	0.513997	0.117594	4.37096	1.23704e-05	0.000146449
ICAM2	273.295	0.304764	0.0697366	4.37021	1.24128e-05	0.000146799
SLC12A6	238.897	0.413729	0.0947463	4.3667	1.26136e-05	0.000149019
FLVCR2	23.822	-0.652776	0.149647	-4.36212	1.28811e-05	0.000151445
GALK1	94.8182	0.389031	0.0891948	4.36159	1.29121e-05	0.000151445
AP000347.2	67.5988	0.458056	0.105018	4.36168	1.29065e-05	0.000151445
GGA1	235.33	0.259484	0.059492	4.36167	1.29072e-05	0.000151445
RNF145	450.719	-0.269664	0.0618125	-4.36261	1.28521e-05	0.000151445
MARCKS	870.484	-0.458832	0.105166	-4.36294	1.28326e-05	0.000151445
MT.CO3	23194.7	0.283631	0.0650215	4.36211	1.28813e-05	0.000151445
ANXA7	259.837	-0.30662	0.0703208	-4.3603	1.29884e-05	0.000152182
RP11.473I1.10	338.663	-0.308339	0.0707244	-4.35973	1.30225e-05	0.000152424
CYP1B1	281.401	-0.53471	0.122667	-4.35905	1.30629e-05	0.00015274
SNW1	251.393	-0.204702	0.0469716	-4.35799	1.31264e-05	0.000153325
PPM1N	37.5238	0.49818	0.114374	4.35569	1.32648e-05	0.000154783
KBTBD11	42.3275	-0.44475	0.102123	-4.35504	1.33042e-05	0.000155084
ZNF146	96.2238	-0.571298	0.131216	-4.35388	1.3375e-05	0.00015575
RGS2	2765.29	-0.497849	0.114384	-4.35245	1.34623e-05	0.000156606
MRPL28	82.2017	0.377792	0.0868496	4.34996	1.36165e-05	0.000158238
TRAPPC3	254.379	0.198512	0.0456403	4.34948	1.36461e-05	0.00015842
ZSWIM1	52.8936	0.383899	0.0883226	4.34656	1.38291e-05	0.000160072
SLC2A11	71.4599	0.437194	0.100585	4.34653	1.38306e-05	0.000160072
TRPS1	155.268	0.352394	0.0810739	4.34657	1.3828e-05	0.000160072
ANAPC11	233.943	0.220031	0.0506398	4.34502	1.39261e-05	0.000161014
SULF2	228.573	-0.358148	0.0824435	-4.34416	1.39808e-05	0.000161482
PIK3R4	39.5648	-0.471254	0.108534	-4.342	1.41194e-05	0.000162917
PLCG1	89.0791	0.445401	0.102598	4.34122	1.41694e-05	0.000163329
RP11.83A24.1	45.6696	0.648714	0.149442	4.34092	1.41888e-05	0.000163387
MR1	186.144	0.228807	0.0527148	4.34047	1.42177e-05	0.000163554
TMEM138	77.5043	0.373928	0.0861615	4.33985	1.42579e-05	0.000163697
MIR663A	94.9555	0.572282	0.131867	4.33984	1.42589e-05	0.000163697
ITM2C	73.8327	0.585674	0.13497	4.3393	1.42939e-05	0.000163933
MRPL24	90.0787	0.378042	0.0872018	4.33526	1.45589e-05	0.000166637
TSNAX	156.416	-0.492395	0.113577	-4.33536	1.45522e-05	0.000166637
PLIN2	178.151	-0.3144	0.0725301	-4.33475	1.45923e-05	0.000166851
OSBPL10	72.9851	0.664494	0.153315	4.33419	1.463e-05	0.000167114
NUP214	701.377	0.281691	0.0650047	4.33339	1.46828e-05	0.000167549
ZNF267	189.952	-0.4458	0.102888	-4.33287	1.47175e-05	0.000167776
RP11.440L14.1	38.0239	0.586011	0.135257	4.33258	1.47374e-05	0.000167835
RN7SL32P	27.174	0.579506	0.133774	4.33198	1.47773e-05	0.000168121
ACBD5	56.9112	-0.458899	0.105954	-4.33112	1.48353e-05	0.000168419
TUBGCP3	118.307	-0.285439	0.0659103	-4.33071	1.48627e-05	0.000168419
TMEM256	67.3081	0.58075	0.134095	4.3309	1.48502e-05	0.000168419
SCML4	349.744	0.313819	0.0724542	4.33127	1.48249e-05	0.000168419
ADSL	192.572	0.273909	0.0632648	4.32956	1.49407e-05	0.000169135
CYC1	128.753	0.287329	0.0663835	4.32832	1.5025e-05	0.00016992
HIAT1	86.876	-0.483103	0.111627	-4.32786	1.50568e-05	0.000170111
GOLPH3	167.739	-0.342869	0.0792292	-4.32756	1.5077e-05	0.00017017
MRPS2	73.305	0.364275	0.0841925	4.3267	1.51362e-05	0.000170669
CPVL	375.661	-0.389554	0.0900532	-4.32582	1.51968e-05	0.000171182
UQCRC1	145.779	0.306485	0.0708562	4.32545	1.5222e-05	0.000171297
TOR1B	93.9904	-0.419094	0.0969179	-4.32421	1.53078e-05	0.000172092
ZNF275.1	60.2843	0.420952	0.0973725	4.32311	1.53848e-05	0.000172786
PLEK	962.4	-0.267584	0.0619141	-4.32187	1.54715e-05	0.000173544
AP5S1	47.7132	0.42452	0.0982297	4.32171	1.54828e-05	0.000173544
RPLP0	975.386	0.36596	0.0846994	4.32069	1.55542e-05	0.000174174
PGPEP1	154.317	0.343169	0.0794634	4.31858	1.57039e-05	0.000175677
AP001462.6	19.8519	0.681857	0.157939	4.31722	1.58009e-05	0.000176588
GALNT7	78.4415	-0.499492	0.115707	-4.31685	1.58272e-05	0.000176708
ZNF397	119.723	0.319459	0.0740184	4.31595	1.58921e-05	0.000177259
MIS18BP1	252.868	-0.336694	0.0780196	-4.31551	1.59238e-05	0.000177439
RP11.110G21.2	63.8119	0.492083	0.114156	4.31063	1.62793e-05	0.000181223
KIAA1551	1366.23	-0.429821	0.0997441	-4.30923	1.63823e-05	0.000182191
PIK3IP1	635.632	0.369227	0.0857149	4.30762	1.65024e-05	0.000183231
ATP6V1F	385.697	0.214565	0.0498115	4.30754	1.6508e-05	0.000183231
MRPS18A	65.0104	0.34822	0.080846	4.3072	1.65336e-05	0.000183336
IFIT2	625.659	-0.642185	0.149123	-4.30642	1.6592e-05	0.000183804
TXNRD1	144.896	-0.340126	0.0789865	-4.30613	1.66139e-05	0.000183868
ANKRD44.IT1	15.6471	0.776061	0.180258	4.30527	1.66782e-05	0.000184401
TM9SF4	107.683	-0.328141	0.076254	-4.30326	1.68302e-05	0.000185901
NARG2	122.304	0.343574	0.0798621	4.30209	1.69192e-05	0.000186702
FASTKD5	88.4	-0.344072	0.0800571	-4.29784	1.72474e-05	0.000190139
STX11	183.588	-0.547397	0.127379	-4.2974	1.72812e-05	0.000190327
ZNF169	32.9932	0.470838	0.109585	4.29657	1.73462e-05	0.000190859
TAF1C	99.9449	0.328102	0.0763692	4.29627	1.73698e-05	0.000190933
DEK	689.025	-0.368179	0.0857476	-4.29375	1.7568e-05	0.000192926
CTB.193M12.3	81.553	0.530802	0.123651	4.29274	1.76483e-05	0.000193621
TIMM44	36.2312	0.514497	0.119897	4.29118	1.7773e-05	0.0001948
RNF149	2614.51	-0.380079	0.088595	-4.29007	1.78616e-05	0.000195478
TRAPPC11	66.3498	-0.404167	0.0942119	-4.28998	1.78691e-05	0.000195478
ROBO3	24.3194	0.71016	0.165548	4.28975	1.78874e-05	0.00019549
RP11.690I21.2	19.4758	0.715191	0.166784	4.28814	1.80174e-05	0.000196721
RABGAP1L	381.872	-0.30341	0.0707625	-4.28772	1.80513e-05	0.000196903
NHP2	75.0896	0.356944	0.0832958	4.28526	1.82524e-05	0.000198906
RNF20	202.108	-0.225359	0.0525978	-4.28456	1.83099e-05	0.000199342
RB1	138.594	-0.434379	0.101398	-4.28392	1.8363e-05	0.000199729
PPBP	728.14	0.711728	0.166193	4.28254	1.84775e-05	0.000200782
DENND5A	357.271	-0.321325	0.0750608	-4.28087	1.86165e-05	0.000202099
TNFAIP2	2346.36	-0.341473	0.079776	-4.2804	1.86555e-05	0.000202329
ZNF688	102.519	0.33856	0.0791193	4.27912	1.87638e-05	0.000203117
C8orf33	67.7456	0.340516	0.0795753	4.27916	1.87599e-05	0.000203117
SAC3D1	53.9246	0.413128	0.0965697	4.27803	1.88551e-05	0.000203911
CD6	354.549	0.406074	0.0949786	4.27543	1.90769e-05	0.000205918
XRN2	678.049	-0.21683	0.0507144	-4.27551	1.90699e-05	0.000205918
TUBGCP4	40.6604	0.516719	0.120875	4.27483	1.91287e-05	0.000206151
GSTK1	670.915	0.201652	0.0471727	4.27476	1.91347e-05	0.000206151
ARRDC4	28.8971	-0.751438	0.175829	-4.27368	1.92269e-05	0.000206949
NGFRAP1	193.293	0.442193	0.103494	4.27263	1.9318e-05	0.000207733
PCTP	132.265	-0.491828	0.115138	-4.27166	1.94025e-05	0.000208444
CLP1	51.8885	-0.444635	0.1041	-4.27125	1.9438e-05	0.000208628
GCH1	145.17	-0.523116	0.12252	-4.26964	1.95787e-05	0.000209941
ADCK4	45.5513	0.475979	0.111492	4.26916	1.96209e-05	0.000210194
HPS4	121.054	0.330806	0.0774996	4.26849	1.96804e-05	0.000210634
TCF25	1776.45	0.219387	0.0514237	4.26625	1.98782e-05	0.000212551
RANBP2	172.556	-0.380537	0.0893284	-4.25998	2.04444e-05	0.000218111
PRDM8	50.3012	-0.504059	0.118321	-4.26011	2.04327e-05	0.000218111
CDK6	170.55	0.369659	0.0867772	4.25986	2.04557e-05	0.000218111
ARIH1	182.848	-0.263763	0.0619304	-4.25903	2.05317e-05	0.000218717
TOPORS	401.252	-0.345149	0.0810817	-4.2568	2.07372e-05	0.000220699
AD000092.3	21.1926	0.628872	0.147747	4.2564	2.07742e-05	0.000220886
TSTD1	294.396	0.256038	0.0601758	4.25483	2.0921e-05	0.00022224
MYCBP2	679.457	0.274451	0.0645376	4.25257	2.11328e-05	0.00022428
POGZ	194.317	0.239053	0.0562244	4.25177	2.12089e-05	0.000224669
IVNS1ABP	563.441	-0.342741	0.0806105	-4.25182	2.12045e-05	0.000224669
ATG10	28.8232	0.679651	0.15988	4.25102	2.12802e-05	0.000225214
ING1	70.837	-0.335617	0.0789708	-4.24989	2.13875e-05	0.000226139
RP3.477O4.14	29.1377	0.495666	0.116643	4.24942	2.14324e-05	0.000226404
CD302	162.093	-0.37503	0.0882731	-4.24852	2.15192e-05	0.000227109
BTN3A2	396.177	0.439452	0.103452	4.2479	2.15779e-05	0.000227518
PWWP2B	98.145	0.336736	0.0792834	4.24724	2.1642e-05	0.000227982
ARL6IP6	51.5172	-0.605788	0.142647	-4.24677	2.16877e-05	0.000228253
SDR39U1	181.486	0.314793	0.0741543	4.24511	2.1849e-05	0.000229737
TCF7	1153.34	0.481409	0.113424	4.24432	2.19253e-05	0.000230327
METTL16	99.0637	0.385925	0.0909436	4.24356	2.19998e-05	0.000230897
CYP27A1	126.668	-0.536089	0.126363	-4.24247	2.21078e-05	0.000231816
ETF1	130.952	-0.288177	0.0679358	-4.2419	2.21639e-05	0.00023219
RPS8	4429	0.410151	0.0967176	4.24071	2.22814e-05	0.000232842
ICAM1	68.6736	-0.412825	0.0973491	-4.24067	2.22858e-05	0.000232842
RPRD1B	52.4633	-0.343341	0.0809642	-4.24065	2.22875e-05	0.000232842
CLDN5	35.4526	0.714736	0.168559	4.24028	2.23237e-05	0.000233007
PTCD3	284.087	0.295268	0.0696472	4.23948	2.24037e-05	0.000233627
POLE4	122.75	0.393801	0.0929186	4.23813	2.25389e-05	0.000234822
KLHDC3	143.945	0.260233	0.0614635	4.23395	2.29619e-05	0.000239009
FCGR3A	1184.11	-0.365727	0.0864035	-4.23279	2.30813e-05	0.000240033
FAM222B	116.212	0.307326	0.0726618	4.22954	2.34173e-05	0.000243304
SCAI	37.9753	0.511587	0.120994	4.22821	2.3556e-05	0.000244523
RNU6.482P	37.6748	0.480393	0.113652	4.22688	2.3695e-05	0.000245741
PIK3AP1	260.984	-0.37087	0.0878028	-4.2239	2.4011e-05	0.000248792
OXNAD1	71.1454	0.496793	0.117686	4.22136	2.4283e-05	0.000251381
NFATC2IP	504.1	0.27539	0.0652538	4.22029	2.43992e-05	0.000252355
SLC25A24	104.463	-0.570938	0.135322	-4.21909	2.45286e-05	0.000253462
BMF	88.1161	-0.370938	0.0879348	-4.21833	2.46114e-05	0.000254087
VPS72	133.701	0.254639	0.0603809	4.21722	2.47334e-05	0.000255115
ARSG	121.383	0.376324	0.0892477	4.21663	2.47984e-05	0.000255553
MVB12A	72.6929	0.339586	0.0805428	4.21622	2.48434e-05	0.000255786
BRK1	367.503	0.231527	0.0549342	4.21463	2.50184e-05	0.000257354
SETX	724.382	-0.193036	0.0458067	-4.21415	2.50721e-05	0.000257674
SAMD9	428.78	-0.450117	0.106835	-4.21318	2.51795e-05	0.000258544
ZYG11B	292.108	0.26493	0.0628921	4.21245	2.52611e-05	0.000259148
ELMO1	130.234	0.306849	0.0728506	4.21203	2.53084e-05	0.0002594
UQCRH	402.98	0.393801	0.0934999	4.21178	2.53363e-05	0.000259452
ZNF710	76.6742	-0.366352	0.0870018	-4.21086	2.54402e-05	0.000260281
SNTB2	144.842	0.318043	0.0755526	4.20956	2.55873e-05	0.000261551
KIAA0196	65.4825	-0.384313	0.0913102	-4.20887	2.56649e-05	0.000262109
DDI2	168.51	0.325595	0.0773682	4.20839	2.572e-05	0.000262436
FAM157C	225.379	0.558546	0.132746	4.20763	2.58062e-05	0.00026308
MT.ND1	3658.26	0.412404	0.0980413	4.20643	2.59434e-05	0.000264242
RP11.458N5.1	41.9115	0.40437	0.0961448	4.20584	2.60111e-05	0.000264694
WBSCR22	84.7503	0.365658	0.0869491	4.20543	2.6059e-05	0.000264945
UBE2Z	321.356	0.212396	0.0505229	4.20395	2.62293e-05	0.000266438
RPL37	4662.43	0.36791	0.0875696	4.20135	2.65333e-05	0.000269286
RPS20	1763.64	0.469979	0.111872	4.20106	2.6567e-05	0.000269388
B3GALNT2	25.3403	0.675126	0.16076	4.19959	2.67394e-05	0.000270894
DOT1L	44.27	0.4142	0.0986368	4.19925	2.67804e-05	0.000271068
RANGRF	157.776	0.307942	0.0733529	4.19808	2.69184e-05	0.000272223
PPP4C	74.0197	0.482346	0.114904	4.19782	2.69499e-05	0.0002723
ANO9	50.2684	0.506425	0.120658	4.19718	2.70263e-05	0.000272727
ITSN2	694.951	-0.266939	0.0636015	-4.19706	2.70401e-05	0.000272727
NEK8	38.2339	0.520094	0.123943	4.19625	2.71376e-05	0.000273467
RRM2	19.8335	0.994706	0.237092	4.19544	2.72348e-05	0.000274203
USP36	174.883	0.336529	0.0802703	4.19245	2.75964e-05	0.000277598
RP13.516M14.1	108.955	0.379481	0.0905328	4.19165	2.76938e-05	0.000278333
ARL6IP1	274.854	-0.368599	0.0879424	-4.19137	2.77279e-05	0.000278429
KRCC1	162.966	-0.50243	0.119885	-4.19093	2.77817e-05	0.000278724
RP11.395B7.7	697.949	0.253847	0.0606185	4.18762	2.81899e-05	0.00028257
MRPL41	152.856	0.317306	0.0757987	4.18617	2.83699e-05	0.000284124
DHX30	143.623	0.281037	0.0671454	4.18549	2.8455e-05	0.000284725
MFSD12	174.905	0.327126	0.0781941	4.18351	2.87046e-05	0.00028697
TGFBR2	663.316	-0.243461	0.0582024	-4.183	2.87688e-05	0.000287108
NAMPT	2424.21	-0.558722	0.133565	-4.18313	2.87519e-05	0.000287108
FAM207A	23.7116	0.538667	0.128792	4.18245	2.88379e-05	0.000287545
RARRES3	444.087	0.357441	0.0854722	4.18195	2.89018e-05	0.000287678
CCDC141	19.0444	0.741299	0.177255	4.18211	2.88818e-05	0.000287678
CNPY3	452.075	0.263838	0.0631163	4.1802	2.91258e-05	0.000289654
PABPC1L	125.651	0.348201	0.0833249	4.17883	2.93009e-05	0.000291141
CWC22	158.781	-0.320233	0.0766537	-4.17766	2.94523e-05	0.000292389
UBE2W	173.011	-0.381387	0.0913045	-4.17709	2.95268e-05	0.000292874
RP11.214O1.3	48.325	0.524449	0.12559	4.17587	2.96844e-05	0.000294181
PTGES2	59.1082	0.344023	0.0823985	4.17511	2.97836e-05	0.000294907
RHOQ	333.923	-0.254079	0.0608639	-4.17455	2.98579e-05	0.000295129
SCAMP1	115.721	-0.3989	0.0955547	-4.17458	2.98539e-05	0.000295129
CCPG1	228.039	-0.503805	0.120702	-4.17397	2.9934e-05	0.000295624
ATG9B	17.7257	0.757905	0.181591	4.17368	2.99714e-05	0.000295732
IL11RA	196.261	0.403083	0.0965819	4.17349	2.99969e-05	0.000295732
ATF6B	13.417	0.702653	0.16838	4.17301	3.00606e-05	0.000296103
DGKZ	437.713	0.243062	0.0582506	4.17269	3.01021e-05	0.000296256
MORF4L1	303.431	-0.273828	0.065668	-4.16988	3.04762e-05	0.000299678
RP11.175B9.2	8.584	0.818699	0.196369	4.16918	3.05696e-05	0.000300337
F2RL1	34.3404	-0.851748	0.204318	-4.16874	3.06289e-05	0.00030066
TMEM198B	33.3948	0.505216	0.121217	4.16785	3.07484e-05	0.000301573
CRKL	255.636	-0.221809	0.0532394	-4.16626	3.09642e-05	0.000303428
DLG1	175.062	0.28778	0.0691001	4.16469	3.11783e-05	0.000305263
PHACTR4	199.351	0.311166	0.0747265	4.16407	3.12624e-05	0.000305823
MST4	125.666	-0.529821	0.127298	-4.16204	3.15417e-05	0.00030829
RPL18AP3	208.438	0.41962	0.100832	4.16159	3.16042e-05	0.000308636
EGLN1	284.128	-0.44839	0.107765	-4.16083	3.17097e-05	0.000309401
LATS2	92.1537	-0.344513	0.0828114	-4.16021	3.17954e-05	0.000309972
GRAP	138.593	0.413083	0.099327	4.15882	3.19894e-05	0.000311595
IGHG1	38.1902	0.949882	0.22844	4.15812	3.20876e-05	0.000312285
RHEB	41.1534	-0.450694	0.108412	-4.15722	3.2215e-05	0.000313257
SAMHD1	953.909	-0.287259	0.0691176	-4.15608	3.23748e-05	0.000314542
TRIM27	386.644	0.205239	0.0493874	4.15569	3.2431e-05	0.000314818
UBE2D1	506.118	-0.455933	0.109776	-4.1533	3.27717e-05	0.000317855
DFFA	118.672	0.325423	0.0784336	4.14902	3.33896e-05	0.00032284
SEL1L	413.491	-0.271045	0.0653284	-4.14896	3.33984e-05	0.00032284
SLC39A3	38.2045	0.426433	0.102781	4.14896	3.33992e-05	0.00032284
SCLT1	194.972	-0.361012	0.0870036	-4.14939	3.33366e-05	0.00032284
RP11.661A12.14	23.9611	0.565799	0.136403	4.14799	3.35401e-05	0.000323927
RN7SL172P	124.806	0.467201	0.112645	4.14757	3.36027e-05	0.000324256
PDK1	261.65	0.282937	0.0682383	4.1463	3.37892e-05	0.00032578
ACSF3	98.1062	0.344747	0.0831535	4.14591	3.38461e-05	0.000326051
LIPE.AS1	17.7984	0.631132	0.152249	4.1454	3.39217e-05	0.000326504
SLU7	570.833	-0.261034	0.0629841	-4.14444	3.40647e-05	0.000327602
RNF111	130.592	-0.313951	0.075775	-4.1432	3.42488e-05	0.000329095
MIR142	219.484	0.310782	0.0750302	4.14209	3.44156e-05	0.000330418
CYSLTR1	149.281	-0.335564	0.081021	-4.14169	3.44756e-05	0.000330716
MT.TD	45.9603	0.64279	0.155228	4.14095	3.45872e-05	0.000331507
FBXL3	147.943	-0.436248	0.105469	-4.13627	3.52991e-05	0.000338046
SF1	1436.05	0.155792	0.0376797	4.13465	3.55495e-05	0.000339696
E2F6	25.2714	0.67051	0.162171	4.13458	3.5561e-05	0.000339696
RN7SL76P	16.4405	0.866217	0.209492	4.13484	3.55195e-05	0.000339696
LINC00969	100.611	0.479334	0.115945	4.13415	3.56277e-05	0.000340048
EIF4G2	1485.84	-0.227995	0.0552055	-4.12993	3.62866e-05	0.000346046
CCDC167	41.4318	0.529287	0.128165	4.12973	3.63194e-05	0.000346068
MSL2	290.011	-0.256316	0.0620703	-4.12945	3.63638e-05	0.000346201
LSM4	152.115	0.297685	0.0720921	4.12924	3.6397e-05	0.000346228
SCARNA21.1	31.179	0.623646	0.151058	4.12853	3.65089e-05	0.000347003
GTF2H5	91.652	0.382233	0.0926103	4.12732	3.6701e-05	0.000348537
PSMA6	17.4834	0.64879	0.15726	4.12559	3.69787e-05	0.000350881
RP11.488L18.10	60.9825	-0.607158	0.147185	-4.12514	3.70502e-05	0.000351267
ZNF585A	59.2988	0.396525	0.0961421	4.12437	3.71752e-05	0.000352159
ALG3	67.0194	0.369628	0.0896329	4.1238	3.72675e-05	0.000352739
NSF	116.135	-0.286564	0.0695002	-4.12321	3.73628e-05	0.000353053
SCARNA18.1	45.6149	0.518134	0.125662	4.12324	3.73578e-05	0.000353053
TUFM	364.68	0.235052	0.0570195	4.12231	3.75086e-05	0.000354137
SIRT7	312.3	0.205362	0.049852	4.11943	3.79812e-05	0.000358301
MCM8	27.7552	0.55047	0.133644	4.11892	3.80648e-05	0.000358793
RCBTB1	27.9395	-0.63746	0.154908	-4.11509	3.87028e-05	0.000364505
TLE2	14.4827	0.706245	0.171709	4.11303	3.90495e-05	0.000367466
TMEM161A	59.8931	0.381673	0.092807	4.11254	3.91327e-05	0.000367944
CTTN	123.601	0.608461	0.14801	4.11093	3.94061e-05	0.000370097
C19orf70	79.4087	0.387257	0.0942046	4.11081	3.94267e-05	0.000370097
ANKRD20A5P	28.5677	0.627762	0.152759	4.1095	3.96525e-05	0.000371749
RAB33B	76.3757	-0.572983	0.139432	-4.1094	3.96681e-05	0.000371749
MRPL27	70.736	0.363128	0.0883755	4.10892	3.97517e-05	0.000372226
HIATL1	148.267	-0.500841	0.121915	-4.10811	3.98918e-05	0.000373231
MAN2C1	97.3724	0.375038	0.0913135	4.10715	4.00576e-05	0.000374474
GOSR2	57.7588	0.352923	0.0859354	4.10684	4.01107e-05	0.000374663
RP11.464D20.6	14.8429	0.775448	0.188841	4.10636	4.01941e-05	0.000375134
SMC4	267.086	-0.421997	0.102854	-4.10286	4.08079e-05	0.00038055
PPP6C	335.549	-0.18767	0.0457459	-4.10245	4.08797e-05	0.000380908
GLTPD1	57.7767	0.363745	0.0886701	4.10223	4.09186e-05	0.000380958
NFKBID	33.2947	0.420774	0.102579	4.10193	4.09713e-05	0.000381137
AC127904.2	111.019	0.311932	0.0760735	4.1004	4.12436e-05	0.000383357
STX17	126.181	0.355094	0.0866236	4.09928	4.14438e-05	0.000384903
RP5.882C2.2	50.3843	0.438864	0.107069	4.09889	4.15144e-05	0.000385244
PTPRC	5083.52	-0.21016	0.0512807	-4.09822	4.16338e-05	0.000385723
PHF3	580.765	-0.189226	0.0461724	-4.09824	4.16308e-05	0.000385723
ARL3	68.8023	0.345485	0.084354	4.09566	4.20973e-05	0.000389699
EPHA1.AS1	16.4716	0.690305	0.168572	4.09502	4.22133e-05	0.000390456
CACNA1A	26.3497	0.721928	0.176327	4.09425	4.23535e-05	0.000391435
INO80D	195.274	0.225595	0.0551049	4.09392	4.24145e-05	0.00039168
STXBP5.AS1	22.7594	0.878901	0.214712	4.09339	4.25109e-05	0.000392252
GLB1	212.239	-0.23264	0.0568521	-4.09203	4.27613e-05	0.000394243
ALCAM	64.8486	-0.53933	0.131832	-4.09104	4.29452e-05	0.000395617
TM2D3	161.543	-0.331691	0.0810836	-4.09073	4.30013e-05	0.000395813
RCOR1	256.372	-0.278775	0.0681775	-4.08896	4.33319e-05	0.000398534
CREB1	429.967	-0.242334	0.0592743	-4.08835	4.34448e-05	0.00039925
VDR	108.505	-0.370009	0.0905174	-4.08772	4.3564e-05	0.000400023
ACOT8	66.6498	0.315403	0.0771759	4.08681	4.37338e-05	0.000401257
MPPE1	292.165	-0.275945	0.0675266	-4.08647	4.37989e-05	0.000401532
TPR	648.744	-0.224238	0.0548813	-4.08587	4.3912e-05	0.000401675
PCF11	456.676	-0.261734	0.0640589	-4.08582	4.39205e-05	0.000401675
RP11.407G23.4	11.3637	0.779501	0.190771	4.08605	4.38786e-05	0.000401675
SUCO	167.185	-0.426039	0.104292	-4.08505	4.40675e-05	0.000402695
TMEM165	344.373	0.293233	0.0717873	4.08475	4.41249e-05	0.000402897
PSMG4	95.878	0.349113	0.0854935	4.0835	4.43621e-05	0.000404737
SIRPA	765.324	-0.3713	0.0909384	-4.08299	4.44605e-05	0.00040531
SRSF2	389.879	-0.3461	0.0847705	-4.08279	4.44979e-05	0.000405327
ARL8B	227.113	-0.326015	0.0798748	-4.08158	4.47303e-05	0.000407117
AC008850.3	89.5201	0.39635	0.097186	4.07827	4.53729e-05	0.000412636
TMEM180	41.9324	0.448515	0.109985	4.07796	4.54323e-05	0.000412846
PIK3C2A	170.493	0.261281	0.0640858	4.07705	4.56104e-05	0.000413804
RNF34	223.461	-0.208486	0.051135	-4.07717	4.55873e-05	0.000413804
ERGIC3	171.152	0.243872	0.0598344	4.07578	4.58609e-05	0.000415745
RN7SL336P	33.6561	0.564197	0.138446	4.07521	4.59731e-05	0.00041643
CDKN1A	163.886	0.453442	0.111281	4.07475	4.6064e-05	0.000416922
GPR27	155.135	-0.557792	0.136979	-4.07212	4.65881e-05	0.00042133
WAC	1508.23	-0.165446	0.0406375	-4.07126	4.67593e-05	0.000422542
MRP63	103.799	0.314335	0.0772244	4.0704	4.69317e-05	0.000423427
RP1.102H19.8	32.9335	0.58975	0.144886	4.07043	4.69263e-05	0.000423427
CDK10	125.42	0.359203	0.0882525	4.07018	4.69774e-05	0.000423504
TSEN2	35.7186	0.528576	0.1299	4.06911	4.71932e-05	0.000425113
RANBP1	48.4619	0.378562	0.0930514	4.06831	4.73557e-05	0.000426238
OXSR1	156.393	-0.296529	0.0729216	-4.06641	4.77429e-05	0.000429384
PABPC4	347.628	0.268369	0.0660031	4.06601	4.78244e-05	0.000429438
NECAP1	51.8699	-0.453869	0.111622	-4.06614	4.77979e-05	0.000429438
EMC6	215.865	0.240197	0.0590959	4.06452	4.81316e-05	0.000431856
KLHL17	25.7713	0.53675	0.13209	4.06351	4.83409e-05	0.000433051
RABEP2	71.6379	0.377454	0.0928851	4.06367	4.83078e-05	0.000433051
SATB1	537.041	0.289199	0.0711982	4.06189	4.86765e-05	0.000435714
RP11.83A24.2	143.003	0.345597	0.0850902	4.06154	4.87508e-05	0.000436036
RP11.73E17.2	31.0494	-0.569556	0.140264	-4.06059	4.89487e-05	0.000437462
GNA13	293.848	-0.347711	0.085647	-4.05981	4.9112e-05	0.000438577
NT5C	77.5993	0.308571	0.0760097	4.05962	4.91517e-05	0.000438587
SLC45A3	30.79	-0.810417	0.199663	-4.05893	4.92978e-05	0.000439546
ZBTB2	40.3951	-0.441025	0.10867	-4.05837	4.94154e-05	0.00044025
KAT2A	97.4284	0.38678	0.09534	4.05685	4.97385e-05	0.000442782
MRPL4	78.9958	0.360699	0.0889242	4.05626	4.98658e-05	0.000443221
TRMT12	25.0989	-0.54379	0.134056	-4.05644	4.98273e-05	0.000443221
MOB1A	792.347	-0.249535	0.0615287	-4.05559	5.0008e-05	0.000444138
CHERP	168.17	-0.241703	0.0596203	-4.05404	5.03401e-05	0.000446677
PRMT10	47.067	0.409393	0.100988	4.05389	5.03724e-05	0.000446677
DCK	86.0014	-0.569961	0.140602	-4.05371	5.0412e-05	0.00044668
MRI1	57.9776	0.436091	0.107601	4.05284	5.05987e-05	0.000447985
ARHGEF3	213.532	-0.365568	0.09022	-4.05196	5.07899e-05	0.000449328
UPP1	222.018	0.447967	0.110561	4.05176	5.08331e-05	0.000449361
MAD1L1	79.098	0.426141	0.105191	4.0511	5.09772e-05	0.000450285
EPHB6	40.1501	0.475375	0.117359	4.05061	5.10853e-05	0.00045089
SH2B3	82.9724	-0.331533	0.0818614	-4.04993	5.12332e-05	0.000451845
VPS9D1	115.189	0.461304	0.113921	4.04932	5.13671e-05	0.000452675
FAM60A	47.9229	0.425074	0.105004	4.04818	5.16178e-05	0.000454132
CDK12	378.747	0.212757	0.0525606	4.04784	5.16921e-05	0.000454132
EAF1	91.5608	-0.403851	0.0997692	-4.04786	5.1689e-05	0.000454132
RUFY3	118.664	0.35324	0.0872591	4.04817	5.162e-05	0.000454132
AP001631.1	11.1616	1.0921	0.27001	4.04466	5.23989e-05	0.000459987
SOX2.OT	10.2101	1.04801	0.259157	4.04392	5.25638e-05	0.000460723
IGJ	417.926	0.868669	0.214802	4.04405	5.25354e-05	0.000460723
DHRS3	76.3991	0.423063	0.104638	4.04311	5.27467e-05	0.00046197
EXOC3	260.495	0.242184	0.059911	4.04239	5.291e-05	0.000463044
COMMD7	226.614	0.216533	0.0535891	4.04063	5.33087e-05	0.000465851
MT.ND4	11042.4	0.342977	0.0848826	4.04061	5.33127e-05	0.000465851
SYNRG	925.21	0.221745	0.0548829	4.04033	5.33769e-05	0.000465894
TMSB10	2816.31	0.249422	0.0617374	4.04005	5.34404e-05	0.000465894
GIGYF1	152.085	0.289114	0.071562	4.04005	5.34397e-05	0.000465894
OSGIN2	125.2	-0.402588	0.0996853	-4.03859	5.37732e-05	0.000468436
IFIT1	159.314	-1.00401	0.248666	-4.03758	5.40049e-05	0.000469928
ATP9B	87.7632	0.362411	0.0897616	4.03749	5.4027e-05	0.000469928
WDR83OS	425.541	0.212808	0.0527338	4.03551	5.44847e-05	0.000473547
TBC1D23	90.7171	-0.416432	0.103216	-4.03456	5.4704e-05	0.00047509
HIPK3	748.905	-0.426064	0.105662	-4.03233	5.52255e-05	0.000478888
AC005943.4	10.4595	0.814123	0.201892	4.03246	5.51961e-05	0.000478888
JUN	61.1749	-0.431041	0.107017	-4.02779	5.63024e-05	0.000487854
ARRDC5	41.1975	0.545545	0.135466	4.02717	5.6451e-05	0.000488398
PRIM2	40.7996	0.494422	0.122766	4.02734	5.64114e-05	0.000488398
CYHR1	187.47	0.235331	0.0584436	4.02663	5.65809e-05	0.00048915
ACAT1	44.0637	0.490501	0.121823	4.02636	5.66473e-05	0.000489352
KIAA0125	41.0457	0.581894	0.144614	4.02378	5.72722e-05	0.000494374
MZT1	31.6229	-0.658969	0.163778	-4.02354	5.73289e-05	0.000494489
FKBP11	41.7604	0.428602	0.106555	4.02238	5.76141e-05	0.000496573
B3GALT4	105.768	0.260622	0.0648158	4.02096	5.79604e-05	0.000499179
S100A9	21341.2	0.557811	0.138791	4.01907	5.84286e-05	0.000502831
PPP1R15B	234.141	-0.26313	0.0654799	-4.01849	5.85731e-05	0.000503693
BAD	58.3789	0.357837	0.089059	4.01797	5.87014e-05	0.000504413
COX7A2	349.724	0.38952	0.0969488	4.01779	5.87454e-05	0.000504413
POLDIP2	152.857	0.240688	0.0599302	4.01614	5.91589e-05	0.00050758
Y_RNA.448	23.7302	0.591159	0.147244	4.01482	5.949e-05	0.000510036
FZD3	45.694	0.651518	0.162303	4.01421	5.96452e-05	0.000510982
S1PR1	248.243	-0.489137	0.121858	-4.01399	5.97001e-05	0.000511067
RPL41	238.267	0.588594	0.146656	4.01343	5.98415e-05	0.000511893
TYW5	28.2979	0.567321	0.141386	4.01258	6.00587e-05	0.000513364
RP11.35G9.3	138.828	0.329534	0.0821824	4.00979	6.07727e-05	0.000519078
FCHO2	76.8485	-0.529268	0.13205	-4.00808	6.12154e-05	0.000522466
TRIM23	77.1783	-0.500323	0.124861	-4.00704	6.14854e-05	0.000524377
LPCAT2	234.597	-0.427854	0.106803	-4.00602	6.17516e-05	0.000526253
TFG	234.663	-0.217375	0.054279	-4.00478	6.20762e-05	0.000528624
CRTC1	31.9026	0.443864	0.110845	4.00437	6.21819e-05	0.000529128
RNF19A	139.804	-0.384973	0.0961479	-4.00397	6.22877e-05	0.000529632
TMEM167B	267.687	-0.289228	0.0722763	-4.0017	6.28894e-05	0.000534348
TAF10	327.466	0.192922	0.0482415	3.99909	6.35861e-05	0.000539865
FCGBP	20.383	0.781148	0.195376	3.99819	6.383e-05	0.000541532
RRP7B	40.0731	0.524321	0.131177	3.99706	6.4133e-05	0.000543697
UFC1	382.726	0.225815	0.0565036	3.99647	6.42953e-05	0.000544667
TCEA2	50.4805	0.371739	0.0930533	3.99491	6.47193e-05	0.00054785
S1PR4	964.197	0.329143	0.0823949	3.9947	6.47771e-05	0.000547932
NIPA2	145.946	-0.232717	0.0582775	-3.99327	6.51696e-05	0.000550843
TRA2A	428.895	-0.305584	0.0765581	-3.99153	6.56478e-05	0.000554473
HIST1H2BK	415.684	0.400216	0.100347	3.98834	6.65374e-05	0.000561569
CHI3L2	51.4936	0.561877	0.140909	3.98752	6.67663e-05	0.000563084
NDUFS7	155.466	0.268516	0.0673566	3.98649	6.70586e-05	0.00056513
IFIT5	112.212	-0.531047	0.133266	-3.98485	6.75215e-05	0.00056861
ERP44	254.532	-0.222892	0.0559633	-3.98283	6.80998e-05	0.000573056
AC005154.6	254.22	0.179336	0.0450363	3.98204	6.83264e-05	0.000574537
JRK	82.4249	0.330493	0.0830274	3.98053	6.87626e-05	0.000577778
AARS	96.3426	0.328389	0.0825093	3.98003	6.89063e-05	0.000578559
TP53INP1	581.265	-0.370073	0.0930138	-3.97869	6.92951e-05	0.000581394
ENTPD1.AS1	20.5736	0.602915	0.151548	3.97837	6.93899e-05	0.000581761
INADL	85.7365	0.412428	0.103678	3.97799	6.95014e-05	0.000582266
RETN	65.3587	0.829603	0.208627	3.97649	6.99394e-05	0.000585504
EMD.1	334.171	0.228257	0.0574159	3.97549	7.02338e-05	0.000587537
TMEM50A	390.626	-0.286112	0.0719905	-3.97431	7.05842e-05	0.000589632
SLC43A3	108.74	-0.331739	0.0834756	-3.97408	7.06521e-05	0.000589632
PRKCA	131.545	0.38327	0.0964427	3.97407	7.06536e-05	0.000589632
IL15	20.8747	-0.699611	0.176049	-3.97395	7.06916e-05	0.000589632
RRAS	55.7194	0.400863	0.100927	3.9718	7.13309e-05	0.000594529
SETD6	42.9042	0.446297	0.112387	3.97108	7.15465e-05	0.000595453
RP11.215P8.3	88.7591	0.473759	0.1193	3.97117	7.15209e-05	0.000595453
RP1.90J20.12	23.3581	0.760453	0.191617	3.9686	7.22954e-05	0.000601246
RPUSD3	60.6503	0.347401	0.0875805	3.96665	7.289e-05	0.000605306
PF4	1904.3	0.554895	0.139885	3.96681	7.28414e-05	0.000605306
SUSD3	144.751	0.351898	0.0887225	3.96628	7.30032e-05	0.000605804
KDELR1	298.691	0.235245	0.0593233	3.96547	7.32512e-05	0.000607419
SPATA5	38.4844	0.591362	0.149264	3.96185	7.43705e-05	0.000616251
VIPR1	33.2457	0.462145	0.116678	3.96087	7.4677e-05	0.000618341
ZNF836	68.7225	0.346383	0.0874646	3.96027	7.4866e-05	0.000619455
TLR1	351.894	-0.359614	0.0908671	-3.95759	7.57109e-05	0.00062599
Y_RNA.202	48.0347	0.470102	0.118798	3.95717	7.58441e-05	0.000626637
PHYKPL	113.088	0.23824	0.0602141	3.95656	7.6038e-05	0.000627783
TMOD2	84.6506	-0.400914	0.101334	-3.95636	7.61009e-05	0.000627847
WDR74	41.4017	0.383838	0.0970302	3.95586	7.62603e-05	0.000628706
IRF2	468.145	-0.235408	0.0595619	-3.95232	7.73958e-05	0.000637605
RPP14	122.016	0.281647	0.0712896	3.95074	7.79088e-05	0.000641167
RPL24	520.028	0.409071	0.103545	3.95064	7.79409e-05	0.000641167
ASAH1	809.38	-0.267442	0.0677179	-3.94935	7.83639e-05	0.000644181
FKBP4	74.4255	0.345973	0.0876371	3.9478	7.88732e-05	0.0006479
MAP1LC3B	405.591	-0.329817	0.0835542	-3.94734	7.90247e-05	0.000648675
TSPAN33	83.4683	0.497317	0.126015	3.94647	7.93111e-05	0.000650557
AGPAT1	289.888	0.290235	0.0735592	3.9456	7.96018e-05	0.000652471
C6orf211	32.8452	-0.644597	0.163432	-3.94413	8.00887e-05	0.000655517
ACSL4	347.929	-0.463971	0.117632	-3.94426	8.00467e-05	0.000655517
TMEM91	243.444	0.395712	0.100361	3.94289	8.05053e-05	0.000658453
RNASEL	127.728	-0.326552	0.0828435	-3.9418	8.08739e-05	0.000660993
DNAJC24	26.7089	0.553817	0.140511	3.94145	8.09903e-05	0.000661469
RP11.796E2.4	23.7231	0.581998	0.147672	3.94116	8.10894e-05	0.000661804
SSTR3	17.6798	0.719208	0.182528	3.94027	8.13902e-05	0.000663782
ZNF587	175.302	0.330162	0.0837976	3.94	8.14824e-05	0.000664058
RP11.664D1.1	36.744	0.680766	0.172852	3.93842	8.20199e-05	0.00066796
RPL30	5969.17	0.421891	0.10713	3.93814	8.21165e-05	0.000668269
ZNF526	59.1886	0.386748	0.0982178	3.93766	8.22812e-05	0.00066913
PLEKHA2	404.987	-0.165212	0.0419597	-3.93739	8.23731e-05	0.000669399
KIAA1598	56.5961	-0.522053	0.132622	-3.93639	8.27166e-05	0.000669727
PAWR	30.9211	0.650933	0.165363	3.93638	8.27203e-05	0.000669727
C14orf182	45.2918	0.465449	0.118232	3.93674	8.25966e-05	0.000669727
SCN1B	31.1814	0.716498	0.182026	3.93624	8.27667e-05	0.000669727
SCRN3	17.3365	-0.680392	0.172819	-3.93702	8.24985e-05	0.000669727
GAL3ST4	27.9716	0.621668	0.157911	3.93682	8.25691e-05	0.000669727
CISD1	111.566	0.347477	0.0882956	3.93538	8.30663e-05	0.000671197
RPS27A	897.279	0.429739	0.109196	3.93547	8.30351e-05	0.000671197
ZNF600	104.607	0.505931	0.12861	3.93383	8.36042e-05	0.000675064
SENP6	201.281	-0.335139	0.0852153	-3.93285	8.39448e-05	0.000677333
STX16	494.175	0.20705	0.0526658	3.93139	8.4455e-05	0.000680967
RP11.385D13.3	28.6837	0.606909	0.154453	3.9294	8.51574e-05	0.000686144
TFCP2	254.468	-0.28305	0.0720752	-3.92715	8.59579e-05	0.000692104
FNTA	202.657	-0.274349	0.0698626	-3.92697	8.6021e-05	0.000692122
TCF12	56.7157	-0.451621	0.115037	-3.92588	8.64122e-05	0.000693798
CTC.429L19.3	8.84897	0.806178	0.205345	3.92597	8.63823e-05	0.000693798
DEF6	377.963	0.203893	0.0519331	3.92607	8.63463e-05	0.000693798
FAM214A	122.317	-0.432114	0.110078	-3.92551	8.65457e-05	0.000694379
NPAT	208.154	0.274049	0.0698221	3.92495	8.67469e-05	0.000695503
RP5.1052M9.1	109.053	0.333815	0.08509	3.92308	8.74231e-05	0.000700431
ZNF862	98.405	0.291966	0.0744457	3.92187	8.78645e-05	0.000703473
PDE4B	165.757	-0.303713	0.0774489	-3.92146	8.80124e-05	0.000704161
BTN2A2	47.6263	-0.398254	0.101605	-3.91965	8.86783e-05	0.00070899
LINC00152	107.749	0.38871	0.0992305	3.91724	8.95673e-05	0.000714592
SFI1	73.4025	0.366745	0.0936188	3.91743	8.94965e-05	0.000714592
STEAP4	510.646	-0.403592	0.103025	-3.9174	8.95089e-05	0.000714592
RP13.638C3.4	8.85654	0.939325	0.239892	3.91562	9.01726e-05	0.000718916
RABGGTA	51.6866	0.330962	0.0845328	3.91519	9.03344e-05	0.000719702
AC079779.4	14.2404	0.876793	0.224013	3.91402	9.07713e-05	0.000722676
SFXN4	40.5558	0.423335	0.108215	3.91197	9.15464e-05	0.000727829
FTX	29.7932	0.60124	0.153692	3.91198	9.15441e-05	0.000727829
GADD45GIP1	87.8413	0.333287	0.0852128	3.91123	9.18272e-05	0.000729552
CENPT	36.8149	0.400381	0.102374	3.91095	9.19348e-05	0.000729897
CCDC58	15.6807	0.769261	0.19679	3.90904	9.26622e-05	0.000735159
STRN3	229.417	0.300668	0.0769554	3.90704	9.34322e-05	0.000740751
SUSD1	54.2956	-0.365638	0.0936168	-3.90569	9.39573e-05	0.000744395
RNPS1	113.915	0.262206	0.0671435	3.90515	9.41669e-05	0.000745019
RP11.141B14.1	23.6695	0.52524	0.134494	3.90531	9.41038e-05	0.000745019
NUP153	108.162	-0.329281	0.0843677	-3.90293	9.50362e-05	0.000751373
MAPK1IP1L	286.265	-0.238954	0.0612863	-3.89899	9.65954e-05	0.000763171
BTBD2	111.957	0.286484	0.0734801	3.89879	9.66737e-05	0.00076326
EIF4ENIF1	54.6796	-0.327822	0.084131	-3.89657	9.75647e-05	0.00076976
UBA7	133.472	0.272791	0.0700434	3.8946	9.83604e-05	0.0007755
COPZ1	264.534	0.207328	0.0532404	3.89419	9.85277e-05	0.000776281
RB1CC1	335.622	-0.372318	0.0956173	-3.89384	9.86716e-05	0.000776877
RP4.798A10.2	33.8305	0.472774	0.121462	3.89235	9.92777e-05	0.000780029
MECR	21.5235	0.510909	0.131258	3.89241	9.92551e-05	0.000780029
PSENEN	253.497	0.293106	0.0752973	3.89265	9.91568e-05	0.000780029
SLC5A6	32.896	0.441751	0.113498	3.89214	9.93651e-05	0.000780177
AC002044.4	86.4496	-0.349133	0.0897062	-3.89196	9.94389e-05	0.000780218
PILRA	513.792	-0.336185	0.0863874	-3.8916	9.95871e-05	0.000780843
C17orf59	256.366	0.216291	0.055585	3.89117	9.97615e-05	0.000781133
RP11.40C6.2	111.475	0.62389	0.160333	3.89122	9.9742e-05	0.000781133
AASDHPPT	73.5389	-0.426754	0.109713	-3.88973	0.000100355	0.00078524
NDUFA3	199.909	0.261339	0.067199	3.88902	0.000100648	0.000786991
MFSD1	287.256	-0.354897	0.0912653	-3.88862	0.000100814	0.000787747
AC132872.2	21.2661	0.845725	0.217517	3.88809	0.000101037	0.000788404
RP11.398K22.12	9.26976	0.791705	0.203614	3.88825	0.000100968	0.000788404
NDUFS4	88.3224	0.472877	0.121641	3.88749	0.000101286	0.000789806
CISD3	76.9606	0.331796	0.0853715	3.8865	0.000101701	0.000792504
SARS2	27.7024	0.518804	0.133516	3.88571	0.00010203	0.000794517
CINP	57.6256	0.33467	0.0861385	3.88526	0.000102221	0.000794918
LGALS1	626.53	0.309528	0.0796655	3.88535	0.000102183	0.000794918
H2AFY	1152.1	-0.224404	0.0577732	-3.88422	0.00010266	0.000797791
GK.IT1	26.5988	0.697185	0.179514	3.88373	0.000102865	0.000798835
NF1	149.825	0.25599	0.0659181	3.88345	0.000102985	0.000799221
XXyac.YX65C7_A.2	21.238	0.620411	0.159772	3.8831	0.000103131	0.000799811
ABCA7	200.252	0.386777	0.0996535	3.88122	0.000103933	0.000805483
RASAL3	413.659	0.253042	0.0652096	3.88044	0.00010427	0.000807541
PTDSS2	25.1942	0.471989	0.121692	3.87856	0.000105076	0.000813234
AEN	97.9373	0.358456	0.092437	3.87784	0.000105386	0.000815076
NUP50	502.693	-0.224008	0.0577801	-3.8769	0.000105798	0.000817704
TOB1	114.081	-0.386245	0.0996605	-3.87561	0.000106358	0.000821478
IL1B	159.014	-0.427614	0.110353	-3.87498	0.000106634	0.000823052
CCDC88A	211.029	-0.408596	0.105456	-3.87457	0.000106813	0.000823875
DLAT	28.9717	-0.552082	0.142498	-3.87432	0.000106924	0.00082391
C9orf69	185.026	0.216134	0.0557877	3.87423	0.000106963	0.00082391
KHSRP	677.312	0.285304	0.073655	3.87352	0.000107273	0.000825745
ARHGDIA	618.167	0.270749	0.0699035	3.87319	0.000107421	0.000826319
EZH1	194.36	0.202596	0.0523101	3.87299	0.000107508	0.000826434
SPNS3	29.9484	0.604119	0.155991	3.87278	0.000107603	0.0008266
RBMX	745.369	0.339867	0.0877741	3.87206	0.000107919	0.00082847
IMPACT	55.9621	-0.371583	0.096018	-3.86994	0.000108864	0.000834573
AP1S3	20.2997	0.663972	0.171579	3.86978	0.000108934	0.000834573
LRSAM1	33.0365	0.393249	0.101619	3.86983	0.000108913	0.000834573
SGSM3	52.6875	0.353688	0.0914179	3.86891	0.000109322	0.00083698
TRAF3IP3	1421.37	0.236035	0.0610249	3.86785	0.0001098	0.000839673
SYNE3	33.5304	0.452619	0.117022	3.8678	0.000109821	0.000839673
HNRNPM	687.931	-0.185634	0.048003	-3.86714	0.00011012	0.000841395
TYMP	1153.42	0.334743	0.0865673	3.86685	0.000110248	0.000841809
RIN2	46.5717	-0.544222	0.140775	-3.8659	0.000110682	0.00084455
PGAP3	47.1105	0.371743	0.0961724	3.86538	0.000110916	0.000845769
PLEKHM1P	37.6006	0.45348	0.117364	3.86387	0.000111603	0.000848712
ZNF573	58.0534	0.457228	0.118335	3.86383	0.000111621	0.000848712
KCNMB1	40.7527	0.638163	0.165142	3.86433	0.000111396	0.000848712
DUSP22	437.025	0.20858	0.0539805	3.86399	0.000111548	0.000848712
SNX10	551.894	-0.308619	0.0798762	-3.86372	0.000111675	0.000848712
EEPD1	81.4895	-0.358258	0.0927347	-3.86325	0.000111887	0.000849756
ZNF557	22.7196	0.553472	0.143323	3.86172	0.000112591	0.000854532
STAM2	78.0238	-0.351686	0.0910865	-3.86101	0.000112919	0.000856454
CCND3	887.879	0.278496	0.0721564	3.85961	0.000113567	0.000860648
LRCH4	397.399	0.284398	0.073688	3.85949	0.000113623	0.000860648
RP11.380G5.3	230.519	0.436999	0.11325	3.85873	0.000113979	0.000862768
KCTD9	54.8448	0.489128	0.126797	3.85757	0.000114518	0.000866267
CBX5	148.78	0.308172	0.0798943	3.85724	0.000114675	0.000866305
LARS	141.156	0.289964	0.0751729	3.85729	0.000114652	0.000866305
CYB5B	165.384	0.270589	0.0701971	3.8547	0.00011587	0.000874752
C1QA	36.7825	0.763203	0.198005	3.85446	0.000115987	0.000875054
PPP1CB	587.896	-0.46809	0.121531	-3.8516	0.000117348	0.000884736
NOC2L	48.8246	0.386947	0.100524	3.84932	0.000118447	0.000892431
APOPT1	60.4184	0.364617	0.0947424	3.84851	0.000118838	0.000894788
AC005306.3	74.1522	0.365089	0.0948698	3.84832	0.000118933	0.000894907
ARID1B	246.488	-0.24083	0.0626047	-3.84683	0.000119656	0.000899749
CMPK1	268.54	-0.488953	0.127162	-3.84512	0.000120492	0.000905443
CDK2	74.2604	0.299824	0.0779833	3.84473	0.000120687	0.000906308
RP1.179N16.6	9.46542	0.863249	0.224569	3.84403	0.00012103	0.000908287
RN7SL500P	25.6627	0.628982	0.163666	3.84307	0.000121504	0.000911244
CPSF3L	107.101	0.250115	0.0651271	3.84041	0.00012283	0.000920578
MLLT3	68.5092	0.394174	0.102668	3.8393	0.000123385	0.000924128
MKRN2	43.3914	-0.433005	0.112797	-3.83879	0.000123644	0.000925456
RNF126	247.075	0.226521	0.0590226	3.83788	0.000124103	0.000928285
RPL10.1	184.266	0.386165	0.100644	3.83695	0.000124572	0.000931183
PPP1R12C	299.351	0.175247	0.045677	3.83665	0.000124724	0.000931702
SLC29A2	14.1755	0.635539	0.165702	3.83544	0.000125342	0.00093509
LSM14A	343.165	-0.227515	0.0593177	-3.83553	0.000125295	0.00093509
ATG16L2	3091.01	0.324758	0.0846963	3.83439	0.000125877	0.000937853
POGLUT1	162.06	0.28073	0.0732119	3.83449	0.000125827	0.000937853
MYOM1	30.9677	0.458966	0.119703	3.83419	0.000125978	0.000937991
CX3CR1	535.113	-0.43422	0.113258	-3.83389	0.000126134	0.000938539
SNAI3.AS1	11.8071	0.702146	0.183176	3.83318	0.000126498	0.000940629
DGKH	61.2174	0.486851	0.127098	3.83052	0.000127874	0.000949682
CPEB2	47.7603	-0.581689	0.151857	-3.8305	0.000127882	0.000949682
UBQLN1	343.374	-0.299788	0.0782854	-3.82943	0.000128443	0.000953223
SF3A3	176.516	0.236286	0.0617304	3.82771	0.000129343	0.000959282
GPD2	71.1727	-0.365659	0.0955345	-3.8275	0.000129449	0.000959442
CLUAP1	48.3597	0.437297	0.114257	3.82732	0.000129544	0.000959522
PLK3	126.872	0.308628	0.0806722	3.82571	0.000130396	0.000964575
RHPN1	10.0654	0.771223	0.201585	3.82579	0.000130354	0.000964575
KLHDC2	150.288	-0.353473	0.0924079	-3.82514	0.000130697	0.000966172
SLC35C2	191.326	0.204092	0.0533657	3.82441	0.000131085	0.000968411
RP11.290F24.6	50.9201	0.45867	0.119938	3.82423	0.00013118	0.000968484
ATG4B	220.127	0.194652	0.0509034	3.82396	0.000131327	0.000968564
MYLK	98.0649	0.545164	0.142568	3.82389	0.000131361	0.000968564
MRPL11	108.858	0.337781	0.0883964	3.82121	0.000132799	0.0009779
OPA1	95.6609	-0.453304	0.118627	-3.82126	0.000132771	0.0009779
CFL1	4784.22	0.18624	0.0487433	3.82084	0.000133	0.000978746
PELI1	942.401	-0.337436	0.0883253	-3.82038	0.000133245	0.000979914
SETD5.AS1	169.78	0.295449	0.0773526	3.81951	0.000133719	0.000982764
ACTR3	1047.41	-0.234967	0.0615433	-3.81791	0.000134588	0.000988517
MIR4435.1HG	137.168	0.426916	0.111902	3.81508	0.000136137	0.000999244
HCFC1.1	342.898	0.257982	0.0676317	3.81451	0.000136455	0.00100094
CBX6	1044.3	0.203451	0.0533697	3.8121	0.000137791	0.00101008
SNX20	332.884	-0.210355	0.0551944	-3.81116	0.000138315	0.00101327
NME1	41.3338	0.480598	0.126115	3.81079	0.000138524	0.0010135
AKR1B1	182.871	0.30219	0.0792969	3.81087	0.000138477	0.0010135
ILVBL	32.792	0.421498	0.110669	3.80865	0.000139727	0.00102054
ABCB4	32.3393	0.765926	0.201103	3.80863	0.00013974	0.00102054
MT.ND3	10532.2	0.262941	0.0690387	3.8086	0.000139756	0.00102054
RP11.445N18.3	10.5254	0.726377	0.190789	3.80724	0.000140529	0.00102487
RPS6	3335.1	0.457135	0.120068	3.80731	0.000140488	0.00102487
TTC17	331.939	0.19878	0.0522328	3.80566	0.000141429	0.00103021
ADCY7	396.244	-0.333217	0.0875589	-3.80563	0.000141443	0.00103021
C12orf10	98.6805	0.313295	0.0823645	3.80376	0.000142514	0.00103735
SECISBP2L	126.745	-0.308759	0.0811944	-3.80271	0.000143122	0.00104111
ALG11	37.5575	0.507506	0.133466	3.80252	0.000143231	0.00104124
METTL2B	27.9962	0.47744	0.125626	3.80048	0.000144416	0.00104918
CPOX	40.9479	-0.550414	0.144868	-3.79941	0.00014504	0.00105305
CHMP4B	820.412	-0.222417	0.0585437	-3.79917	0.000145184	0.00105342
FAM220A	40.597	-0.43302	0.114048	-3.79683	0.00014656	0.00106205
IL13RA1	517.448	-0.368443	0.0970373	-3.79691	0.000146508	0.00106205
TNNC2	15.7075	0.729316	0.192095	3.79663	0.000146674	0.0010622
TWSG1	24.0846	0.699233	0.184222	3.7956	0.000147288	0.00106461
TMEM18	119.96	0.292216	0.0769841	3.7958	0.000147171	0.00106461
ARL10	53.8147	0.402638	0.10608	3.79562	0.000147277	0.00106461
TDRD7	43.1862	-0.53762	0.141653	-3.79534	0.00014744	0.00106503
RNY4	23.6235	0.823738	0.217066	3.79488	0.000147717	0.00106636
FLNB	57.2223	0.394006	0.103918	3.79151	0.000149733	0.00108022
RP11.242C19.2	36.9177	0.674635	0.177943	3.7913	0.000149858	0.00108044
PLEKHF2	87.4668	-0.502825	0.132669	-3.79007	0.000150602	0.00108512
TMEM208	92.1571	0.271243	0.0715807	3.78933	0.000151053	0.00108768
DNAJC3	345.331	-0.291948	0.0770631	-3.78843	0.000151605	0.00109096
NLRP3	77.9273	-0.379858	0.100329	-3.78612	0.00015302	0.00110045
DHX15	214.034	-0.335586	0.0886434	-3.78579	0.000153218	0.0011005
ERBB2IP	546.112	-0.231299	0.0610966	-3.78579	0.00015322	0.0011005
NT5C3B	23.1818	0.592927	0.15667	3.78457	0.000153977	0.00110524
NOTCH1	376.931	-0.281045	0.0742926	-3.78294	0.000154987	0.00111179
ZBTB11	129.44	-0.400992	0.106009	-3.78262	0.000155189	0.00111253
NCAPH2	85.8489	0.320628	0.0847886	3.7815	0.000155888	0.00111683
DDB2	82.3483	0.316715	0.0837655	3.78097	0.000156219	0.00111835
LBH	31.1409	0.521755	0.138007	3.78063	0.000156431	0.00111835
AL133245.2	22.6211	0.602558	0.159374	3.78077	0.000156343	0.00111835
HEATR5B	72.4575	-0.350181	0.0926274	-3.78053	0.000156492	0.00111835
NDUFS5	96.8643	0.455701	0.12058	3.77923	0.000157314	0.00112351
MRFAP1	453.226	-0.226829	0.0600238	-3.77899	0.000157465	0.00112389
PAOX	25.8908	0.508518	0.134595	3.77813	0.00015801	0.00112499
CBFA2T2	169.183	0.263009	0.0696079	3.77844	0.000157816	0.00112499
PRKCD	701.731	-0.298925	0.0791195	-3.77815	0.000157996	0.00112499
MAN2B2	238.48	-0.233978	0.0619298	-3.77812	0.000158014	0.00112499
AGPAT9	143.528	-0.415827	0.110108	-3.77655	0.000159014	0.0011314
SLC46A2	48.204	-0.448841	0.118859	-3.77625	0.000159205	0.00113205
TAF7	360.93	-0.424942	0.112545	-3.77575	0.000159528	0.00113364
PTPLAD2	160.948	-0.322746	0.0854986	-3.77486	0.000160095	0.00113696
IPP	32.9212	0.460088	0.12198	3.77183	0.000162055	0.00115016
PHF2	159.032	-0.236303	0.0626579	-3.77132	0.000162386	0.00115178
CLOCK	127.723	0.331781	0.0880004	3.77023	0.0001631	0.00115613
NR3C1	1105.75	0.181289	0.048089	3.76987	0.00016333	0.00115704
STARD3	190.857	0.247321	0.0656146	3.7693	0.000163708	0.00115899
TOP2A	58.3815	0.60295	0.160073	3.76673	0.0001654	0.00117025
PDE9A	13.485	0.798389	0.212255	3.76146	0.000168923	0.00119443
CDK5RAP3	201.816	0.200682	0.0533634	3.76067	0.000169457	0.00119746
ENGASE	115.007	0.323699	0.0860999	3.75958	0.000170201	0.00120197
DST	27.2062	0.580725	0.154481	3.7592	0.000170457	0.00120303
TRMU	26.4838	0.428939	0.114121	3.75863	0.000170844	0.00120502
BCL10	128.685	-0.318816	0.084838	-3.75794	0.000171315	0.00120759
RPSA	277.272	0.361899	0.0963108	3.75761	0.000171541	0.00120843
RUNX2	122.223	-0.356353	0.0948555	-3.7568	0.000172099	0.00121162
CASP2	357.834	0.160819	0.0428139	3.75624	0.000172482	0.00121356
FLAD1	58.6937	0.326064	0.0868269	3.75533	0.00017311	0.00121723
CCDC130	258.503	0.231731	0.0617215	3.75446	0.000173714	0.00122072
FOPNL	95.2913	-0.477706	0.127245	-3.75423	0.000173878	0.00122112
CD86	143.962	-0.323412	0.0861677	-3.75328	0.000174533	0.00122496
MRPL44	90.2655	-0.337893	0.0900543	-3.7521	0.00017536	0.00123001
SLC12A2	67.0987	0.460109	0.122639	3.75175	0.000175605	0.00123097
CTC.559E9.6	12.9976	0.658098	0.175421	3.75153	0.000175758	0.00123128
CEP104	143.136	0.258248	0.0688573	3.75048	0.000176497	0.00123569
SLC30A1	104.958	-0.458968	0.12242	-3.74914	0.00017744	0.00124154
MEA1	123.157	0.239534	0.0639076	3.74813	0.000178155	0.00124577
RP11.338E21.2	46.0889	0.589815	0.15738	3.74771	0.000178456	0.00124661
FIZ1	30.0038	0.42131	0.112426	3.74744	0.00017865	0.00124661
HMOX1	232.83	-0.355564	0.0948805	-3.7475	0.000178608	0.00124661
ANO10	77.0211	0.354865	0.0946977	3.74735	0.000178714	0.00124661
FEM1B	91.2478	-0.387677	0.103491	-3.74601	0.000179669	0.00124951
TMEM219	262.718	0.213977	0.0571222	3.74595	0.000179709	0.00124951
RNF157	79.4566	0.402538	0.107464	3.7458	0.000179823	0.00124951
CD93	817.5	-0.305514	0.0815552	-3.74611	0.0001796	0.00124951
HNRNPA2B1	1304.97	-0.260125	0.0694298	-3.74659	0.000179251	0.00124951
MT.ND6	337.192	0.498548	0.133086	3.74607	0.000179626	0.00124951
WDR13.1	153.189	0.335891	0.0896739	3.74569	0.000179898	0.00124951
DHRS7	380.3	-0.313529	0.0837121	-3.74533	0.000180157	0.00125055
NPDC1	55.3856	0.48396	0.129239	3.74471	0.000180605	0.00125289
COQ10B	131.284	-0.321112	0.0857648	-3.7441	0.000181039	0.00125514
ENPP4	36.6502	-0.695771	0.185847	-3.74379	0.000181264	0.00125594
IFI27L2	83.216	0.358241	0.0956954	3.74356	0.000181431	0.00125632
ZNF398	160.153	0.28707	0.0767415	3.74074	0.000183482	0.00126975
KCTD5	77.9116	-0.352639	0.0942989	-3.73959	0.00018432	0.00127478
CUL3	263.088	-0.211093	0.0564527	-3.73929	0.000184538	0.00127531
AC093495.4	28.1433	0.604576	0.161687	3.73918	0.000184621	0.00127531
PET100	43.9475	0.444446	0.118871	3.73888	0.000184839	0.00127604
MYO1G	231.404	0.322964	0.0864002	3.738	0.000185491	0.00127976
RP11.677M14.2	11.2111	0.699495	0.187147	3.73768	0.00018573	0.00128063
ATPAF2	70.4274	0.316467	0.0846995	3.73635	0.00018671	0.00128661
RPL10A	321.137	0.320947	0.0859659	3.73342	0.000188895	0.00130089
VPS26A	87.2336	-0.31716	0.0849576	-3.73316	0.000189094	0.00130103
RPS15A	497.399	0.609161	0.163179	3.73309	0.000189146	0.00130103
RPAP2	92.3501	0.333432	0.0893331	3.73246	0.000189621	0.00130352
PNRC2	160.826	-0.412954	0.110672	-3.73133	0.000190469	0.00130855
LYZ	12585.2	-0.372152	0.0997709	-3.73006	0.000191431	0.00131437
ATF7	31.4168	0.360531	0.0966736	3.72936	0.000191965	0.00131724
HMGN1P8	30.8184	0.543146	0.145649	3.72915	0.00019213	0.00131758
DYNLL1	623.68	0.26391	0.0707799	3.7286	0.000192543	0.00131962
RN7SL448P	14.3843	0.741308	0.198832	3.72831	0.000192768	0.00132036
WDR45B	253.58	-0.227769	0.0611018	-3.7277	0.000193233	0.00132275
NADSYN1	163.508	0.197393	0.0529621	3.72707	0.000193719	0.00132528
RNF139	125.646	-0.394961	0.105978	-3.72681	0.00019392	0.00132585
TMEM8A	322.043	0.246806	0.0662279	3.72662	0.000194067	0.00132607
UBE4A	194.921	-0.207435	0.0556809	-3.72542	0.000194992	0.00133159
TBCA	189.324	0.342398	0.0919129	3.72525	0.000195124	0.00133169
POLR2L	292.248	0.21471	0.0576692	3.72314	0.000196762	0.00134161
IST1	465.183	-0.148637	0.0399231	-3.72307	0.000196813	0.00134161
FAM211A.AS1	760.664	0.349817	0.0939844	3.72208	0.000197589	0.00134609
ZNRF2	40.3861	-0.544848	0.146436	-3.72074	0.000198643	0.00135246
RIC3	67.8953	0.45709	0.122862	3.72035	0.00019895	0.0013536
PMM2	25.334	0.545049	0.146516	3.72007	0.000199167	0.0013536
FARSB	68.3354	0.32885	0.0883961	3.72018	0.000199079	0.0013536
METTL17	132.819	0.320789	0.086239	3.71977	0.000199405	0.0013536
COL4A3BP	349.484	-0.237689	0.0638981	-3.71982	0.000199367	0.0013536
EIF3K	873.11	0.180747	0.048616	3.71785	0.000200929	0.00136313
SLC2A1.AS1	16.3619	0.82124	0.220946	3.71692	0.000201664	0.00136652
PLA2G12A	111.155	0.312342	0.0840326	3.71692	0.000201669	0.00136652
SELM	34.4935	0.517296	0.139206	3.71605	0.000202364	0.00137042
KIAA0232	252.794	-0.262246	0.070579	-3.71563	0.000202697	0.00137185
GIMAP5	691.391	0.298723	0.0804096	3.71502	0.000203186	0.00137435
IK	409.457	-0.175863	0.0473514	-3.71399	0.000204013	0.00137912
ECHDC2	135.059	0.347663	0.093633	3.71304	0.000204786	0.00138293
AL139099.1	9.37885	0.779241	0.209869	3.713	0.00020482	0.00138293
ZNF414	33.9099	0.354253	0.09543	3.71218	0.000205485	0.00138659
ARPC5	1375.79	-0.240535	0.0648078	-3.71151	0.000206029	0.00138864
WDPCP	23.5604	0.664631	0.179073	3.7115	0.000206032	0.00138864
USP1	151.964	-0.411795	0.110967	-3.71096	0.000206471	0.00138938
CREG1	217.95	-0.55713	0.150133	-3.71092	0.000206508	0.00138938
HNRNPF	1002.93	-0.259168	0.0698393	-3.71093	0.000206503	0.00138938
HM13.IT1	18.9289	0.580385	0.15643	3.7102	0.000207097	0.00139252
ATAD3A	25.5924	0.459537	0.123963	3.70706	0.000209678	0.00140821
RAB13	22.3452	0.681462	0.183824	3.70714	0.000209611	0.00140821
FAM213B	42.2676	0.37021	0.0998813	3.70649	0.000210149	0.00141054
ITPKB	205.254	0.277089	0.0747787	3.70545	0.000211014	0.00141551
ZNF775	60.629	0.327022	0.0882614	3.70515	0.000211262	0.00141634
APBB3	95.2075	0.322424	0.0870252	3.70494	0.000211437	0.00141668
SPPL2A	109.415	-0.283586	0.0765486	-3.70466	0.000211678	0.00141746
ITIH4	18.8037	0.742417	0.200421	3.70428	0.00021199	0.00141871
SAE1	155.63	0.240607	0.0649738	3.70314	0.000212945	0.00142259
SLMO2	44.3334	-0.433687	0.117104	-3.70342	0.00021271	0.00142259
HSD17B4	71.4563	-0.287338	0.0775909	-3.70324	0.000212861	0.00142259
SYS1	213.546	0.164831	0.0445242	3.70205	0.000213861	0.00142787
MRPL23	37.4179	0.429141	0.115928	3.70177	0.000214099	0.00142862
MYO9A	133.542	0.299472	0.0809077	3.70141	0.000214408	0.00142985
AKIRIN1	207.446	-0.23856	0.0644632	-3.70072	0.000214987	0.00143287
ATP9A	46.9569	0.67039	0.181187	3.69998	0.000215615	0.00143622
ELF1	559.766	-0.215475	0.058243	-3.69959	0.000215945	0.00143757
CDCA7L	43.4671	0.459526	0.124329	3.69605	0.000218979	0.00145691
TMEM154	944.001	-0.253026	0.0684752	-3.69515	0.000219758	0.00146125
SLC30A9	48.7438	-0.46291	0.125299	-3.69443	0.000220382	0.00146453
RRAGA	240.049	-0.224395	0.060758	-3.69326	0.000221394	0.0014704
ISCU	474.118	-0.316472	0.085693	-3.69309	0.000221542	0.00147053
SHMT2	133.579	0.267496	0.072438	3.69276	0.000221837	0.00147163
RHOF	177.774	0.265026	0.0717787	3.69226	0.000222273	0.0014728
RAD1	73.9439	0.344296	0.0932461	3.69233	0.000222207	0.0014728
MRTO4	49.2899	0.364322	0.0986849	3.69177	0.000222699	0.00147428
CTB.31N19.3	161.083	0.451198	0.122219	3.6917	0.000222756	0.00147428
OPA3	59.5398	0.334631	0.0906564	3.6912	0.000223195	0.00147633
AES	1405.45	0.2358	0.0638935	3.69052	0.000223798	0.00147946
SKAP1	171.577	0.341756	0.092623	3.68975	0.000224475	0.00148308
TTC9C	105.914	0.246048	0.0667033	3.6887	0.000225404	0.00148754
ZNF117	98.0622	-0.507746	0.137655	-3.68854	0.000225543	0.00148754
CTA.357J21.1	24.9722	0.572723	0.155267	3.68864	0.000225459	0.00148754
RECQL5	32.1918	0.392366	0.106386	3.68815	0.000225887	0.00148808
TMEM65	54.3999	-0.415711	0.112713	-3.68821	0.000225834	0.00148808
CTSC	432.625	-0.253571	0.0687562	-3.68797	0.000226049	0.00148828
KCNQ1OT1	62.4596	0.531323	0.1441	3.68719	0.000226743	0.00149199
COX6A1	193.227	0.243765	0.0661244	3.68646	0.000227391	0.00149453
CMC2	64.2785	0.346572	0.0940091	3.68658	0.000227285	0.00149453
IRF8	183.879	-0.418338	0.113521	-3.6851	0.00022861	0.00150167
DNAJC16	114.34	0.324551	0.0881028	3.68378	0.000229803	0.00150603
PTPRE	1177.39	-0.197105	0.053504	-3.68392	0.000229673	0.00150603
ATP2A3	263.847	0.218188	0.0592229	3.68417	0.000229446	0.00150603
RTN2	25.2572	0.571019	0.154999	3.68401	0.000229589	0.00150603
BCAT2	27.7308	0.489218	0.132814	3.68348	0.000230067	0.00150638
RAD23B	353.831	-0.263758	0.0716067	-3.68342	0.000230121	0.00150638
Y_RNA.446	20.7975	0.58452	0.158699	3.6832	0.000230328	0.00150687
CPNE3	225.13	-0.253464	0.0688282	-3.68256	0.000230905	0.00150978
CHD7	315.914	0.29177	0.0792598	3.68119	0.000232149	0.00151704
GTF2A1	148.46	-0.335713	0.0912086	-3.68072	0.000232576	0.00151895
RN7SL674P	10.5306	0.888105	0.241319	3.68022	0.000233034	0.00152107
ABCB8	26.3886	0.42863	0.116483	3.67977	0.000233441	0.00152285
SLC27A4	18.9804	0.539205	0.146564	3.67897	0.000234177	0.00152678
PSMB3	348.074	0.252193	0.0685644	3.67819	0.000234893	0.00153057
DENR	153.872	-0.291988	0.0794159	-3.6767	0.000236271	0.00153867
TSC22D4	541.68	0.263852	0.0717787	3.67591	0.000237004	0.00154256
RP11.543P15.1	186.095	0.711857	0.193671	3.6756	0.000237291	0.00154327
PWAR6	42.6545	0.496397	0.135056	3.6755	0.000237384	0.00154327
PPP2R5A	419.306	-0.301282	0.0819836	-3.67491	0.000237937	0.00154342
TNFAIP8L1	82.9008	0.33677	0.0916443	3.67475	0.000238086	0.00154342
AKAP8L	67.6277	0.324836	0.088389	3.67507	0.000237786	0.00154342
HADHB	202.954	-0.215319	0.0585881	-3.67514	0.000237721	0.00154342
STK11IP	87.3517	0.26112	0.0710569	3.6748	0.000238038	0.00154342
SBF1	287.152	0.255271	0.0694706	3.67452	0.000238294	0.00154389
MED27	117.239	0.257925	0.0702281	3.67267	0.000240026	0.00155423
PYGO2	196.721	0.251847	0.0686212	3.6701	0.000242456	0.00156818
SNX17	252.79	0.201665	0.0549465	3.6702	0.000242356	0.00156818
U2AF1	1361.16	0.156247	0.042582	3.66931	0.000243211	0.00157216
CDK17	94.0323	-0.492918	0.13435	-3.6689	0.000243596	0.00157223
ZMAT3	188.632	0.256592	0.0699377	3.66886	0.000243635	0.00157223
TRIM24	52.5686	-0.343692	0.0936717	-3.66911	0.000243394	0.00157223
USO1	100.49	-0.314137	0.085651	-3.66765	0.000244794	0.00157881
CAD	40.202	0.397047	0.108289	3.66655	0.000245844	0.00158421
RP11.1E4.1	26.9898	0.563669	0.153736	3.66648	0.00024591	0.00158421
RDH13	65.9149	0.387098	0.105594	3.66592	0.00024645	0.00158679
PRKAR1B	26.6316	0.484941	0.132339	3.66438	0.000247939	0.00159548
BBS2	52.3372	-0.428775	0.117098	-3.66166	0.000250585	0.00161159
TPRN	23.232	0.44064	0.120348	3.66137	0.000250871	0.00161252
CBFB	180.931	-0.298097	0.0814306	-3.66074	0.000251483	0.00161554
ESCO1	84.1352	-0.43746	0.119543	-3.65942	0.000252785	0.00162207
MTRNR2L12	253.065	0.554535	0.151536	3.65943	0.000252781	0.00162207
ALG6	57.1538	-0.4253	0.116233	-3.65902	0.00025318	0.00162369
UBE3D	28.7894	0.511925	0.139923	3.65862	0.000253577	0.00162532
THEMIS2	905.638	-0.240915	0.0658741	-3.65721	0.000254977	0.00163338
RRP7A	120.299	0.338791	0.0926683	3.65596	0.000256224	0.00164044
SLC23A2	88.804	-0.279222	0.0763953	-3.65496	0.000257226	0.00164593
LIN7C	68.021	-0.39662	0.108544	-3.65402	0.000258167	0.00165102
GNE	20.0691	-0.527964	0.14451	-3.65348	0.000258709	0.00165355
COG2	98.7304	0.340557	0.0932214	3.65321	0.000258985	0.00165439
RN7SL1	96.4843	0.507464	0.138915	3.65305	0.00025914	0.00165445
GABARAPL1	411.519	-0.27619	0.0756219	-3.65224	0.000259958	0.00165874
N4BP2L1	126.945	-0.335931	0.0919914	-3.65177	0.000260444	0.00166005
RRN3P3	57.3856	0.365425	0.100072	3.65161	0.000260601	0.00166005
NOP56	164.258	0.272228	0.0745478	3.65172	0.000260486	0.00166005
GTPBP6	103.881	0.266286	0.0729276	3.65138	0.000260834	0.00166061
CTA.211A9.5	85.2976	0.334212	0.0915353	3.65119	0.000261033	0.00166095
GP9	55.8313	0.608329	0.166742	3.64832	0.000263963	0.00167758
GRK6	506.887	0.218707	0.0599491	3.64821	0.000264077	0.00167758
HSDL2	160.948	-0.323698	0.0887282	-3.64819	0.00026409	0.00167758
AC007292.3	22.3841	0.563006	0.154361	3.64733	0.000264977	0.00168134
ANKRD27	92.6452	-0.309581	0.0848779	-3.64737	0.000264943	0.00168134
SYNE2	1082.96	0.251446	0.0689577	3.64637	0.000265966	0.00168668
MYPOP	74.4217	0.259086	0.0710567	3.64618	0.000266163	0.00168698
DNMT1	341.048	-0.259724	0.0712383	-3.64584	0.000266515	0.00168825
MED14	85.6552	-0.309664	0.0849394	-3.64571	0.000266659	0.00168825
ARFGAP2	133.349	0.230017	0.0631065	3.6449	0.000267493	0.00169071
E2F4	205.959	-0.27698	0.0759892	-3.64499	0.000267402	0.00169071
UHRF2	150.069	-0.352766	0.0967831	-3.64491	0.000267487	0.00169071
CITED2	149.513	-0.344497	0.0945599	-3.64317	0.000269304	0.00170121
SLC39A7	120.173	0.23564	0.0647154	3.64118	0.000271393	0.00171345
SMC6	109.964	-0.38017	0.10443	-3.64045	0.000272167	0.00171738
SAMD4B	362.906	0.258087	0.0709209	3.63908	0.000273613	0.00172459
LEMD2	151.225	0.172689	0.0474521	3.63922	0.000273465	0.00172459
RP11.332E4.1	20.8748	0.465664	0.127998	3.63806	0.000274696	0.00173046
ATRAID	162.426	0.241266	0.0663346	3.6371	0.00027572	0.00173499
PTCRA	73.8001	0.518958	0.142679	3.63724	0.000275573	0.00173499
EPHA1	16.5568	0.696146	0.191419	3.63676	0.00027609	0.00173636
USP38	76.8518	-0.386972	0.106453	-3.63513	0.000277836	0.00174638
RPL3P4	35.3202	0.419713	0.115468	3.6349	0.000278092	0.00174702
SLC26A6	48.5277	0.357495	0.0984133	3.63258	0.000280598	0.00176179
BRD1	54.1035	-0.365359	0.100603	-3.63171	0.000281554	0.00176682
WDR24	14.8739	0.568241	0.156494	3.63107	0.000282245	0.00177018
PGP	90.0318	0.247786	0.0682933	3.62826	0.000285335	0.00178857
RP11.400F19.18	19.7817	0.572168	0.157737	3.62737	0.000286325	0.00179379
SLC35D1	101.788	0.312312	0.0861025	3.62721	0.000286498	0.00179388
SPTY2D1	108.332	-0.273856	0.0755193	-3.62631	0.0002875	0.00179719
FOS	221.877	-0.458775	0.126508	-3.62645	0.000287347	0.00179719
SCIMP	197.069	0.378909	0.104488	3.62633	0.000287476	0.00179719
PSMB5	124.702	0.236246	0.0651514	3.62611	0.000287726	0.00179755
MAN1B1	94.4711	0.279116	0.0769767	3.62597	0.000287874	0.00179755
SMIM12	150.543	0.209147	0.0576845	3.62571	0.000288167	0.00179839
FAM73B	84.7052	0.254213	0.0701242	3.62519	0.00028875	0.00180105
RASA4CP	16.8872	0.534897	0.147561	3.62493	0.000289044	0.00180189
CCSAP	92.715	-0.400343	0.110477	-3.62377	0.000290344	0.00180901
SRP54	136.431	-0.23588	0.065099	-3.6234	0.00029075	0.00181054
PPIF	235.964	-0.265011	0.0731496	-3.62286	0.000291368	0.0018134
BTBD7	253.713	0.221244	0.0610731	3.6226	0.000291651	0.00181417
C5orf24	95.5411	-0.49804	0.137543	-3.62098	0.000293487	0.00182459
RGS12	24.941	0.48563	0.134238	3.61767	0.000297262	0.00184703
GPAA1	134.714	0.242755	0.0671052	3.61754	0.000297421	0.00184703
WDFY4	274.932	-0.267652	0.0740223	-3.61583	0.000299389	0.00185795
COG4	89.6114	0.2398	0.0663213	3.61573	0.000299506	0.00185795
C21orf58	24.9889	0.501143	0.138627	3.61505	0.000300286	0.00186177
RP11.425L10.1	58.5202	0.462148	0.127846	3.61488	0.000300492	0.00186204
TM9SF1	20.667	0.462517	0.127961	3.61452	0.000300909	0.0018636
MMAB	34.4428	0.439936	0.121815	3.6115	0.000304436	0.0018834
DNPEP	109.426	0.284957	0.0789026	3.61151	0.000304417	0.0018834
CCDC57	54.7512	0.354717	0.0982354	3.61089	0.000305147	0.00188677
FANCA	38.8588	0.527814	0.146219	3.60975	0.00030649	0.00189404
AC016586.1	12.858	0.653292	0.181016	3.60903	0.000307345	0.0018983
AC019181.3	12.6796	0.774467	0.214717	3.60691	0.000309861	0.0019128
GNAZ	93.2438	0.508648	0.141042	3.60635	0.000310534	0.00191591
FLVCR1.AS1	47.2882	0.482038	0.133672	3.60612	0.00031081	0.00191658
ZBTB34	174.85	-0.341247	0.0946669	-3.60471	0.000312496	0.00192593
SNORA81.1	18.5855	0.61999	0.172033	3.60391	0.000313464	0.00193085
PEA15	243.933	-0.277234	0.0769614	-3.60224	0.000315481	0.00194222
CNNM4	32.7936	-0.441853	0.122672	-3.60192	0.000315871	0.00194357
SIAH1	48.5397	-0.435316	0.12088	-3.60121	0.000316734	0.00194783
CDK9	33.3841	0.401895	0.11163	3.60023	0.000317937	0.00195417
AGTPBP1	263.638	-0.377918	0.105024	-3.5984	0.000320176	0.00196687
METAP1	120.011	-0.31758	0.0882634	-3.5981	0.000320556	0.00196814
SETD4	41.2468	0.33476	0.0930473	3.59774	0.000320997	0.00196979
HIGD2A	325.74	0.213375	0.0593141	3.59737	0.000321448	0.00197149
BAZ1A	964.062	-0.285598	0.0793955	-3.59716	0.000321716	0.00197207
RPL7A	930.354	0.239542	0.0665952	3.59699	0.000321923	0.00197227
DR1	329.114	-0.237402	0.0660117	-3.59636	0.000322704	0.00197493
TMEM170B	71.2319	-0.542315	0.150792	-3.59644	0.000322601	0.00197493
MITD1	129.913	-0.338563	0.0941657	-3.5954	0.000323894	0.00198115
SYNJ2BP	17.3748	0.554415	0.154216	3.59505	0.000324332	0.00198277
FAM174A	71.9532	-0.438402	0.121952	-3.59488	0.000324541	0.00198298
EMC10	228.115	0.200834	0.0558774	3.59419	0.000325407	0.0019872
PCGF3	104.043	-0.340482	0.0947568	-3.59322	0.000326614	0.0019935
RP11.649A18.5	14.1819	0.718062	0.199859	3.59285	0.000327084	0.0019953
ZNF33A	286.941	-0.26623	0.0741266	-3.59156	0.000328703	0.00200303
PJA2	493.833	-0.29441	0.0819695	-3.5917	0.000328529	0.00200303
MRPS18C	75.1907	0.435308	0.121212	3.59129	0.000329048	0.00200406
GMFG	1411.95	0.287041	0.079942	3.59061	0.000329903	0.00200819
C8orf44	57.4748	0.299679	0.0834728	3.59014	0.000330499	0.00201074
NKIRAS2	161.925	0.231093	0.0643732	3.5899	0.000330805	0.00201152
RLF	227.196	-0.26046	0.0725582	-3.58968	0.00033109	0.00201218
OPLAH	19.1411	0.804126	0.224113	3.58805	0.000333166	0.00202372
MRPL55	116.526	0.249864	0.0696749	3.58614	0.000335603	0.00203744
ZAP70	179.288	0.353011	0.0984454	3.58585	0.000335978	0.00203862
URGCP	38.2144	0.372907	0.104033	3.58449	0.000337738	0.00204821
HDHD3	29.4154	0.415523	0.115929	3.58427	0.000338019	0.00204883
PDGFA	40.7635	0.530975	0.148152	3.58398	0.000338392	0.00204999
SRM	147.144	0.27425	0.076531	3.58352	0.000338995	0.00205255
ACAA2	86.5873	-0.334714	0.0934095	-3.58329	0.000339292	0.00205326
BRPF3	55.2328	-0.343061	0.0957835	-3.58162	0.000341464	0.00206531
ING4	88.8454	0.241462	0.0674284	3.58101	0.000342267	0.00206689
YPEL5	451.421	-0.327873	0.0915587	-3.58101	0.000342271	0.00206689
LRBA	119.97	0.303516	0.0847545	3.58112	0.00034213	0.00206689
CTB.89H12.4	92.4443	0.302072	0.0843846	3.57971	0.000343978	0.00207499
GRIPAP1	324.801	0.209868	0.0586252	3.57983	0.000343816	0.00207499
SPIN4.1	25.7021	-0.68216	0.190571	-3.57955	0.000344181	0.00207512
CAT	888.69	-0.343906	0.0960838	-3.57923	0.000344612	0.00207552
PGGT1B	36.8417	-0.456414	0.127515	-3.57929	0.000344534	0.00207552
DHCR7	23.9257	0.481974	0.134691	3.57837	0.000345738	0.0020812
AC025171.1	29.7909	0.437654	0.122341	3.57733	0.00034712	0.00208841
DDX39B	12.2867	0.670923	0.187625	3.57588	0.000349051	0.00209892
PDCD4.AS1	16.1338	-0.658167	0.184105	-3.57495	0.000350298	0.00210531
TEX264	68.582	0.284335	0.0795536	3.57413	0.000351396	0.00211079
RP11.452D12.1	52.9142	-0.60923	0.170577	-3.57158	0.000354837	0.00212809
LARS2	20.6316	-0.463904	0.129885	-3.57166	0.00035472	0.00212809
GPBP1	620.068	-0.246363	0.068976	-3.57172	0.000354639	0.00212809
TAF13	62.7973	-0.375397	0.10514	-3.57044	0.000356385	0.00213624
RP11.750H9.7	32.7813	0.558815	0.156541	3.56977	0.0003573	0.0021406
CWC25	269.747	-0.175031	0.0490549	-3.56806	0.000359635	0.00215346
NCOA4	2946.39	-0.472324	0.132385	-3.5678	0.000359996	0.00215449
CTD.2047H16.2	36.8438	0.565262	0.158502	3.56627	0.000362092	0.00216589
C17orf70	78.4497	0.294608	0.0826213	3.56577	0.000362793	0.00216717
ZNRD1	127.853	0.240462	0.0674337	3.5659	0.000362612	0.00216717
NFYA	56.6905	-0.314691	0.0882549	-3.56571	0.000362877	0.00216717
SACM1L	207.743	-0.376969	0.105749	-3.56476	0.000364188	0.00217385
VCPIP1	165.369	-0.35108	0.0984916	-3.56457	0.000364451	0.00217428
PAPOLG	106.839	-0.30324	0.0850797	-3.56418	0.000364989	0.00217635
DMXL1	96.6943	0.300893	0.0844276	3.56392	0.000365353	0.00217738
LTK	11.9986	0.748759	0.21011	3.56366	0.00036572	0.00217843
GSTO1	406.079	0.226861	0.0636705	3.56305	0.000366567	0.00218191
KAT5	192.714	0.185946	0.0521886	3.56297	0.000366688	0.00218191
CCT6A	264.703	-0.276681	0.0776726	-3.56215	0.000367828	0.00218755
COX14	149.529	0.293996	0.0825367	3.562	0.000368043	0.00218768
CAMK2G	327.516	-0.202453	0.0568397	-3.56183	0.000368282	0.00218796
PPIE	57.0394	0.345214	0.0969451	3.56093	0.000369548	0.00219319
GCHFR	22.9954	0.469665	0.131891	3.56101	0.000369436	0.00219319
ZBTB16	73.0621	0.719772	0.202217	3.5594	0.000371701	0.00220482
RRN3	65.7782	-0.469812	0.132026	-3.5585	0.000372983	0.00221127
RNF8	67.4423	0.291265	0.0818555	3.55829	0.000373282	0.00221189
PAPD5	353.736	0.207739	0.0583978	3.5573	0.000374682	0.00221903
RBCK1	584.65	0.195534	0.054971	3.55703	0.000375065	0.00222014
CORO2A	86.8384	0.31988	0.0899539	3.55604	0.000376484	0.00222738
KCNE3	540.111	-0.27653	0.0777797	-3.5553	0.000377544	0.00222902
C15orf57	90.9761	0.242625	0.0682414	3.55539	0.000377424	0.00222902
ADAM17	322.159	0.225313	0.0633739	3.5553	0.000377544	0.00222902
RP1.30M3.5	15.6107	0.558433	0.157067	3.55537	0.000377447	0.00222902
NIT2	59.1694	0.351373	0.0988456	3.55476	0.000378317	0.00223011
HSF1	221.107	0.191454	0.0538582	3.55478	0.000378299	0.00223011
MT.RNR1	6378.82	0.349046	0.09819	3.5548	0.000378267	0.00223011
FMNL3	48.9892	0.376167	0.10585	3.55379	0.000379725	0.00223725
MAP2K2	455.662	0.267592	0.0753339	3.55208	0.000382199	0.00225066
MKNK1	640.788	0.347391	0.0978406	3.55059	0.000384375	0.0022623
CHCHD10	271.036	0.234092	0.065958	3.54911	0.000386538	0.00227386
RPL13AP2	14.5683	0.738922	0.208208	3.54895	0.000386765	0.00227402
CDKN2AIP	83.6611	-0.431532	0.121639	-3.54765	0.000388687	0.00228414
SNORA12	56.2547	0.660333	0.186197	3.54642	0.000390505	0.00229364
THEM6	30.4271	0.424704	0.119775	3.54585	0.000391349	0.00229741
RP11.134K1.2	15.5387	0.563109	0.158864	3.54459	0.000393227	0.00230724
TIMM17B.1	73.6187	0.274452	0.0774543	3.5434	0.000395005	0.00231648
LRRC69	28.6669	0.473877	0.133804	3.54157	0.000397761	0.00233144
SMEK2	226	-0.259499	0.0732867	-3.54088	0.000398801	0.00233633
CTD.2062F14.2	11.688	0.696919	0.196867	3.54006	0.00040004	0.00234238
ACBD4	26.8508	0.410441	0.115953	3.53973	0.000400531	0.00234405
PYCARD	500.904	0.267053	0.075454	3.53928	0.000401215	0.00234685
NDRG1	595.837	-0.220206	0.0622371	-3.53818	0.00040289	0.00235544
ENO3	18.0108	0.584349	0.165198	3.53727	0.00040429	0.0023612
PTTG1IP	721.714	-0.174748	0.0494018	-3.53727	0.000404291	0.0023612
CD8B	118.593	0.481156	0.136116	3.53491	0.000407915	0.00238115
C5orf45	108.979	0.358228	0.101349	3.53461	0.000408374	0.0023826
FAM49A	430.013	-0.213555	0.0604496	-3.53278	0.000411212	0.00239547
AC006369.2	21.2267	0.593978	0.168131	3.53282	0.000411156	0.00239547
ELMOD2	57.6661	-0.465467	0.131747	-3.53305	0.000410799	0.00239547
IL18	11.8411	-0.596331	0.16889	-3.53089	0.000414165	0.00241144
IMPDH2	120.291	0.278168	0.0787848	3.53073	0.000414417	0.00241167
S100A12	2063.58	0.702614	0.199056	3.52974	0.000415972	0.00241949
C19orf48	16.1764	0.518993	0.147043	3.52954	0.000416281	0.00242005
RPS25	163.789	0.41828	0.118537	3.52868	0.000417638	0.0024267
SOX6	58.7971	0.849279	0.240708	3.52825	0.000418311	0.00242937
C3orf58	81.6304	-0.430882	0.12214	-3.52778	0.000419068	0.00243252
CCDC132	43.9893	-0.464415	0.131654	-3.52754	0.000419444	0.00243346
TSEN15	52.4321	-0.473912	0.134404	-3.52602	0.00042186	0.00244498
NOV	40.5824	-0.569679	0.161561	-3.52608	0.000421761	0.00244498
NIN	689.532	-0.266475	0.0755865	-3.52543	0.000422802	0.00244919
ADA	81.1896	0.338237	0.0959827	3.52394	0.000425177	0.0024617
SEC14L1	1062.28	-0.336188	0.0954237	-3.52311	0.000426518	0.00246695
SGK223	83.5747	0.354399	0.100592	3.52311	0.000426507	0.00246695
GPR137B	29.587	-0.51132	0.145185	-3.52184	0.000428555	0.00247748
RP11.651L5.2	23.3236	0.586858	0.166688	3.52069	0.000430426	0.00248577
IL1R2	1016.89	0.783579	0.222561	3.52073	0.000430353	0.00248577
BIN1	241.466	0.293645	0.0834088	3.52055	0.00043066	0.00248585
ATPIF1	256.677	0.249271	0.0708114	3.52021	0.000431201	0.00248646
PPP6R2	120.984	0.249716	0.0709375	3.52022	0.000431188	0.00248646
GOLGA5P1	14.0148	0.623241	0.177068	3.51979	0.000431892	0.00248918
USP40	59.1774	0.306026	0.0869675	3.51886	0.000433407	0.00249665
NCKAP5L	49.7858	0.35675	0.101391	3.51858	0.00043387	0.00249804
AHDC1	71.1219	0.342773	0.0974675	3.5168	0.000436788	0.00251357
WRNIP1	79.8662	-0.404943	0.115155	-3.51651	0.000437253	0.00251498
PGAP2	53.5821	0.293224	0.0834291	3.51465	0.000440331	0.0025314
SCAMP3	96.8999	0.277712	0.0790486	3.51318	0.000442777	0.00254418
ELP6	33.0594	0.365453	0.104034	3.51284	0.000443353	0.0025462
IL10RB.AS1	22.8194	0.641076	0.18251	3.51255	0.000443822	0.00254761
CPNE8	26.2054	-0.541611	0.154209	-3.5122	0.000444418	0.00254975
NUP133	70.8762	-0.296116	0.0843192	-3.51184	0.000445018	0.0025519
CAPN2	359.625	-0.255927	0.072879	-3.51166	0.000445314	0.00255231
WDR54	59.6264	0.364975	0.103941	3.51136	0.000445821	0.00255393
ZNF430	145.042	0.266091	0.0758034	3.51027	0.000447648	0.00256311
RPL6	146.262	0.39747	0.113261	3.50931	0.000449273	0.00256861
PSMD8	344.721	0.165195	0.0470735	3.5093	0.000449287	0.00256861
PRAF2	149.708	0.237543	0.0676885	3.50935	0.000449201	0.00256861
RPS13	1662.74	0.275478	0.0785059	3.50901	0.000449786	0.00257017
TAP1	802.357	-0.285953	0.0815262	-3.50749	0.000452348	0.00258351
SSBP4	173.918	0.284973	0.0812688	3.50655	0.000453963	0.00259128
TAF1	217.627	-0.281625	0.0803167	-3.50643	0.000454163	0.00259128
TMED10	591.783	-0.225644	0.064364	-3.50574	0.000455333	0.00259665
TMEM39A	49.7145	-0.386125	0.110154	-3.50532	0.000456054	0.00259946
CASK	64.7799	0.324194	0.092499	3.50483	0.000456891	0.00260293
SHOC2	263.297	-0.308899	0.0881565	-3.50399	0.000458349	0.00260993
[truncated: 9,379 more rows]

## Sheet: S5
Supplementary Table 5: Differential expression results (DESeq2) of primary sclerosing cholangitis patients with UC diagnosis vs PSC patients without UC diagnosis. (iv) PSC/UC vs PSC alone)
row	baseMean	log2FoldChange	lfcSE	stat	pvalue	padj
MAN2A1	258.553	-0.519681	0.089054	-5.83557	5.36058e-09	6.09873e-05	This gene had to be excluded from analysis, because manual inspection showed a single outlier biasing the statistical test. Without the outlier, the test was not significant.
CIRBP	982.574	0.175197	0.0446957	3.91977	8.86352e-05	0.464519
LAPTM4B	22.8948	-0.639219	0.166416	-3.84109	0.000122489	0.464519
AKAP1	79.4613	0.342382	0.0910833	3.759	0.000170595	0.485214
RPS6KB2	206.03	0.290432	0.0803843	3.61304	0.000302628	0.491856
TGFB1I1	12.1997	-0.851786	0.232191	-3.66847	0.000244006	0.491856
ATP9B	87.7632	0.327288	0.089951	3.63852	0.000274214	0.491856
MS4A4A	18.6907	-0.663442	0.196142	-3.38246	0.000718391	0.561449
PDGFD	14.926	0.752572	0.21999	3.42094	0.000624062	0.561449
ST8SIA1	47.8316	-0.832815	0.239194	-3.48176	0.000498134	0.561449
PRMT5	136.558	-0.279552	0.0825624	-3.38595	0.000709322	0.561449
AP3S2	93.4279	0.281404	0.0826027	3.40671	0.000657505	0.561449
COL6A2	12.6741	0.693491	0.199037	3.48424	0.00049354	0.561449
TMEM158	182.013	-0.789627	0.234017	-3.37422	0.000740242	0.561449
THG1L	48.7566	0.355233	0.101811	3.48914	0.000484571	0.561449
CD160	48.1279	0.579414	0.178069	3.25387	0.00113845	0.644306
VCL	639.974	-0.291702	0.0930418	-3.13517	0.00171755	0.644306
CTSW	82.2182	0.415925	0.129199	3.21926	0.00128523	0.644306
KDELC2	13.9818	0.643525	0.195104	3.29837	0.000972475	0.644306
RMDN3	75.1787	0.312884	0.09553	3.27525	0.0010557	0.644306
RPH3AL	11.5843	0.726598	0.231183	3.14296	0.00167249	0.644306
SMYD4	64.0204	0.312046	0.0997356	3.12874	0.0017556	0.644306
CTB.58E17.1	13.7842	0.532072	0.170027	3.12934	0.00175202	0.644306
ZNF211	39.8936	0.331537	0.104626	3.16878	0.0015308	0.644306
OGG1	139.978	0.267845	0.0831637	3.2207	0.0012788	0.644306
KLHL18	73.6151	-0.246255	0.0759097	-3.24406	0.0011784	0.644306
TMCO6	36.1134	-0.295351	0.0932096	-3.16867	0.00153137	0.644306
[truncated: 11,350 more rows]

## Sheet: S6
Supplementary Table 6: Gene ontology enrichment results (biological pathway) of the significantly differentially expressed gene list (p-adj < 0.01, |log2FC| > 1) of UC vs CON (Supplementary Table S2).
[truncated: 201 more rows]

[truncated: 14 more sheets: S7, S8, S9, S10, S11, S12, S13, S14, S15, S16, S17, S18, S19, S20]
